# Supplementary material for: Glucose Uptake in Prochlorococcus: Diversity of Kinetics and Effects on the Metabolism
Source: Front Microbiol. 2017 Mar 8;8:327. doi: 10.3389/fmicb.2017.00327 (PMC5340979; doi:10.3389/fmicb.2017.00327)
Supplement: Supplementary file 6 [file Table_2.XLSX]

## Sheet: Sheet2
Supplementary table 2: Protein identification. This table shows the mascot scores obtained for each sample after their analysis.
Uniprot accession	Uniprot description	Control_1	Control_2	Control_3	Glucose_1	Glucose_2	Glucose_3
Q7VCK3_PROMA	Porin homolog OS=Prochlorococcus marinus (strain SARG / CCMP1375 / SS120) GN=Pro_0737 PE=4 SV=1	11464	11682	8780	13574	8865	9907
Q7VAA3_PROMA	Uncharacterized protein OS=Prochlorococcus marinus (strain SARG / CCMP1375 / SS120) GN=Pro_1561 PE=4 SV=1	5990	3151	3241	4898	2881	2877
CCMK_PROMA	Carbon dioxide-concentrating mechanism protein CcmK OS=Prochlorococcus marinus (strain SARG / CCMP1375 / SS120) GN=ccmK PE=3 SV=1	4777	5513	3757	4462	5008	3665
Q7VB31_PROMA	Porin homolog OS=Prochlorococcus marinus (strain SARG / CCMP1375 / SS120) GN=Pro_1269 PE=4 SV=1	4327	5656	4290	5576	5762	4580
Q7VBQ4_PROMA	Glutamine synthetase OS=Prochlorococcus marinus (strain SARG / CCMP1375 / SS120) GN=glnA PE=3 SV=1	2175	2370	2147	2565	2394	2016
Q7VBW4_PROMA	Peroxiredoxin, AhpC/TSA family OS=Prochlorococcus marinus (strain SARG / CCMP1375 / SS120) GN=ahpC PE=4 SV=1	1604	2108	1746	1966	1941	1762
Q7VAM6_PROMA	Ferredoxin OS=Prochlorococcus marinus (strain SARG / CCMP1375 / SS120) GN=fdx PE=4 SV=1	1381	1690	1428		1697	1502
PNP_PROMA	Polyribonucleotide nucleotidyltransferase OS=Prochlorococcus marinus (strain SARG / CCMP1375 / SS120) GN=pnp PE=3 SV=1	1315	1282	1032	1745	1401	1155
Q7VDM2_PROMA	Photosystem II CP47 reaction center protein OS=Prochlorococcus marinus (strain SARG / CCMP1375 / SS120) GN=psbB PE=3 SV=1	1280	1037	1503	1523	1060	1828
RBL_PROMA	Ribulose bisphosphate carboxylase large chain OS=Prochlorococcus marinus (strain SARG / CCMP1375 / SS120) GN=cbbL PE=3 SV=1	1170	1171	1576	1417	1676	1712
Q7VD90_PROMA	Inorganic pyrophosphatase OS=Prochlorococcus marinus (strain SARG / CCMP1375 / SS120) GN=ppa PE=4 SV=1	1155	1365	1279	1374	1291	1220
Q7VC81_PROMA	Phosphoribulokinase OS=Prochlorococcus marinus (strain SARG / CCMP1375 / SS120) GN=prk PE=3 SV=1	1144	1302	1484	1464	1507	1619
PSAF_PROMA	Photosystem I reaction center subunit III OS=Prochlorococcus marinus (strain SARG / CCMP1375 / SS120) GN=psaF PE=1 SV=1	1097	925	1288	1131	1123	1800
EFG_PROMA	Elongation factor G OS=Prochlorococcus marinus (strain SARG / CCMP1375 / SS120) GN=fusA PE=3 SV=1	1032	1085	1041	1097	1296	1094
Q7VCL3_PROMA	Glycosyltransferase OS=Prochlorococcus marinus (strain SARG / CCMP1375 / SS120) GN=wcaA PE=4 SV=1	1000	1226	1349	1175	1172	1029
Q7VBH1_PROMA	Ferredoxin-NADP oxidoreductase, PetH OS=Prochlorococcus marinus (strain SARG / CCMP1375 / SS120) GN=petH PE=4 SV=1	962	1105	1160	1151	1080	1409
ILVC_PROMA	Ketol-acid reductoisomerase OS=Prochlorococcus marinus (strain SARG / CCMP1375 / SS120) GN=ilvC PE=3 SV=1	921	1007	786	1274	875	640
Q7VAN9_PROMA	Probable import-associated channel, similar to chloroplast protein IAP75 OS=Prochlorococcus marinus (strain SARG / CCMP1375 / SS120) GN=Pro_1419 PE=4 SV=1	917	1124	842	924	941	842
Q7VCE0_PROMA	O-acetylhomoserine sulfhydrylase OS=Prochlorococcus marinus (strain SARG / CCMP1375 / SS120) GN=MET17 PE=3 SV=1	906	2030	2214	1406	2015	2108
AMPA_PROMA	Probable cytosol aminopeptidase OS=Prochlorococcus marinus (strain SARG / CCMP1375 / SS120) GN=pepA PE=3 SV=1	846	1074	1114	1116	896	900
G3XCS8_PROMA	Photosystem II CP43 reaction center protein OS=Prochlorococcus marinus (strain SARG / CCMP1375 / SS120) GN=psbC PE=3 SV=1	794	617	780	873	647	893
ATPB_PROMA	ATP synthase subunit beta OS=Prochlorococcus marinus (strain SARG / CCMP1375 / SS120) GN=atpD PE=3 SV=1	728	478	795	868	588	1026
ATPA_PROMA	ATP synthase subunit alpha OS=Prochlorococcus marinus (strain SARG / CCMP1375 / SS120) GN=atpA PE=3 SV=1	700	380	477	701	247	723
Q7VEJ0_PROMA	Glyceraldehyde-3-phosphate dehydrogenase OS=Prochlorococcus marinus (strain SARG / CCMP1375 / SS120) GN=gap2 PE=3 SV=1	688	696	710	647	645	908
Q7VAT2_PROMA	Dihydrolipoyl dehydrogenase OS=Prochlorococcus marinus (strain SARG / CCMP1375 / SS120) GN=lpd PE=4 SV=1	678	314	518	773	718	466
Q7VBF7_PROMA	IMP dehydrogenase/GMP reductase OS=Prochlorococcus marinus (strain SARG / CCMP1375 / SS120) GN=guaB PE=4 SV=1	676	314	497	758	682	338
Q7VA51_PROMA	Nitrogen regulatory protein PII OS=Prochlorococcus marinus (strain SARG / CCMP1375 / SS120) GN=glnK PE=3 SV=1	671	792	651	773	723	704
DNAK2_PROMA	Chaperone protein dnaK2 OS=Prochlorococcus marinus (strain SARG / CCMP1375 / SS120) GN=dnaK2 PE=3 SV=1	659	504	439	623	367	440
PHEB_PROMA	R-phycoerythrin subunit beta OS=Prochlorococcus marinus (strain SARG / CCMP1375 / SS120) GN=cpeB PE=2 SV=1	658	623	762	610	729	620
CH602_PROMA	60 kDa chaperonin 2 OS=Prochlorococcus marinus (strain SARG / CCMP1375 / SS120) GN=groL2 PE=3 SV=1	656	366	504	582	299	327
LEU3_PROMA	3-isopropylmalate dehydrogenase OS=Prochlorococcus marinus (strain SARG / CCMP1375 / SS120) GN=leuB PE=3 SV=1	654	706	658	763	767	539
RPOC2_PROMA	DNA-directed RNA polymerase subunit beta' OS=Prochlorococcus marinus (strain SARG / CCMP1375 / SS120) GN=rpoC2 PE=3 SV=1	640	493	428	724	443	604
PSAB_PROMA	Photosystem I P700 chlorophyll a apoprotein A2 OS=Prochlorococcus marinus (strain SARG / CCMP1375 / SS120) GN=psaB PE=3 SV=1	603	660	805	565	720	799
Q7VB44_PROMA	Photosystem II D2 protein OS=Prochlorococcus marinus (strain SARG / CCMP1375 / SS120) GN=psbD PE=3 SV=1	600	332	656	597	444	813
G3XCS9_PROMA	Phycoerythrin class III alpha chain CpeA OS=Prochlorococcus marinus (strain SARG / CCMP1375 / SS120) GN=cpeA PE=3 SV=1	591	595	413	491	497	414
Q7VAK3_PROMA	AbrB family transciptional regulator OS=Prochlorococcus marinus (strain SARG / CCMP1375 / SS120) GN=Pro_1459 PE=4 SV=1	584	558	454	638	678	488
CYF_PROMA	Cytochrome f OS=Prochlorococcus marinus (strain SARG / CCMP1375 / SS120) GN=petA PE=3 SV=1	576	457	642	582	351	773
CH10_PROMA	10 kDa chaperonin OS=Prochlorococcus marinus (strain SARG / CCMP1375 / SS120) GN=groS PE=3 SV=1	575	686	782	724	788	723
EFTU_PROMA	Elongation factor Tu OS=Prochlorococcus marinus (strain SARG / CCMP1375 / SS120) GN=tuf PE=3 SV=1	574	552	450	636	482	626
Q7VEH7_PROMA	Serine-pyruvate/aspartate aminotransferase related enzyme OS=Prochlorococcus marinus (strain SARG / CCMP1375 / SS120) GN=Pro_0036 PE=3 SV=1	570	414	490	646	455	502
CH601_PROMA	60 kDa chaperonin 1 OS=Prochlorococcus marinus (strain SARG / CCMP1375 / SS120) GN=groL1 PE=3 SV=1	555	362	377	618	350	575
ATPG_PROMA	ATP synthase gamma chain OS=Prochlorococcus marinus (strain SARG / CCMP1375 / SS120) GN=atpG PE=3 SV=1	544	408	466	550	341	500
Q7VAX3_PROMA	Uncharacterized protein OS=Prochlorococcus marinus (strain SARG / CCMP1375 / SS120) GN=gumC PE=4 SV=1	540	488	644	556	586	516
Q7VAD1_PROMA	Phosphate-binding protein OS=Prochlorococcus marinus (strain SARG / CCMP1375 / SS120) GN=pstS PE=3 SV=1	539	555	444	493	464	623
RPOB_PROMA	DNA-directed RNA polymerase subunit beta OS=Prochlorococcus marinus (strain SARG / CCMP1375 / SS120) GN=rpoB PE=3 SV=1	539	429	418	554	297	377
DCUP_PROMA	Uroporphyrinogen decarboxylase OS=Prochlorococcus marinus (strain SARG / CCMP1375 / SS120) GN=hemE PE=3 SV=1	532	540	613	707	638	434
Q7VCX4_PROMA	AbrB family trancriptional regulator fused to LRR containing domain OS=Prochlorococcus marinus (strain SARG / CCMP1375 / SS120) GN=Pro_0616 PE=4 SV=1	531	516	353	558	673	418
GSA_PROMA	Glutamate-1-semialdehyde 2,1-aminomutase OS=Prochlorococcus marinus (strain SARG / CCMP1375 / SS120) GN=hemL PE=3 SV=1	523	425	514	423	388	432
RL3_PROMA	50S ribosomal protein L3 OS=Prochlorococcus marinus (strain SARG / CCMP1375 / SS120) GN=rplC PE=3 SV=1	520	473	464	547	452	364
Q7V9U1_PROMA	Photosystem I reaction center subunit II PsaD OS=Prochlorococcus marinus (strain SARG / CCMP1375 / SS120) GN=psaD PE=4 SV=1	518	551	687	604	532	807
PSAA_PROMA	Photosystem I P700 chlorophyll a apoprotein A1 OS=Prochlorococcus marinus (strain SARG / CCMP1375 / SS120) GN=psaA PE=2 SV=2	516	522	573	571	478	821
HEM3_PROMA	Porphobilinogen deaminase OS=Prochlorococcus marinus (strain SARG / CCMP1375 / SS120) GN=hemC PE=3 SV=1	508	320	332	378	338	238
Q7VB14_PROMA	UDP-galactopyranose mutase OS=Prochlorococcus marinus (strain SARG / CCMP1375 / SS120) GN=glf PE=4 SV=1	500	459	315	484	395	339
PCBG_PROMA	Divinyl chlorophyll a/b light-harvesting protein PcbG OS=Prochlorococcus marinus (strain SARG / CCMP1375 / SS120) GN=pcbG PE=1 SV=1	498	469	470	391	385	477
PGK_PROMA	Phosphoglycerate kinase OS=Prochlorococcus marinus (strain SARG / CCMP1375 / SS120) GN=pgk PE=3 SV=1	495	462	449	478	409	426
Q7VCR4_PROMA	ABC-type amino acid transport/signal transduction systems, periplasmic component/domain OS=Prochlorococcus marinus (strain SARG / CCMP1375 / SS120) GN=Pro_0676 PE=4 SV=1	485	286	430	330	303	379
Q7VDX3_PROMA	Sulfate permease OS=Prochlorococcus marinus (strain SARG / CCMP1375 / SS120) GN=SUL1 PE=4 SV=1	483	453	676	686	461	692
Q7VC87_PROMA	Fructose-1,6-bisphosphate aldolase class II OS=Prochlorococcus marinus (strain SARG / CCMP1375 / SS120) GN=cbbA PE=4 SV=1	479	445	539	499	524	487
Q7VE57_PROMA	Two-component response regulator OS=Prochlorococcus marinus (strain SARG / CCMP1375 / SS120) GN=ompR PE=4 SV=1	475	436	309	299	266	214
Q7VB05_PROMA	Periplasmic serine protease (ClpP class) OS=Prochlorococcus marinus (strain SARG / CCMP1375 / SS120) GN=sppA PE=4 SV=1	463	343	674	534	458	358
Q7VDH5_PROMA	Dihydrolipoamide S-acetyltransferase OS=Prochlorococcus marinus (strain SARG / CCMP1375 / SS120) GN=aceF PE=3 SV=1	453	396	425	487	483	262
PROA_PROMA	Gamma-glutamyl phosphate reductase OS=Prochlorococcus marinus (strain SARG / CCMP1375 / SS120) GN=proA PE=3 SV=1	447	333	405	586	423	378
Q7VE70_PROMA	Cysteine synthase OS=Prochlorococcus marinus (strain SARG / CCMP1375 / SS120) GN=cysK PE=3 SV=1	443	563	497	435	698	483
RPIA_PROMA	Ribose-5-phosphate isomerase A OS=Prochlorococcus marinus (strain SARG / CCMP1375 / SS120) GN=rpiA PE=3 SV=1	442	413	446	467	503	496
TRPD_PROMA	Anthranilate phosphoribosyltransferase OS=Prochlorococcus marinus (strain SARG / CCMP1375 / SS120) GN=trpD PE=3 SV=1	440	480	565	563	657	641
METK_PROMA	S-adenosylmethionine synthase OS=Prochlorococcus marinus (strain SARG / CCMP1375 / SS120) GN=metK PE=3 SV=1	437	496	336	366	306	279
Q7VCX5_PROMA	AbrB family trancriptional regulator fused to LRR containing domain OS=Prochlorococcus marinus (strain SARG / CCMP1375 / SS120) GN=Pro_0615 PE=4 SV=1	431	435	307	462	531	375
Q7V9K7_PROMA	NAD dependent epimerase/dehydratase OS=Prochlorococcus marinus (strain SARG / CCMP1375 / SS120) GN=wcaG PE=4 SV=1	420	367	385	485	459	471
EFTS_PROMA	Elongation factor Ts OS=Prochlorococcus marinus (strain SARG / CCMP1375 / SS120) GN=tsf PE=3 SV=1	411	261	300	462	284	242
Q7VBF6_PROMA	Thioredoxin OS=Prochlorococcus marinus (strain SARG / CCMP1375 / SS120) GN=trxA PE=3 SV=1	409	464	388	498	430	419
Q7VDU5_PROMA	Predicted alternative thymidylate synthase OS=Prochlorococcus marinus (strain SARG / CCMP1375 / SS120) GN=THY1 PE=4 SV=1	408	484	437	439	422	346
RL2_PROMA	50S ribosomal protein L2 OS=Prochlorococcus marinus (strain SARG / CCMP1375 / SS120) GN=rplB PE=3 SV=1	406	452	385	504	421	467
PSAC_PROMA	Photosystem I iron-sulfur center OS=Prochlorococcus marinus (strain SARG / CCMP1375 / SS120) GN=psaC PE=3 SV=3	397	426	495	437	445	530
Q7VAY7_PROMA	Polysaccharide export-related periplasmic protein OS=Prochlorococcus marinus (strain SARG / CCMP1375 / SS120) GN=wza PE=4 SV=1	392	396	398	363	303	355
RL4_PROMA	50S ribosomal protein L4 OS=Prochlorococcus marinus (strain SARG / CCMP1375 / SS120) GN=rplD PE=3 SV=1	387	362	412	458	436	406
PCBE_PROMA	Divinyl chlorophyll a/b light-harvesting protein PcbE OS=Prochlorococcus marinus (strain SARG / CCMP1375 / SS120) GN=pcbE PE=1 SV=1	379	341	531	574	364	550
RS3_PROMA	30S ribosomal protein S3 OS=Prochlorococcus marinus (strain SARG / CCMP1375 / SS120) GN=rpsC PE=3 SV=1	372	244	339	386	171	314
DAPAT_PROMA	LL-diaminopimelate aminotransferase OS=Prochlorococcus marinus (strain SARG / CCMP1375 / SS120) GN=dapL PE=3 SV=1	366	302	244	307	464	344
GCSP_PROMA	Glycine dehydrogenase (decarboxylating) OS=Prochlorococcus marinus (strain SARG / CCMP1375 / SS120) GN=gcvP PE=3 SV=1	363	320	418	336	310	282
RS7_PROMA	30S ribosomal protein S7 OS=Prochlorococcus marinus (strain SARG / CCMP1375 / SS120) GN=rpsG PE=3 SV=1	360	285	232	307	227	303
OTC_PROMA	Ornithine carbamoyltransferase OS=Prochlorococcus marinus (strain SARG / CCMP1375 / SS120) GN=argF PE=3 SV=1	358	455	413	466	420	408
Q7VAY8_PROMA	NAD dependent epimerase/dehydratase OS=Prochlorococcus marinus (strain SARG / CCMP1375 / SS120) GN=wcaG PE=4 SV=1	356	268	250	306	292	286
PLSX_PROMA	Phosphate acyltransferase OS=Prochlorococcus marinus (strain SARG / CCMP1375 / SS120) GN=plsX PE=3 SV=1	353	251	382	426	307	349
Q7VAN7_PROMA	Phosphoribosylamine--glycine ligase OS=Prochlorococcus marinus (strain SARG / CCMP1375 / SS120) GN=purD PE=3 SV=1	351	448	312	369	398	181
PCBB_PROMA	Divinyl chlorophyll a/b light-harvesting protein PcbB OS=Prochlorococcus marinus (strain SARG / CCMP1375 / SS120) GN=pcbB PE=1 SV=1	349	320	367	367	351	466
Q7VAU3_PROMA	Cell division protein Ftn2 OS=Prochlorococcus marinus (strain SARG / CCMP1375 / SS120) GN=Pro_1361 PE=4 SV=1	348	314	371	414	336	428
Q7VBY4_PROMA	Branched-chain amino acid aminotransferase OS=Prochlorococcus marinus (strain SARG / CCMP1375 / SS120) GN=ilvE PE=3 SV=1	346	409	434	408	300	336
RL21_PROMA	50S ribosomal protein L21 OS=Prochlorococcus marinus (strain SARG / CCMP1375 / SS120) GN=rplU PE=3 SV=1	339	415	396	413	398	309
Q7VE47_PROMA	Phytoene dehydrogenase, phytoene desaturase OS=Prochlorococcus marinus (strain SARG / CCMP1375 / SS120) GN=pds PE=4 SV=1	337	343	301	415	237	395
PCBA_PROMA	Divinyl chlorophyll a/b light-harvesting protein PcbA OS=Prochlorococcus marinus (strain SARG / CCMP1375 / SS120) GN=pcbA PE=1 SV=1	336	305	475	321	321	396
GRPE_PROMA	Protein GrpE OS=Prochlorococcus marinus (strain SARG / CCMP1375 / SS120) GN=grpE PE=3 SV=1	335	495	339	621	475	258
Q7VBK9_PROMA	Two-component response regulator OS=Prochlorococcus marinus (strain SARG / CCMP1375 / SS120) GN=ompR PE=4 SV=1	335	120	190	455	191	347
ISPD_PROMA	2-C-methyl-D-erythritol 4-phosphate cytidylyltransferase OS=Prochlorococcus marinus (strain SARG / CCMP1375 / SS120) GN=ispD PE=3 SV=1	334	290	379	303	246	282
Q7VDH1_PROMA	Cystathionine beta-lyase/cystathionine gamma-synthase OS=Prochlorococcus marinus (strain SARG / CCMP1375 / SS120) GN=metB PE=3 SV=1	334	361	461	420	451	288
Q7VDH3_PROMA	Cysteine synthase OS=Prochlorococcus marinus (strain SARG / CCMP1375 / SS120) GN=cysK PE=3 SV=1	334	263	368	316	215	168
Q7VDP8_PROMA	ABC-type transport system involved in resistance to organic solvents periplasmic component OS=Prochlorococcus marinus (strain SARG / CCMP1375 / SS120) GN=ttg2C PE=4 SV=1	334	388	359	252	310	386
AROB_PROMA	3-dehydroquinate synthase OS=Prochlorococcus marinus (strain SARG / CCMP1375 / SS120) GN=aroB PE=3 SV=1	331	298	222	225	218	144
ILVD_PROMA	Dihydroxy-acid dehydratase OS=Prochlorococcus marinus (strain SARG / CCMP1375 / SS120) GN=ilvD PE=3 SV=1	330	427	289	307	411	365
Q7VC27_PROMA	Uncharacterized protein OS=Prochlorococcus marinus (strain SARG / CCMP1375 / SS120) GN=Pro_0915 PE=4 SV=1	329	273	240	271	296	292
Q7VEC5_PROMA	Uncharacterized conserved protein OS=Prochlorococcus marinus (strain SARG / CCMP1375 / SS120) GN=Pro_0088 PE=4 SV=1	329	395	299	432	361	442
Q7VCA9_PROMA	Geranylgeranyl hydrogenase ChlP OS=Prochlorococcus marinus (strain SARG / CCMP1375 / SS120) GN=chlP PE=4 SV=1	327	366	316	313	307	383
Q7VED9_PROMA	Biotin carboxylase OS=Prochlorococcus marinus (strain SARG / CCMP1375 / SS120) GN=accC PE=4 SV=1	327	170	202	137	83	271
PCBD_PROMA	Divinyl chlorophyll a/b light-harvesting protein PcbD OS=Prochlorococcus marinus (strain SARG / CCMP1375 / SS120) GN=pcbD PE=1 SV=1	324	164	318	280	150	448
RPOC1_PROMA	DNA-directed RNA polymerase subunit gamma OS=Prochlorococcus marinus (strain SARG / CCMP1375 / SS120) GN=rpoC1 PE=3 SV=2	320	236	280	327	177	183
Q7VDX6_PROMA	Thioredoxin reductase OS=Prochlorococcus marinus (strain SARG / CCMP1375 / SS120) GN=trxB PE=4 SV=1	314	342	305	238	298	246
PSBA_PROMA	Photosystem II protein D1 OS=Prochlorococcus marinus (strain SARG / CCMP1375 / SS120) GN=psbA PE=2 SV=2	312	215	316	300	263	513
Q7VCA2_PROMA	Ribulose-phosphate 3-epimerase OS=Prochlorococcus marinus (strain SARG / CCMP1375 / SS120) GN=rpe PE=3 SV=1	311	528	431	546	602	334
HISX_PROMA	Histidinol dehydrogenase OS=Prochlorococcus marinus (strain SARG / CCMP1375 / SS120) GN=hisD PE=3 SV=1	310	462	330	238	457	354
Q7VDX2_PROMA	Delta-aminolevulinic acid dehydratase OS=Prochlorococcus marinus (strain SARG / CCMP1375 / SS120) GN=hemB PE=3 SV=1	307	363	372	470	323	419
Q7VE97_PROMA	Outer membrane efflux protein OS=Prochlorococcus marinus (strain SARG / CCMP1375 / SS120) GN=tolC PE=4 SV=1	307	294	219	319	245	257
Q7VAT7_PROMA	Peptidyl-prolyl cis-trans isomerase OS=Prochlorococcus marinus (strain SARG / CCMP1375 / SS120) GN=fkpA PE=4 SV=1	306	381	354	371	416	322
Q7VDA8_PROMA	Methionine aminopeptidase OS=Prochlorococcus marinus (strain SARG / CCMP1375 / SS120) GN=map PE=3 SV=1	306	380	283	344	309	169
RPOA_PROMA	DNA-directed RNA polymerase subunit alpha OS=Prochlorococcus marinus (strain SARG / CCMP1375 / SS120) GN=rpoA PE=3 SV=1	304	266	246	250	234	275
Q7VDY4_PROMA	Transcription termination/antitermination protein NusG OS=Prochlorococcus marinus (strain SARG / CCMP1375 / SS120) GN=nusG PE=3 SV=1	302	347	191	306	206	157
SECD_PROMA	Protein translocase subunit SecD OS=Prochlorococcus marinus (strain SARG / CCMP1375 / SS120) GN=secD PE=3 SV=1	298	248	317	170	186	407
Q7VAX0_PROMA	SAM-dependent methyltransferase OS=Prochlorococcus marinus (strain SARG / CCMP1375 / SS120) GN=smtA PE=4 SV=1	293	202	270	208	175	173
Q7VB47_PROMA	Acetolactate synthase, small (Regulatory) subunit OS=Prochlorococcus marinus (strain SARG / CCMP1375 / SS120) GN=ilvH PE=4 SV=1	293	239	236	238	236	267
RL22_PROMA	50S ribosomal protein L22 OS=Prochlorococcus marinus (strain SARG / CCMP1375 / SS120) GN=rplV PE=3 SV=1	293	235	275	333	287	343
Q7V9L8_PROMA	Ribonuclease J OS=Prochlorococcus marinus (strain SARG / CCMP1375 / SS120) GN=rnj PE=3 SV=1	292	189	403	416	273	332
Q7VE66_PROMA	Uncharacterized protein OS=Prochlorococcus marinus (strain SARG / CCMP1375 / SS120) GN=Pro_0147 PE=4 SV=1	291	109	98	383	59	93
Q7V9P9_PROMA	Two-component response regulator OS=Prochlorococcus marinus (strain SARG / CCMP1375 / SS120) GN=Pro_1780 PE=4 SV=1	290	250	256	339	230	270
Q7VBI5_PROMA	ATPase with chaperone activity ATP-binding subunit OS=Prochlorococcus marinus (strain SARG / CCMP1375 / SS120) GN=clpA PE=3 SV=1	290	275	287	575	432	362
Q7VDM5_PROMA	Ribosomal protein S1 OS=Prochlorococcus marinus (strain SARG / CCMP1375 / SS120) GN=rpsA PE=4 SV=1	289	183	168	257	209	157
Q7VBL1_PROMA	Plastocyanin, PetE OS=Prochlorococcus marinus (strain SARG / CCMP1375 / SS120) GN=petE PE=4 SV=1	287
Q7VE20_PROMA	Two-component response regulator OS=Prochlorococcus marinus (strain SARG / CCMP1375 / SS120) GN=Pro_0194 PE=4 SV=1	286	324	306	371	428	290
RL5_PROMA	50S ribosomal protein L5 OS=Prochlorococcus marinus (strain SARG / CCMP1375 / SS120) GN=rplE PE=3 SV=1	280	301	380	371	232	261
Q7VAZ9_PROMA	ATPase of the AAA+ family OS=Prochlorococcus marinus (strain SARG / CCMP1375 / SS120) GN=spoVK PE=4 SV=1	278	166	263	212	175	154
Q7VCU1_PROMA	Uncharacterized protein OS=Prochlorococcus marinus (strain SARG / CCMP1375 / SS120) GN=Pro_0649 PE=4 SV=1	277	282	221	332	295	152
Q7TVA5_PROMA	B-12 Dependent Ribonucleotide Reductase OS=Prochlorococcus marinus (strain SARG / CCMP1375 / SS120) GN=Pro_0815 PE=4 SV=1	273		143	520	112	140
Q7VBQ1_PROMA	Acetyl-coenzyme A synthetase OS=Prochlorococcus marinus (strain SARG / CCMP1375 / SS120) GN=acs PE=3 SV=1	273	141	168	265	176	288
Q7VC99_PROMA	6-phosphogluconate dehydrogenase, decarboxylating OS=Prochlorococcus marinus (strain SARG / CCMP1375 / SS120) GN=gnd PE=3 SV=1	273	135	137	182	155	235
Q7VC60_PROMA	Ferritin OS=Prochlorococcus marinus (strain SARG / CCMP1375 / SS120) GN=ftn PE=3 SV=1	272	213	246	629	384	284
Q7VDH6_PROMA	Uncharacterized protein OS=Prochlorococcus marinus (strain SARG / CCMP1375 / SS120) GN=Pro_0400 PE=4 SV=1	271	300	196	259	256	183
RL13_PROMA	50S ribosomal protein L13 OS=Prochlorococcus marinus (strain SARG / CCMP1375 / SS120) GN=rplM PE=3 SV=1	271	216	202	220	197	178
PANB_PROMA	3-methyl-2-oxobutanoate hydroxymethyltransferase OS=Prochlorococcus marinus (strain SARG / CCMP1375 / SS120) GN=panB PE=3 SV=1	270	363	285	291	328	291
RL24_PROMA	50S ribosomal protein L24 OS=Prochlorococcus marinus (strain SARG / CCMP1375 / SS120) GN=rplX PE=3 SV=1	270	278	211	176	201	208
Q7VDA2_PROMA	Membrane protease subunits OS=Prochlorococcus marinus (strain SARG / CCMP1375 / SS120) GN=hflC PE=4 SV=1	268	305	294	313	286	290
Q7VAU2_PROMA	Pyruvate dehydrogenase E1 component subunit alpha OS=Prochlorococcus marinus (strain SARG / CCMP1375 / SS120) GN=acoA PE=4 SV=1	266	306	295	296	212	176
Q7VAP3_PROMA	Peptide methionine sulfoxide reductase MsrA OS=Prochlorococcus marinus (strain SARG / CCMP1375 / SS120) GN=msrA PE=3 SV=1	265	201	139	214	141	152
Q7VCB1_PROMA	Ferredoxin-sulfite reductase OS=Prochlorococcus marinus (strain SARG / CCMP1375 / SS120) GN=sir PE=4 SV=1	264	355	272	270	221	223
Q7VCX6_PROMA	Uncharacterized protein OS=Prochlorococcus marinus (strain SARG / CCMP1375 / SS120) GN=Pro_0614 PE=4 SV=1	264	110	171	254	99	155
PSAL_PROMA	Photosystem I reaction center subunit XI OS=Prochlorococcus marinus (strain SARG / CCMP1375 / SS120) GN=psaL PE=3 SV=1	261	142	272	230	138	263
Q7VAP1_PROMA	Acyl-[acyl-carrier-protein]--UDP-N-acetylglucosamine O-acyltransferase OS=Prochlorococcus marinus (strain SARG / CCMP1375 / SS120) GN=lpxA PE=4 SV=1	259	424	310	397	512	333
RL19_PROMA	50S ribosomal protein L19 OS=Prochlorococcus marinus (strain SARG / CCMP1375 / SS120) GN=rplS PE=3 SV=1	259	186	218	337	332	251
GLGB_PROMA	1,4-alpha-glucan branching enzyme GlgB OS=Prochlorococcus marinus (strain SARG / CCMP1375 / SS120) GN=glgB PE=3 SV=1	257	240	263	325	189	249
Q7VD81_PROMA	Single-stranded DNA-binding protein OS=Prochlorococcus marinus (strain SARG / CCMP1375 / SS120) GN=ssb PE=4 SV=1	256	388	323	177	359	315
RS2_PROMA	30S ribosomal protein S2 OS=Prochlorococcus marinus (strain SARG / CCMP1375 / SS120) GN=rpsB PE=3 SV=1	256	163	261	215	234	276
NDK_PROMA	Nucleoside diphosphate kinase OS=Prochlorococcus marinus (strain SARG / CCMP1375 / SS120) GN=ndk PE=3 SV=2	255	219	245	260	241	231
Q7VDW1_PROMA	Photosystem II manganese-stabilizing protein PsbO OS=Prochlorococcus marinus (strain SARG / CCMP1375 / SS120) GN=psbO PE=4 SV=1	253	96	209	275	133	152
Q7VC08_PROMA	Chaperone protein HtpG OS=Prochlorococcus marinus (strain SARG / CCMP1375 / SS120) GN=htpG PE=4 SV=1	250	114	165	252	124	180
Q7VBS4_PROMA	Aspartate aminotransferase family enzyme OS=Prochlorococcus marinus (strain SARG / CCMP1375 / SS120) GN=Pro_1018 PE=3 SV=1	249	191	347	243	109	270
Q7VE63_PROMA	Two-component response regulator OS=Prochlorococcus marinus (strain SARG / CCMP1375 / SS120) GN=ompR PE=4 SV=1	249	227	189	267	263	182
Q7V9S3_PROMA	L-lactate dehydrogenase (FMN-dependent) related enzyme OS=Prochlorococcus marinus (strain SARG / CCMP1375 / SS120) GN=lldD PE=4 SV=1	245	164	231	158	168	244
Q7VEI6_PROMA	Biotin carboxyl carrier protein OS=Prochlorococcus marinus (strain SARG / CCMP1375 / SS120) GN=accB PE=4 SV=1	245	259	202	399	275	169
Q7VEK2_PROMA	Signal recognition particle receptor FtsY OS=Prochlorococcus marinus (strain SARG / CCMP1375 / SS120) GN=ftsY PE=3 SV=1	245	166	261	230	186	218
Q7VAM4_PROMA	D-3-phosphoglycerate dehydrogenase OS=Prochlorococcus marinus (strain SARG / CCMP1375 / SS120) GN=serA PE=3 SV=1	244	194	219	331	163	241
Q7VCV9_PROMA	Possible outer membrane protein OS=Prochlorococcus marinus (strain SARG / CCMP1375 / SS120) GN=Pro_0631 PE=4 SV=1	243	138	141	215	126	208
RL18_PROMA	50S ribosomal protein L18 OS=Prochlorococcus marinus (strain SARG / CCMP1375 / SS120) GN=rplR PE=3 SV=1	241	146	218	423	212	290
ASSY_PROMA	Argininosuccinate synthase OS=Prochlorococcus marinus (strain SARG / CCMP1375 / SS120) GN=argG PE=3 SV=1	239	180	237	306	129	315
Q7VBB6_PROMA	Uncharacterized protein OS=Prochlorococcus marinus (strain SARG / CCMP1375 / SS120) GN=Pro_1181 PE=4 SV=1	239	168	139	242	288	200
Q7VDQ6_PROMA	Lignostilbene-alpha, beta-dioxygenase OS=Prochlorococcus marinus (strain SARG / CCMP1375 / SS120) GN=Pro_0312 PE=4 SV=1	238	199	234	215	201	179
Q7VEH0_PROMA	Predicted flavoprotein OS=Prochlorococcus marinus (strain SARG / CCMP1375 / SS120) GN=Pro_0043 PE=4 SV=1	235	259	252	196	295	197
RL1_PROMA	50S ribosomal protein L1 OS=Prochlorococcus marinus (strain SARG / CCMP1375 / SS120) GN=rplA PE=3 SV=1	234	154	134	216	145	209
SAHH_PROMA	Adenosylhomocysteinase OS=Prochlorococcus marinus (strain SARG / CCMP1375 / SS120) GN=ahcY PE=3 SV=1	234	144	145	239	77	140
Q7VBN0_PROMA	Uncharacterized protein OS=Prochlorococcus marinus (strain SARG / CCMP1375 / SS120) GN=Pro_1062 PE=4 SV=1	233	365	242	295	211	217
Q7VE64_PROMA	Membrane protease subunit, stomatin/prohibitin family OS=Prochlorococcus marinus (strain SARG / CCMP1375 / SS120) GN=Pro_0149 PE=4 SV=1	231	167	217	240	163	119
RL7_PROMA	50S ribosomal protein L7/L12 OS=Prochlorococcus marinus (strain SARG / CCMP1375 / SS120) GN=rplL PE=3 SV=1	230	265	202	276	190	237
Q7V9I7_PROMA	Uncharacterized protein OS=Prochlorococcus marinus (strain SARG / CCMP1375 / SS120) GN=Pro_1846 PE=4 SV=1	228	296	313	441	399	451
Q7VAX8_PROMA	Glycosyltransferase OS=Prochlorococcus marinus (strain SARG / CCMP1375 / SS120) GN=wcaA PE=4 SV=1	227	196	216	237	260	188
Q7VEI0_PROMA	Predicted membrane protein OS=Prochlorococcus marinus (strain SARG / CCMP1375 / SS120) GN=Pro_0033 PE=4 SV=1	226	196	214	324	316	139
Q7VD24_PROMA	Putative translation initiation inhibitor OS=Prochlorococcus marinus (strain SARG / CCMP1375 / SS120) GN=tdcF PE=4 SV=1	225	224	182	239	267	222
Q7VDW2_PROMA	Sulfate adenylyltransferase OS=Prochlorococcus marinus (strain SARG / CCMP1375 / SS120) GN=MET3 PE=4 SV=1	225	131	116	247	94	125
Q7VDU0_PROMA	Uncharacterized conserved membrane protein OS=Prochlorococcus marinus (strain SARG / CCMP1375 / SS120) GN=Pro_0278 PE=4 SV=1	223	247	233	242	245	248
Q7VC19_PROMA	Pyruvate kinase OS=Prochlorococcus marinus (strain SARG / CCMP1375 / SS120) GN=pykF PE=3 SV=1	222	150	230	256	162	266
Q7VC69_PROMA	NAD dependent epimerase/dehydratase OS=Prochlorococcus marinus (strain SARG / CCMP1375 / SS120) GN=wcaG PE=4 SV=1	221	209	136	144	227	161
DAPA_PROMA	4-hydroxy-tetrahydrodipicolinate synthase OS=Prochlorococcus marinus (strain SARG / CCMP1375 / SS120) GN=dapA PE=3 SV=2	220	245	242	260	285	281
Q7VE78_PROMA	Oligoketide cyclase/lipid transport-like protein OS=Prochlorococcus marinus (strain SARG / CCMP1375 / SS120) GN=Pro_0135 PE=4 SV=1	220	159	112	228	155	148
Q7VDH7_PROMA	Long-chain acyl-CoA synthetase OS=Prochlorococcus marinus (strain SARG / CCMP1375 / SS120) GN=fAA1 PE=4 SV=1	219	206	221	170	171	228
Q7V9Q9_PROMA	Transketolase OS=Prochlorococcus marinus (strain SARG / CCMP1375 / SS120) GN=tktA PE=3 SV=1	217	90	173	276	161	235
SURE_PROMA	5'-nucleotidase SurE OS=Prochlorococcus marinus (strain SARG / CCMP1375 / SS120) GN=surE PE=3 SV=1	216	230	181	239	149	176
Q7VAT6_PROMA	Nickel-containing superoxide dismutase OS=Prochlorococcus marinus (strain SARG / CCMP1375 / SS120) GN=Pro_1368 PE=4 SV=1	215	169	333	330	346	285
RISB_PROMA	6,7-dimethyl-8-ribityllumazine synthase OS=Prochlorococcus marinus (strain SARG / CCMP1375 / SS120) GN=ribH PE=3 SV=1	215	333	299	353	316	327
Q7VB53_PROMA	Thioredoxin reductase OS=Prochlorococcus marinus (strain SARG / CCMP1375 / SS120) GN=trxB PE=3 SV=1	214	326	398	198	325	434
TAL_PROMA	Transaldolase OS=Prochlorococcus marinus (strain SARG / CCMP1375 / SS120) GN=tal PE=3 SV=1	214	114	131	307	102	151
Q7VBZ3_PROMA	Cysteine sulfinate desulfinase/cysteine desulfurase OS=Prochlorococcus marinus (strain SARG / CCMP1375 / SS120) GN=nifS PE=4 SV=1	213	275	201	234	175	138
Q7VD20_PROMA	Glutathione reductase OS=Prochlorococcus marinus (strain SARG / CCMP1375 / SS120) GN=gor PE=3 SV=1	212	214	263	272	273	151
YC48L_PROMA	Ycf48-like protein OS=Prochlorococcus marinus (strain SARG / CCMP1375 / SS120) GN=Pro_0327 PE=3 SV=1	208		83	184		108
Q7VDL3_PROMA	Site-determining protein OS=Prochlorococcus marinus (strain SARG / CCMP1375 / SS120) GN=minD PE=3 SV=1	206	122	190	297	66	209
RL14_PROMA	50S ribosomal protein L14 OS=Prochlorococcus marinus (strain SARG / CCMP1375 / SS120) GN=rplN PE=3 SV=1	205	214	242	302	242	214
Q7TV91_PROMA	HEAT-like repeat containing protein OS=Prochlorococcus marinus (strain SARG / CCMP1375 / SS120) GN=Pro_1634 PE=4 SV=1	204	232	187	336	189	209
YCF4_PROMA	Photosystem I assembly protein Ycf4 OS=Prochlorococcus marinus (strain SARG / CCMP1375 / SS120) GN=ycf4 PE=3 SV=1	204	135	113	134	60	95
PCBH_PROMA	Divinyl chlorophyll a/b light-harvesting protein PcbH OS=Prochlorococcus marinus (strain SARG / CCMP1375 / SS120) GN=pcbH PE=2 SV=1	203	205	294	341	194	475
RL15_PROMA	50S ribosomal protein L15 OS=Prochlorococcus marinus (strain SARG / CCMP1375 / SS120) GN=rplO PE=3 SV=1	203	308	334	312	308	378
RL23_PROMA	50S ribosomal protein L23 OS=Prochlorococcus marinus (strain SARG / CCMP1375 / SS120) GN=rplW PE=3 SV=1	203	192	115	153	138	153
Q7V9P6_PROMA	Actin-like ATPase OS=Prochlorococcus marinus (strain SARG / CCMP1375 / SS120) GN=mreB PE=4 SV=1	202	161	197	221	206	230
Q7VC21_PROMA	ATP-dependent zinc metalloprotease FtsH OS=Prochlorococcus marinus (strain SARG / CCMP1375 / SS120) GN=ftsH PE=3 SV=1	200	126	173	422		258
Q7VCL6_PROMA	Uncharacterized protein OS=Prochlorococcus marinus (strain SARG / CCMP1375 / SS120) GN=Pro_0724 PE=4 SV=1	199	248	221	280	233	201
Q7VB65_PROMA	HlyD family secretion protein OS=Prochlorococcus marinus (strain SARG / CCMP1375 / SS120) GN=acrA PE=4 SV=1	197	214	182	295	222	141
Q7VA01_PROMA	Ferredoxin-dependent glutamate synthase OS=Prochlorococcus marinus (strain SARG / CCMP1375 / SS120) GN=glsF PE=4 SV=1	196	174	270	180	115	196
Q7VD27_PROMA	Carboxysome shell peptide, CsoS1 OS=Prochlorococcus marinus (strain SARG / CCMP1375 / SS120) GN=ccmK PE=4 SV=1	196	168	152	171	242	144
Q7VD18_PROMA	Dihydroorotase OS=Prochlorococcus marinus (strain SARG / CCMP1375 / SS120) GN=pyrC PE=3 SV=1	195	312	197	151	219	122
LEU1_PROMA	2-isopropylmalate synthase OS=Prochlorococcus marinus (strain SARG / CCMP1375 / SS120) GN=leuA PE=3 SV=1	194	45		77		58
Q7VAV0_PROMA	Uncharacterized secreted or membrane protein OS=Prochlorococcus marinus (strain SARG / CCMP1375 / SS120) GN=Pro_1353 PE=4 SV=1	194	180	181	171	144	157
RS8_PROMA	30S ribosomal protein S8 OS=Prochlorococcus marinus (strain SARG / CCMP1375 / SS120) GN=rpsH PE=3 SV=1	194	161	135	203	146	155
Q7VA90_PROMA	Phosphate-binding protein OS=Prochlorococcus marinus (strain SARG / CCMP1375 / SS120) GN=pstS PE=3 SV=1	192	140	78	151	85	280
Q7VBP8_PROMA	N-acetylmuramoyl-L-alanine amidase OS=Prochlorococcus marinus (strain SARG / CCMP1375 / SS120) GN=amiC PE=4 SV=1	191	237	135	166	187	191
G3XCS7_PROMA	Cell division protein FtsZ OS=Prochlorococcus marinus (strain SARG / CCMP1375 / SS120) GN=ftsZ PE=3 SV=1	187	129	181	179	157	307
Q7V9S1_PROMA	Galactose mutarotase related enzyme OS=Prochlorococcus marinus (strain SARG / CCMP1375 / SS120) GN=galM PE=4 SV=1	186	163	80	88	43	115
Q7VAY2_PROMA	Phosphoheptose isomerase OS=Prochlorococcus marinus (strain SARG / CCMP1375 / SS120) GN=gmhA PE=4 SV=1	186	147	121	196	111	114
Q7VD73_PROMA	Inorganic pyrophosphatase OS=Prochlorococcus marinus (strain SARG / CCMP1375 / SS120) GN=ppa PE=3 SV=1	185	260	212	284	259	153
Q7VEJ9_PROMA	RNA-binding protein, RRM domain OS=Prochlorococcus marinus (strain SARG / CCMP1375 / SS120) GN=Pro_0013 PE=4 SV=1	185	132	157	162	161	138
Q7VCH4_PROMA	Pyruvate dehydrogenase E1 component beta subunit OS=Prochlorococcus marinus (strain SARG / CCMP1375 / SS120) GN=acoB PE=4 SV=1	184	143	96	143	117	170
Q7VCG7_PROMA	Uncharacterized protein OS=Prochlorococcus marinus (strain SARG / CCMP1375 / SS120) GN=Pro_0773 PE=4 SV=1	182	276	222	328	250	124
DNAJ_PROMA	Chaperone protein DnaJ OS=Prochlorococcus marinus (strain SARG / CCMP1375 / SS120) GN=dnaJ PE=3 SV=1	181	152	159	173	185	235
Q7VDQ4_PROMA	Enoyl-[acyl-carrier-protein] reductase [NADH] OS=Prochlorococcus marinus (strain SARG / CCMP1375 / SS120) GN=fabI PE=3 SV=1	181	185	221	279	134	376
Q7VE93_PROMA	Uncharacterized conserved membrane protein OS=Prochlorococcus marinus (strain SARG / CCMP1375 / SS120) GN=Pro_0120 PE=4 SV=1	181	208	174	235	255	299
RRP3_PROMA	Probable 30S ribosomal protein PSRP-3 OS=Prochlorococcus marinus (strain SARG / CCMP1375 / SS120) GN=Pro_1593 PE=3 SV=1	181	153	183	149	155	162
Q7VD48_PROMA	Short-chain dehydrogenase/reductase family enzyme OS=Prochlorococcus marinus (strain SARG / CCMP1375 / SS120) GN=fabG PE=3 SV=1	179	136	221	196	113	228
Q7VEJ8_PROMA	Conserved domain OS=Prochlorococcus marinus (strain SARG / CCMP1375 / SS120) GN=Pro_0015 PE=4 SV=1	179	184	135	135	151	142
ISPG_PROMA	4-hydroxy-3-methylbut-2-en-1-yl diphosphate synthase (ferredoxin) OS=Prochlorococcus marinus (strain SARG / CCMP1375 / SS120) GN=ispG PE=3 SV=1	178	166	176	190	128	90
Q7VC31_PROMA	Uncharacterized protein OS=Prochlorococcus marinus (strain SARG / CCMP1375 / SS120) GN=Pro_0911 PE=4 SV=1	178	194	146	225	204	150
Q7VDW3_PROMA	ATP-dependent zinc metalloprotease FtsH OS=Prochlorococcus marinus (strain SARG / CCMP1375 / SS120) GN=ftsH PE=3 SV=1	178		79	209	76	80
Q7VEG8_PROMA	Diflavin flavoprotein OS=Prochlorococcus marinus (strain SARG / CCMP1375 / SS120) GN=dfa1 PE=4 SV=1	177	308	315	268	418	223
Q7VEF3_PROMA	Glycosyltransferase OS=Prochlorococcus marinus (strain SARG / CCMP1375 / SS120) GN=wcaA PE=4 SV=1	176	179	197	177	165	235
HEM6_PROMA	Oxygen-dependent coproporphyrinogen-III oxidase OS=Prochlorococcus marinus (strain SARG / CCMP1375 / SS120) GN=hemF PE=3 SV=1	174	216	265	148	167	243
Q7VBP5_PROMA	3-polyprenyl-4-hydroxybenzoate decarboxylase elated enzyme OS=Prochlorococcus marinus (strain SARG / CCMP1375 / SS120) GN=ubiD PE=4 SV=1	174	121	155	166	192	62
CYB6_PROMA	Cytochrome b6 OS=Prochlorococcus marinus (strain SARG / CCMP1375 / SS120) GN=petB PE=3 SV=1	173	141	142	129	89	145
RL20_PROMA	50S ribosomal protein L20 OS=Prochlorococcus marinus (strain SARG / CCMP1375 / SS120) GN=rplT PE=3 SV=1	173	236	183	130	211	166
Q7V9N7_PROMA	Magnesium transporter MgtE OS=Prochlorococcus marinus (strain SARG / CCMP1375 / SS120) GN=mgtE PE=3 SV=1	172	190	259	306	217	230
Q7VD91_PROMA	Zn-dependent carboxypeptidase OS=Prochlorococcus marinus (strain SARG / CCMP1375 / SS120) GN=Pro_0492 PE=4 SV=1	171	163	182	140	164	96
RS4_PROMA	30S ribosomal protein S4 OS=Prochlorococcus marinus (strain SARG / CCMP1375 / SS120) GN=rpsD PE=3 SV=1	171	228	249	193	219	183
CLPP1_PROMA	ATP-dependent Clp protease proteolytic subunit 1 OS=Prochlorococcus marinus (strain SARG / CCMP1375 / SS120) GN=clpP1 PE=3 SV=1	170	129	181	178	133	164
G6PI_PROMA	Glucose-6-phosphate isomerase OS=Prochlorococcus marinus (strain SARG / CCMP1375 / SS120) GN=pgi PE=3 SV=1	170	197	217	248	205	374
Q7VAW5_PROMA	ATP-dependent zinc metalloprotease FtsH OS=Prochlorococcus marinus (strain SARG / CCMP1375 / SS120) GN=ftsH PE=3 SV=1	170	90	125	150	111	121
Q7VEL1_PROMA	DNA polymerase III subunit beta OS=Prochlorococcus marinus (strain SARG / CCMP1375 / SS120) GN=dnaN PE=4 SV=1	169	107	120	162	137	82
RL6_PROMA	50S ribosomal protein L6 OS=Prochlorococcus marinus (strain SARG / CCMP1375 / SS120) GN=rplF PE=3 SV=1	169	116	154	156	121	148
KAD_PROMA	Adenylate kinase OS=Prochlorococcus marinus (strain SARG / CCMP1375 / SS120) GN=adk PE=3 SV=1	167	109	129	104	160	220
RL29_PROMA	50S ribosomal protein L29 OS=Prochlorococcus marinus (strain SARG / CCMP1375 / SS120) GN=rpmC PE=3 SV=1	167	129	139	138	133	115
Q7VBE3_PROMA	ABC-type oligopeptide transport system periplasmic component OS=Prochlorococcus marinus (strain SARG / CCMP1375 / SS120) GN=ddpA PE=4 SV=1	166	53	145	176	76	113
Q7VBW6_PROMA	Uncharacterized conserved membrane protein OS=Prochlorococcus marinus (strain SARG / CCMP1375 / SS120) GN=Pro_0976 PE=4 SV=1	166	90	140	67	72	59
PUR7_PROMA	Phosphoribosylaminoimidazole-succinocarboxamide synthase OS=Prochlorococcus marinus (strain SARG / CCMP1375 / SS120) GN=purC PE=3 SV=1	165	155	123	74	126	112
Q7VD72_PROMA	Arsenate reductase related protein OS=Prochlorococcus marinus (strain SARG / CCMP1375 / SS120) GN=arsC PE=4 SV=1	165	88	72	114	64	76
Q7VAM9_PROMA	Secreted pentapeptide repeats protein OS=Prochlorococcus marinus (strain SARG / CCMP1375 / SS120) GN=Pro_1431 PE=4 SV=1	164		132	118		103
Q7VBP4_PROMA	3-phosphoshikimate 1-carboxyvinyltransferase OS=Prochlorococcus marinus (strain SARG / CCMP1375 / SS120) GN=aroA PE=3 SV=1	164	95		94
Q7VEK4_PROMA	Uncharacterized conserved membrane protein OS=Prochlorococcus marinus (strain SARG / CCMP1375 / SS120) GN=Pro_0008 PE=4 SV=1	164	105	130	158	95	140
Q7V9V2_PROMA	Predicted membrane protein OS=Prochlorococcus marinus (strain SARG / CCMP1375 / SS120) GN=Pro_1722 PE=4 SV=1	163	124	187	201	141	240
Q7VA22_PROMA	Transcription termination/antitermination protein NusA OS=Prochlorococcus marinus (strain SARG / CCMP1375 / SS120) GN=nusA PE=3 SV=1	163	98	56	205	120	71
Q7VD31_PROMA	Carboxysome shell polypeptide, CsoS2 OS=Prochlorococcus marinus (strain SARG / CCMP1375 / SS120) GN=csoS2 PE=4 SV=1	163	146	135	195	199	117
HISZ_PROMA	ATP phosphoribosyltransferase regulatory subunit OS=Prochlorococcus marinus (strain SARG / CCMP1375 / SS120) GN=hisZ PE=3 SV=1	162	152	135	140	114	144
PCYA_PROMA	Phycocyanobilin:ferredoxin oxidoreductase OS=Prochlorococcus marinus (strain SARG / CCMP1375 / SS120) GN=pcyA PE=3 SV=1	162	155	105	167	142	85
Q7VBV3_PROMA	3-polyprenyl-4-hydroxybenzoate decarboxylase OS=Prochlorococcus marinus (strain SARG / CCMP1375 / SS120) GN=ubiX PE=4 SV=1	162	60	202	230	68	245
Q7VE77_PROMA	Zeta-carotene desaturase OS=Prochlorococcus marinus (strain SARG / CCMP1375 / SS120) GN=crtQ PE=3 SV=1	162	100	246	240	164	331
EFP_PROMA	Elongation factor P OS=Prochlorococcus marinus (strain SARG / CCMP1375 / SS120) GN=efp PE=3 SV=1	161	175	227	152	211	187
PURA_PROMA	Adenylosuccinate synthetase OS=Prochlorococcus marinus (strain SARG / CCMP1375 / SS120) GN=purA PE=3 SV=1	161	162	215	187	179	206
Q7VD32_PROMA	Ribulose bisphosphate carboxylase small subunit OS=Prochlorococcus marinus (strain SARG / CCMP1375 / SS120) GN=rbcS PE=4 SV=1	161	216	169	235	193	197
Q7VEB0_PROMA	Uncharacterized protein OS=Prochlorococcus marinus (strain SARG / CCMP1375 / SS120) GN=Pro_0103 PE=4 SV=1	161	148	134	177	134	136
Q7VB79_PROMA	Uncharacterized protein OS=Prochlorococcus marinus (strain SARG / CCMP1375 / SS120) GN=Pro_1219 PE=4 SV=1	160	140	109	136	119	67
Q7VCI5_PROMA	Uncharacterized protein OS=Prochlorococcus marinus (strain SARG / CCMP1375 / SS120) GN=Pro_0755 PE=4 SV=1	160	219	234	152	139	168
Q7VDT2_PROMA	Repeats containing protein OS=Prochlorococcus marinus (strain SARG / CCMP1375 / SS120) GN=Pro_0286 PE=4 SV=1	159	188	203		163	127
ATPF_PROMA	ATP synthase subunit b OS=Prochlorococcus marinus (strain SARG / CCMP1375 / SS120) GN=atpF PE=3 SV=1	158	48	149	152	57	153
Q7VBI7_PROMA	Diaminopimelate decarboxylase OS=Prochlorococcus marinus (strain SARG / CCMP1375 / SS120) GN=lysA PE=3 SV=1	158	83	133	137		80
Q7VBY9_PROMA	DIM6/NTAB family protein OS=Prochlorococcus marinus (strain SARG / CCMP1375 / SS120) GN=Pro_0953 PE=4 SV=1	157	220	205	183	295	252
Q7VCR3_PROMA	Uncharacterized protein OS=Prochlorococcus marinus (strain SARG / CCMP1375 / SS120) GN=Pro_0677 PE=4 SV=1	157		202	154	132	297
SYFB_PROMA	Phenylalanine--tRNA ligase beta subunit OS=Prochlorococcus marinus (strain SARG / CCMP1375 / SS120) GN=pheT PE=3 SV=1	157	164	119	118	94	166
Q7VCC1_PROMA	DevB-like secretion protein OS=Prochlorococcus marinus (strain SARG / CCMP1375 / SS120) GN=devB PE=4 SV=1	156	137	170	102	97	203
Q7TVA0_PROMA	3'-Phosphoadenosine 5'-phosphosulfate 3'-phosphatase OS=Prochlorococcus marinus (strain SARG / CCMP1375 / SS120) GN=cysQ PE=4 SV=1	154	84	149	182	168	104
Q7VE44_PROMA	RuBisCO operon transcriptional regulator OS=Prochlorococcus marinus (strain SARG / CCMP1375 / SS120) GN=rbcR PE=4 SV=1	153	58	199	111	94	93
RL27_PROMA	50S ribosomal protein L27 OS=Prochlorococcus marinus (strain SARG / CCMP1375 / SS120) GN=rpmA PE=3 SV=1	153	122	155	174	172	165
Q7V9F2_PROMA	UvrABC system protein A OS=Prochlorococcus marinus (strain SARG / CCMP1375 / SS120) GN=uvrA PE=3 SV=1	150	150	246	158	135	320
Q7VE86_PROMA	6-pyruvoyl-tetrahydropterin synthase OS=Prochlorococcus marinus (strain SARG / CCMP1375 / SS120) GN=Pro_0127 PE=4 SV=1	150	184	104	194	84	133
GATB_PROMA	Aspartyl/glutamyl-tRNA(Asn/Gln) amidotransferase subunit B OS=Prochlorococcus marinus (strain SARG / CCMP1375 / SS120) GN=gatB PE=3 SV=1	149	94	142	96	55	122
Q7VCD7_PROMA	Uncharacterized protein OS=Prochlorococcus marinus (strain SARG / CCMP1375 / SS120) GN=Pro_0803 PE=4 SV=1	148	147	145	180	177	166
Q7VD88_PROMA	RNA polymerase sigma factor SigA OS=Prochlorococcus marinus (strain SARG / CCMP1375 / SS120) GN=rpoD PE=3 SV=1	148	105	69	78	50
Q7VEB4_PROMA	K+ transport system, NAD-binding component OS=Prochlorococcus marinus (strain SARG / CCMP1375 / SS120) GN=trkA PE=4 SV=1	146	141	132	144	120	146
SECF_PROMA	Protein translocase subunit SecF OS=Prochlorococcus marinus (strain SARG / CCMP1375 / SS120) GN=secF PE=3 SV=1	146	79	70	102		121
Q7VCD9_PROMA	Homoserine trans-succinylase OS=Prochlorococcus marinus (strain SARG / CCMP1375 / SS120) GN=metA PE=4 SV=1	145	59	143	121	42	126
Q7VAC6_PROMA	Na+/alanine symporter OS=Prochlorococcus marinus (strain SARG / CCMP1375 / SS120) GN=alsT PE=4 SV=1	143	148	111	132	172	146
Q7VB18_PROMA	NAD dependent epimerase/dehydratase OS=Prochlorococcus marinus (strain SARG / CCMP1375 / SS120) GN=wcaG PE=4 SV=1	143	210	184	126	127	136
Q7VAK6_PROMA	DegT/DnrJ/EryC1/StrS aminotransferase family enzyme OS=Prochlorococcus marinus (strain SARG / CCMP1375 / SS120) GN=wecE PE=3 SV=1	142	151	87	102	140	136
Q7VC76_PROMA	Uncharacterized protein OS=Prochlorococcus marinus (strain SARG / CCMP1375 / SS120) GN=Pro_0866 PE=4 SV=1	141	130	128	154	111	82
TPIS_PROMA	Triosephosphate isomerase OS=Prochlorococcus marinus (strain SARG / CCMP1375 / SS120) GN=tpiA PE=3 SV=1	141	111	175	84	56	94
Q7VB28_PROMA	ABC-type Fe3+ transport system periplasmic component OS=Prochlorococcus marinus (strain SARG / CCMP1375 / SS120) GN=afuA PE=4 SV=1	140	119	136	205		104
Q7VE73_PROMA	Predicted nucleoside-diphosphate sugar epimerase OS=Prochlorococcus marinus (strain SARG / CCMP1375 / SS120) GN=Pro_0140 PE=4 SV=1	140	84	118	99	75	213
RL17_PROMA	50S ribosomal protein L17 OS=Prochlorococcus marinus (strain SARG / CCMP1375 / SS120) GN=rplQ PE=3 SV=1	140	96	94	149	100	120
Q7TV99_PROMA	2-C-methyl-D-erythritol 2,4-cyclodiphosphate synthase OS=Prochlorococcus marinus (strain SARG / CCMP1375 / SS120) GN=ispF PE=3 SV=1	139	118	147	213	202	190
Q7VBK5_PROMA	Uncharacterized membrane protein OS=Prochlorococcus marinus (strain SARG / CCMP1375 / SS120) GN=Pro_1087 PE=4 SV=1	139	123	162	133	143	123
RS10_PROMA	30S ribosomal protein S10 OS=Prochlorococcus marinus (strain SARG / CCMP1375 / SS120) GN=rpsJ PE=3 SV=1	138		96	104	42	73
Q7VCA0_PROMA	Glucose-1-phosphate adenylyltransferase OS=Prochlorococcus marinus (strain SARG / CCMP1375 / SS120) GN=glgC PE=3 SV=1	137	188	193	136	128	165
Q7VD52_PROMA	Creatinine amidohydrolase related enzyme OS=Prochlorococcus marinus (strain SARG / CCMP1375 / SS120) GN=Pro_0531 PE=4 SV=1	137	112	100	115	75	108
PDXJ_PROMA	Pyridoxine 5'-phosphate synthase OS=Prochlorococcus marinus (strain SARG / CCMP1375 / SS120) GN=pdxJ PE=3 SV=1	136	123	121	141	131	117
PSAE_PROMA	Photosystem I reaction center subunit IV OS=Prochlorococcus marinus (strain SARG / CCMP1375 / SS120) GN=psaE PE=3 SV=1	136	137	198	184	117	190
Q7VDS1_PROMA	Uncharacterized conserved membrane protein OS=Prochlorococcus marinus (strain SARG / CCMP1375 / SS120) GN=Pro_0297 PE=4 SV=1	134	102	142	107		106
PSB28_PROMA	Photosystem II reaction center Psb28 protein OS=Prochlorococcus marinus (strain SARG / CCMP1375 / SS120) GN=psb28 PE=3 SV=1	133	137	138	155	125	144
Q7VDA6_PROMA	BioD-like N-terminal domain of phosphotransacetylase OS=Prochlorococcus marinus (strain SARG / CCMP1375 / SS120) GN=pta PE=4 SV=1	133	99	124	127	103	193
Q7V9V5_PROMA	Prephenate dehydrogenase OS=Prochlorococcus marinus (strain SARG / CCMP1375 / SS120) GN=tyrA PE=4 SV=1	132	92	117	134	93	147
Q7VAQ2_PROMA	ABC-type transport system involved in resistance to organic solvents permease component OS=Prochlorococcus marinus (strain SARG / CCMP1375 / SS120) GN=ttg2B PE=4 SV=1	132	117	144	130	116	146
RS13_PROMA	30S ribosomal protein S13 OS=Prochlorococcus marinus (strain SARG / CCMP1375 / SS120) GN=rpsM PE=3 SV=1	132	134	157	160	141	169
FBSB_PROMA	D-fructose 1,6-bisphosphatase class 2/sedoheptulose 1,7-bisphosphatase OS=Prochlorococcus marinus (strain SARG / CCMP1375 / SS120) GN=Pro_0840 PE=3 SV=1	131	136	118	249	110	198
Q7V9E9_PROMA	Uncharacterized membrane protein OS=Prochlorococcus marinus (strain SARG / CCMP1375 / SS120) GN=Pro_1884 PE=4 SV=1	131	101	128	162	129	114
Q7V9S0_PROMA	Alpha/beta superfamily hydrolase OS=Prochlorococcus marinus (strain SARG / CCMP1375 / SS120) GN=mhpC PE=4 SV=1	131	86	108	122	75	80
Q7VB19_PROMA	1-deoxy-xylulose 5-phosphate synthase OS=Prochlorococcus marinus (strain SARG / CCMP1375 / SS120) GN=Pro_1281 PE=4 SV=1	130	152	114	139	151	138
COMB_PROMA	Probable 2-phosphosulfolactate phosphatase OS=Prochlorococcus marinus (strain SARG / CCMP1375 / SS120) GN=comB PE=3 SV=1	129	98	92	78	51	82
G3XCS5_PROMA	Possible PucC protein OS=Prochlorococcus marinus (strain SARG / CCMP1375 / SS120) GN=pucC PE=4 SV=1	129	101	139	186	98	130
Q7VBS3_PROMA	ABC-type phosphate/phosphonate transport system periplasmic component OS=Prochlorococcus marinus (strain SARG / CCMP1375 / SS120) GN=phnD PE=4 SV=1	129	145	109	77	99	113
Q7VBT5_PROMA	Uncharacterized protein OS=Prochlorococcus marinus (strain SARG / CCMP1375 / SS120) GN=Pro_1007 PE=4 SV=1	129	134	123	108	121	103
Q7VD57_PROMA	Acetolactate synthase OS=Prochlorococcus marinus (strain SARG / CCMP1375 / SS120) GN=ilvB PE=3 SV=1	129	99	185	145	117	184
Q7VCD6_PROMA	Sulfate permease OS=Prochlorococcus marinus (strain SARG / CCMP1375 / SS120) GN=SUL1 PE=4 SV=1	128	166	140	93	118	138
Q7VAX9_PROMA	SAM-dependent methyltransferase OS=Prochlorococcus marinus (strain SARG / CCMP1375 / SS120) GN=Pro_1324 PE=4 SV=1	127	72	118	110	136
ARGD_PROMA	Acetylornithine aminotransferase OS=Prochlorococcus marinus (strain SARG / CCMP1375 / SS120) GN=argD PE=3 SV=2	125	71	39	98	52	91
Q7V9S7_PROMA	Heme oxygenase OS=Prochlorococcus marinus (strain SARG / CCMP1375 / SS120) GN=ho1 PE=4 SV=1	125	98	128	125	81	91
Q7VB72_PROMA	Uncharacterized protein OS=Prochlorococcus marinus (strain SARG / CCMP1375 / SS120) GN=Pro_1226 PE=4 SV=1	125	96	105	88	114	135
PHS_PROMA	Putative pterin-4-alpha-carbinolamine dehydratase OS=Prochlorococcus marinus (strain SARG / CCMP1375 / SS120) GN=Pro_0490 PE=3 SV=1	124	185	138	126	128	103
Q7VAQ6_PROMA	Bacterial nucleoid DNA-binding protein OS=Prochlorococcus marinus (strain SARG / CCMP1375 / SS120) GN=himA PE=3 SV=1	123	142		158	129	139
Q7VB35_PROMA	Uncharacterized protein OS=Prochlorococcus marinus (strain SARG / CCMP1375 / SS120) GN=Pro_1265 PE=4 SV=1	123	53	168	135		165
Q7VBG5_PROMA	Geranylgeranyl pyrophosphate synthase OS=Prochlorococcus marinus (strain SARG / CCMP1375 / SS120) GN=ispA PE=3 SV=1	123	103	123	167	176	115
Q7VCS9_PROMA	Uncharacterized protein OS=Prochlorococcus marinus (strain SARG / CCMP1375 / SS120) GN=Pro_0661 PE=4 SV=1	123	155	127	80	106	121
Q7V9L3_PROMA	Glycosyltransferase OS=Prochlorococcus marinus (strain SARG / CCMP1375 / SS120) GN=Pro_1819 PE=4 SV=1	122	145	171	59	96	43
Q7VAL0_PROMA	Transporter OS=Prochlorococcus marinus (strain SARG / CCMP1375 / SS120) GN=Pro_1452 PE=3 SV=1	122	118	122	123	108	115
Q7VBJ6_PROMA	ABC-type multidrug transport system ATPase and permease components OS=Prochlorococcus marinus (strain SARG / CCMP1375 / SS120) GN=mdlB PE=3 SV=1	122		123	132	84	105
Q7VCK2_PROMA	Uncharacterized protein OS=Prochlorococcus marinus (strain SARG / CCMP1375 / SS120) GN=Pro_0738 PE=4 SV=1	122		93		157
Q7VDQ8_PROMA	Phosphomannomutase OS=Prochlorococcus marinus (strain SARG / CCMP1375 / SS120) GN=manB PE=3 SV=1	122	124	215	133	119	289
CAPP_PROMA	Phosphoenolpyruvate carboxylase OS=Prochlorococcus marinus (strain SARG / CCMP1375 / SS120) GN=ppc PE=3 SV=1	121	148	239	257	158	210
KAIC_PROMA	Circadian clock protein kinase KaiC OS=Prochlorococcus marinus (strain SARG / CCMP1375 / SS120) GN=kaiC PE=3 SV=1	121	106	251	137	108	248
Q7V9T4_PROMA	Ribonuclease D OS=Prochlorococcus marinus (strain SARG / CCMP1375 / SS120) GN=rnd PE=4 SV=1	121		93	102	123	80
Q7VC97_PROMA	NAD dependent epimerase/dehydratase OS=Prochlorococcus marinus (strain SARG / CCMP1375 / SS120) GN=Pro_0845 PE=4 SV=1	120	84	71
Q7VC63_PROMA	NAD dependent epimerase/dehydratase OS=Prochlorococcus marinus (strain SARG / CCMP1375 / SS120) GN=Pro_0879 PE=4 SV=1	119	142	128	208	110	190
IF2_PROMA	Translation initiation factor IF-2 OS=Prochlorococcus marinus (strain SARG / CCMP1375 / SS120) GN=infB PE=3 SV=1	118	82	93	120	96	82
PSBL_PROMA	Photosystem II reaction center protein L OS=Prochlorococcus marinus (strain SARG / CCMP1375 / SS120) GN=psbL PE=3 SV=1	118			79
Q7VB36_PROMA	Uncharacterized conserved membrane protein OS=Prochlorococcus marinus (strain SARG / CCMP1375 / SS120) GN=Pro_1264 PE=4 SV=1	118	114	116	113	122	121
Q7VC39_PROMA	Protoporphyrin IX Mg-chelatase subunit OS=Prochlorococcus marinus (strain SARG / CCMP1375 / SS120) GN=chlH PE=4 SV=1	118	161	162	277	127	185
Q7VCE1_PROMA	Uncharacterized protein OS=Prochlorococcus marinus (strain SARG / CCMP1375 / SS120) GN=Pro_0799 PE=4 SV=1	118	125	91	120	120	67
Q7VCQ7_PROMA	Uncharacterized protein OS=Prochlorococcus marinus (strain SARG / CCMP1375 / SS120) GN=Pro_0683 PE=4 SV=1	118	134			77
ARGC_PROMA	N-acetyl-gamma-glutamyl-phosphate reductase OS=Prochlorococcus marinus (strain SARG / CCMP1375 / SS120) GN=argC PE=3 SV=1	117	55	141	130	69	108
DAPB_PROMA	4-hydroxy-tetrahydrodipicolinate reductase OS=Prochlorococcus marinus (strain SARG / CCMP1375 / SS120) GN=dapB PE=3 SV=1	117	69	113	99	82	107
Q7V9P5_PROMA	Single-stranded DNA-binding protein OS=Prochlorococcus marinus (strain SARG / CCMP1375 / SS120) GN=ssb PE=3 SV=1	117	136	117	155	177	133
PCBF_PROMA	Divinyl chlorophyll a/b light-harvesting protein PcbF OS=Prochlorococcus marinus (strain SARG / CCMP1375 / SS120) GN=pcbF PE=2 SV=1	116	95	152	167	151	163
Q7VAY1_PROMA	ADP-heptose synthase OS=Prochlorococcus marinus (strain SARG / CCMP1375 / SS120) GN=rfaE PE=4 SV=1	116	108	74	155	102	96
Q7VBE9_PROMA	Protoporphyrin IX Mg-chelatase subunit ChlI OS=Prochlorococcus marinus (strain SARG / CCMP1375 / SS120) GN=chlI PE=4 SV=1	116	108	143	124	63	135
Q7V9I8_PROMA	Uncharacterized protein OS=Prochlorococcus marinus (strain SARG / CCMP1375 / SS120) GN=Pro_1845 PE=4 SV=1	115	80	103	185	96	79
Q7VA94_PROMA	AmpC OS=Prochlorococcus marinus (strain SARG / CCMP1375 / SS120) GN=ampC PE=4 SV=1	115	93	118	144	95	129
Q7VAZ1_PROMA	UDP-glucose 6-dehydrogenase OS=Prochlorococcus marinus (strain SARG / CCMP1375 / SS120) GN=ugd PE=3 SV=1	115	154	144	131	155	120
Q7VBJ5_PROMA	Photosystem II protein P PsbP OS=Prochlorococcus marinus (strain SARG / CCMP1375 / SS120) GN=psbP PE=4 SV=1	114	72	96	109		110
Q7VDW0_PROMA	Phosphopantothenoylcysteine synthetase/decarboxylase OS=Prochlorococcus marinus (strain SARG / CCMP1375 / SS120) GN=dfp PE=4 SV=1	114	76	137
Q7V9T8_PROMA	ATPase OS=Prochlorococcus marinus (strain SARG / CCMP1375 / SS120) GN=mrp PE=4 SV=1	113	76	100		103	47
Q7VAH5_PROMA	Uncharacterized conserved protein OS=Prochlorococcus marinus (strain SARG / CCMP1375 / SS120) GN=Pro_1487 PE=4 SV=1	113	127	198	160	200	83
Q7VAY0_PROMA	NAD dependent epimerase/dehydratase OS=Prochlorococcus marinus (strain SARG / CCMP1375 / SS120) GN=wcaG PE=4 SV=1	112	113	108	115	122	116
Q7VCJ4_PROMA	Anti-sigma factor antagonist OS=Prochlorococcus marinus (strain SARG / CCMP1375 / SS120) GN=spoIIAA PE=3 SV=1	112	124	115	123	91	77
TRPA_PROMA	Tryptophan synthase alpha chain OS=Prochlorococcus marinus (strain SARG / CCMP1375 / SS120) GN=trpA PE=3 SV=1	112	134	104	152	114	108
Q7VBP7_PROMA	Nitrilase-like protein OS=Prochlorococcus marinus (strain SARG / CCMP1375 / SS120) GN=Pro_1045 PE=4 SV=1	111	74	73	82	96	85
Q7VDQ0_PROMA	7, 8-dihydro-6-hydroxymethylpterin-pyrophosphokinase OS=Prochlorococcus marinus (strain SARG / CCMP1375 / SS120) GN=folK PE=4 SV=1	111	88	107	117	127	57
Q7VEC3_PROMA	Phosphoglucomutase OS=Prochlorococcus marinus (strain SARG / CCMP1375 / SS120) GN=pgm PE=4 SV=1	111	164	141	87	126	152
ATPX_PROMA	ATP synthase subunit b' OS=Prochlorococcus marinus (strain SARG / CCMP1375 / SS120) GN=atpG PE=3 SV=1	110	62	106	171	64	109
ENO_PROMA	Enolase OS=Prochlorococcus marinus (strain SARG / CCMP1375 / SS120) GN=eno PE=3 SV=1	110	196	208	217	89	340
Q7TV90_PROMA	3-oxoacyl-[acyl-carrier-protein] synthase 2 OS=Prochlorococcus marinus (strain SARG / CCMP1375 / SS120) GN=fabB PE=3 SV=1	110	61	173	194	73	101
Q7VA86_PROMA	GTP cyclohydrolase I OS=Prochlorococcus marinus (strain SARG / CCMP1375 / SS120) GN=folE PE=4 SV=1	110		86	139		123
Q7VEC7_PROMA	ABC-type transport system involved in Fe-S cluster assembly permease component OS=Prochlorococcus marinus (strain SARG / CCMP1375 / SS120) GN=sufB PE=4 SV=1	110			137		108
DXR_PROMA	1-deoxy-D-xylulose 5-phosphate reductoisomerase OS=Prochlorococcus marinus (strain SARG / CCMP1375 / SS120) GN=dxr PE=3 SV=1	109	143	160	171	195	150
Q7VB20_PROMA	Transketolase OS=Prochlorococcus marinus (strain SARG / CCMP1375 / SS120) GN=Pro_1280 PE=4 SV=1	109	93	135	143	171	95
AROQ_PROMA	3-dehydroquinate dehydratase OS=Prochlorococcus marinus (strain SARG / CCMP1375 / SS120) GN=aroQ PE=3 SV=1	107	89	101	38	94	52
HEM1_PROMA	Glutamyl-tRNA reductase OS=Prochlorococcus marinus (strain SARG / CCMP1375 / SS120) GN=hemA PE=3 SV=1	107	79	143	137	81	136
Q7VBY0_PROMA	Uncharacterized protein OS=Prochlorococcus marinus (strain SARG / CCMP1375 / SS120) GN=Pro_0962 PE=4 SV=1	107	148	162	242	77	63
Q7VC43_PROMA	ABC-type multidrug transport system ATPase and permease components OS=Prochlorococcus marinus (strain SARG / CCMP1375 / SS120) GN=mdlB PE=3 SV=1	107	131	98	198	189	283
Q7VCL9_PROMA	Uncharacterized conserved protein OS=Prochlorococcus marinus (strain SARG / CCMP1375 / SS120) GN=Pro_0721 PE=4 SV=1	107			73
Q7VD83_PROMA	Uncharacterized membrane protein OS=Prochlorococcus marinus (strain SARG / CCMP1375 / SS120) GN=Pro_0500 PE=4 SV=1	107	80	167	175	142	183
Q7VB59_PROMA	NAD(P) transhydrogenase subunit beta OS=Prochlorococcus marinus (strain SARG / CCMP1375 / SS120) GN=pntB PE=3 SV=1	106	80		44	73	56
Q7VAS7_PROMA	FAD/FMN-containing dehydrogenase OS=Prochlorococcus marinus (strain SARG / CCMP1375 / SS120) GN=glcD PE=4 SV=1	105	189	172	177	204	96
Q7VB15_PROMA	SAM-dependent methyltransferase OS=Prochlorococcus marinus (strain SARG / CCMP1375 / SS120) GN=smtA PE=4 SV=1	105	108	105	135	105	121
Q7VBK7_PROMA	Glutaredoxin OS=Prochlorococcus marinus (strain SARG / CCMP1375 / SS120) GN=Pro_1085 PE=3 SV=1	105	180	108	108	87	121
Q7VCE7_PROMA	Isochorismatase family hydrolase OS=Prochlorococcus marinus (strain SARG / CCMP1375 / SS120) GN=pncA PE=4 SV=1	105	132	143	123	119	133
Q7VE98_PROMA	Inositol monophosphatase family protein OS=Prochlorococcus marinus (strain SARG / CCMP1375 / SS120) GN=Pro_0115 PE=4 SV=1	105	64	49	63	142	73
HIS7_PROMA	Imidazoleglycerol-phosphate dehydratase OS=Prochlorococcus marinus (strain SARG / CCMP1375 / SS120) GN=hisB PE=3 SV=1	104	151	126	163	131	64
Q7VDX5_PROMA	Uncharacterized protein OS=Prochlorococcus marinus (strain SARG / CCMP1375 / SS120) GN=Pro_0240 PE=4 SV=1	104	96	132	86	100	109
Q7VE49_PROMA	RNA-binding protein, RRM domain OS=Prochlorococcus marinus (strain SARG / CCMP1375 / SS120) GN=Pro_0165 PE=4 SV=1	104	93	96	94	66
TRPC_PROMA	Indole-3-glycerol phosphate synthase OS=Prochlorococcus marinus (strain SARG / CCMP1375 / SS120) GN=trpC PE=3 SV=1	104				83	76
Q7V9E8_PROMA	Threonine synthase OS=Prochlorococcus marinus (strain SARG / CCMP1375 / SS120) GN=thrC PE=3 SV=1	103	80	120	83	110	138
Q7VE75_PROMA	TPR-repeat protein, specific for cyanobacteria OS=Prochlorococcus marinus (strain SARG / CCMP1375 / SS120) GN=Pro_0138 PE=4 SV=1	103	105	113	176	130	131
SYV_PROMA	Valine--tRNA ligase OS=Prochlorococcus marinus (strain SARG / CCMP1375 / SS120) GN=valS PE=3 SV=1	103	140	132	61	76	67
Q7VA10_PROMA	Uncharacterized protein OS=Prochlorococcus marinus (strain SARG / CCMP1375 / SS120) GN=Pro_1659 PE=4 SV=1	102		45	50	34
Q7VA72_PROMA	Xaa-Pro aminopeptidase OS=Prochlorococcus marinus (strain SARG / CCMP1375 / SS120) GN=pepP PE=3 SV=1	102	72	135	122	68	62
Q7VE04_PROMA	Histidinol-phosphate aminotransferase OS=Prochlorococcus marinus (strain SARG / CCMP1375 / SS120) GN=hisC PE=3 SV=1	102			107
Q7VE53_PROMA	1-acyl-sn-glycerol-3-phosphate acyltransferase OS=Prochlorococcus marinus (strain SARG / CCMP1375 / SS120) GN=plsC PE=4 SV=1	102	79	73	109	90	106
FABZ_PROMA	3-hydroxyacyl-[acyl-carrier-protein] dehydratase FabZ OS=Prochlorococcus marinus (strain SARG / CCMP1375 / SS120) GN=fabZ PE=3 SV=1	101	107	163	81	122	152
GCSH_PROMA	Glycine cleavage system H protein OS=Prochlorococcus marinus (strain SARG / CCMP1375 / SS120) GN=gcvH PE=3 SV=1	101	136	126	128	140	121
Q7VC30_PROMA	Uncharacterized protein OS=Prochlorococcus marinus (strain SARG / CCMP1375 / SS120) GN=Pro_0912 PE=4 SV=1	101
ATPD_PROMA	ATP synthase subunit delta OS=Prochlorococcus marinus (strain SARG / CCMP1375 / SS120) GN=atpH PE=3 SV=1	100	138	192	167	141	219
Q7VE29_PROMA	Citrate synthase OS=Prochlorococcus marinus (strain SARG / CCMP1375 / SS120) GN=gltA PE=3 SV=1	100	116	105	64	75	120
Q7VBQ5_PROMA	Aminotransferase, class V OS=Prochlorococcus marinus (strain SARG / CCMP1375 / SS120) GN=Pro_1037 PE=3 SV=1	99	74	85	60	81	92
SYI_PROMA	Isoleucine--tRNA ligase OS=Prochlorococcus marinus (strain SARG / CCMP1375 / SS120) GN=ileS PE=3 SV=1	99	61	136	51	62	122
Q7V9Y0_PROMA	Protein translocase subunit SecY OS=Prochlorococcus marinus (strain SARG / CCMP1375 / SS120) GN=secY PE=3 SV=1	98	88	84	58	93	94
Q7VBU3_PROMA	Uncharacterized protein OS=Prochlorococcus marinus (strain SARG / CCMP1375 / SS120) GN=Pro_0999 PE=4 SV=1	98	70	78	104	86	92
Q7VDB1_PROMA	Uncharacterized protein OS=Prochlorococcus marinus (strain SARG / CCMP1375 / SS120) GN=Pro_0472 PE=4 SV=1	98		119	111	116	104
Y144_PROMA	UPF0367 protein Pro_0144 OS=Prochlorococcus marinus (strain SARG / CCMP1375 / SS120) GN=Pro_0144 PE=3 SV=1	98	105	131	139	99	104
Q7VBZ4_PROMA	Diaminopimelate epimerase OS=Prochlorococcus marinus (strain SARG / CCMP1375 / SS120) GN=dapF PE=3 SV=1	97			89
Q7VDA0_PROMA	Exonuclease III OS=Prochlorococcus marinus (strain SARG / CCMP1375 / SS120) GN=xthA PE=4 SV=1	97	97	103	97	67	79
Q7VDA5_PROMA	Cyanobacteria-specific protein OS=Prochlorococcus marinus (strain SARG / CCMP1375 / SS120) GN=Pro_0478 PE=4 SV=1	97	119	123	132	193	62
Q7VA48_PROMA	Adenylosuccinate lyase OS=Prochlorococcus marinus (strain SARG / CCMP1375 / SS120) GN=purB PE=3 SV=1	96	123	173	95	77	211
Q7VBM4_PROMA	Zn-dependent oligopeptidase OS=Prochlorococcus marinus (strain SARG / CCMP1375 / SS120) GN=dcp PE=3 SV=1	96	87	80	89	106	177
Q7VDS6_PROMA	Uncharacterized protein OS=Prochlorococcus marinus (strain SARG / CCMP1375 / SS120) GN=Pro_0292 PE=4 SV=1	96	128	103	79	93
Y479_PROMA	UPF0234 protein Pro_0479 OS=Prochlorococcus marinus (strain SARG / CCMP1375 / SS120) GN=Pro_0479 PE=3 SV=1	96	156	93	140	118	84
Q7VAB8_PROMA	Uncharacterized protein OS=Prochlorococcus marinus (strain SARG / CCMP1375 / SS120) GN=Pro_1546 PE=4 SV=1	95	83		73	62
Q7VC93_PROMA	Uracil phosphoribosyltransferase OS=Prochlorococcus marinus (strain SARG / CCMP1375 / SS120) GN=upp PE=4 SV=1	95		94	139	108	98
Q7VBQ0_PROMA	Geranylgeranyl pyrophosphate synthase OS=Prochlorococcus marinus (strain SARG / CCMP1375 / SS120) GN=crtE PE=3 SV=1	94			64		56
Q7VD67_PROMA	Predicted metal-dependent membrane protease OS=Prochlorococcus marinus (strain SARG / CCMP1375 / SS120) GN=Pro_0516 PE=4 SV=1	94		78	115	97	106
Q7VAW8_PROMA	Uncharacterized protein OS=Prochlorococcus marinus (strain SARG / CCMP1375 / SS120) GN=Pro_1335 PE=4 SV=1	93	89	86	138	138	108
Q7VB52_PROMA	Translation initiation factor 1 (IF-1) OS=Prochlorococcus marinus (strain SARG / CCMP1375 / SS120) GN=infA PE=4 SV=1	93					61
Q7VC64_PROMA	Uncharacterized protein OS=Prochlorococcus marinus (strain SARG / CCMP1375 / SS120) GN=Pro_0878 PE=4 SV=1	93	71		83	72
Q7VE23_PROMA	N5-carboxyaminoimidazole ribonucleotide mutase OS=Prochlorococcus marinus (strain SARG / CCMP1375 / SS120) GN=purE PE=3 SV=1	93	110	83	83	111
Q7VD00_PROMA	Uncharacterized protein OS=Prochlorococcus marinus (strain SARG / CCMP1375 / SS120) GN=Pro_0589 PE=4 SV=1	92	327	300	276	443	267
Q7VDQ2_PROMA	DegT/DnrJ/EryC1/StrS aminotransferase family enzyme OS=Prochlorococcus marinus (strain SARG / CCMP1375 / SS120) GN=wecE PE=3 SV=1	92	72	170	155	106	166
RS16_PROMA	30S ribosomal protein S16 OS=Prochlorococcus marinus (strain SARG / CCMP1375 / SS120) GN=rpsP PE=3 SV=1	92		37	55		108
Q7V9T0_PROMA	Uncharacterized protein OS=Prochlorococcus marinus (strain SARG / CCMP1375 / SS120) GN=Pro_1744 PE=4 SV=1	91			109
Q7VB11_PROMA	Uncharacterized protein OS=Prochlorococcus marinus (strain SARG / CCMP1375 / SS120) GN=Pro_1290 PE=4 SV=1	91			90
Q7VCU6_PROMA	Uncharacterized HesB family conserved protein OS=Prochlorococcus marinus (strain SARG / CCMP1375 / SS120) GN=iscA PE=4 SV=1	91	106	104	115	81	81
Q7VD76_PROMA	Photosystem II lipoprotein Psb27 OS=Prochlorococcus marinus (strain SARG / CCMP1375 / SS120) GN=psb27 PE=3 SV=1	91	100	99	104		94
Q7VAL9_PROMA	Uncharacterized conserved protein with signal peptide OS=Prochlorococcus marinus (strain SARG / CCMP1375 / SS120) GN=Pro_1441 PE=4 SV=1	90	106	112	142	150	109
GLGA_PROMA	Glycogen synthase OS=Prochlorococcus marinus (strain SARG / CCMP1375 / SS120) GN=glgA PE=3 SV=1	89	93	98	91	54	94
Q7VA28_PROMA	Mg-dependent DNase OS=Prochlorococcus marinus (strain SARG / CCMP1375 / SS120) GN=tatD PE=4 SV=1	89	114	59	81	78
Q7VB77_PROMA	Glutathione peroxidase OS=Prochlorococcus marinus (strain SARG / CCMP1375 / SS120) GN=ctuE PE=3 SV=1	89	85		117	84
DHAS_PROMA	Aspartate-semialdehyde dehydrogenase OS=Prochlorococcus marinus (strain SARG / CCMP1375 / SS120) GN=asd PE=3 SV=2	88	76	164	71	132	152
SYDND_PROMA	Aspartate--tRNA(Asp/Asn) ligase OS=Prochlorococcus marinus (strain SARG / CCMP1375 / SS120) GN=aspS PE=3 SV=1	88	140	50	144	60	66
Q7VA41_PROMA	Adenosylmethionine-8-amino-7-oxononanoate aminotransferase OS=Prochlorococcus marinus (strain SARG / CCMP1375 / SS120) GN=cioA PE=3 SV=1	87	107	138	120	141	116
Q7VBZ2_PROMA	Uncharacterized protein OS=Prochlorococcus marinus (strain SARG / CCMP1375 / SS120) GN=Pro_0950 PE=4 SV=1	87	56	85	90	52	69
Q7VC44_PROMA	Uncharacterized protein OS=Prochlorococcus marinus (strain SARG / CCMP1375 / SS120) GN=Pro_0898 PE=4 SV=1	86	89	79	105	100	76
Q7VCJ7_PROMA	Uncharacterized protein OS=Prochlorococcus marinus (strain SARG / CCMP1375 / SS120) GN=Pro_0743 PE=4 SV=1	86	87		86	86
Q7VC13_PROMA	Photosystem I reaction center subunit PsaK OS=Prochlorococcus marinus (strain SARG / CCMP1375 / SS120) GN=psaK PE=4 SV=1	85	147	276	250	323	452
Q7VC18_PROMA	Predicted MazG family pyrophosphatase OS=Prochlorococcus marinus (strain SARG / CCMP1375 / SS120) GN=mazG PE=4 SV=1	85	162	134	80	101	84
Q7VCL5_PROMA	Uncharacterized protein OS=Prochlorococcus marinus (strain SARG / CCMP1375 / SS120) GN=Pro_0725 PE=4 SV=1	85	81	75	72	71	80
Q7VEG9_PROMA	Diflavin flavoprotein OS=Prochlorococcus marinus (strain SARG / CCMP1375 / SS120) GN=dfa3 PE=4 SV=1	85	114	112	90	115	112
ARGB_PROMA	Acetylglutamate kinase OS=Prochlorococcus marinus (strain SARG / CCMP1375 / SS120) GN=argB PE=3 SV=1	84	85	76	76		99
Q7VAL1_PROMA	Uncharacterized protein OS=Prochlorococcus marinus (strain SARG / CCMP1375 / SS120) GN=Pro_1449 PE=4 SV=1	84
Q7VC15_PROMA	L-threonine dehydratase OS=Prochlorococcus marinus (strain SARG / CCMP1375 / SS120) GN=ilvA PE=3 SV=1	84	58			32	65
Q7VC20_PROMA	ABC-type antimicrobial peptide transport system permease component OS=Prochlorococcus marinus (strain SARG / CCMP1375 / SS120) GN=salY PE=4 SV=1	84			48		60
RS20_PROMA	30S ribosomal protein S20 OS=Prochlorococcus marinus (strain SARG / CCMP1375 / SS120) GN=rpsT PE=3 SV=1	84	83	119		82	44
Q7VDQ1_PROMA	NUDIX/MutT family pyrophosphohydrolase OS=Prochlorococcus marinus (strain SARG / CCMP1375 / SS120) GN=Pro_0317 PE=3 SV=1	83	83	51	81	64
Q7VB04_PROMA	Chorismate mutase OS=Prochlorococcus marinus (strain SARG / CCMP1375 / SS120) GN=aroH PE=4 SV=1	82	192	180	202	209	206
Q7VB23_PROMA	SAM-dependent methyltransferase OS=Prochlorococcus marinus (strain SARG / CCMP1375 / SS120) GN=smtA PE=4 SV=1	82			168	106	174
Q7VC05_PROMA	Inositol monophosphatase family OS=Prochlorococcus marinus (strain SARG / CCMP1375 / SS120) GN=suhB PE=4 SV=1	82	286	131	173	255	239
THIG_PROMA	Thiazole synthase OS=Prochlorococcus marinus (strain SARG / CCMP1375 / SS120) GN=thiG PE=3 SV=1	82	117	136	79	123	83
AROC_PROMA	Chorismate synthase OS=Prochlorococcus marinus (strain SARG / CCMP1375 / SS120) GN=aroC PE=3 SV=2	81		50	65	37
Q7VC67_PROMA	Protein containing glutaredoxin domain and PD1-like DNA-binding domain OS=Prochlorococcus marinus (strain SARG / CCMP1375 / SS120) GN=Pro_0875 PE=4 SV=1	81	119	105	38	99
Q7VD30_PROMA	Carboxysome shell polypeptide, CsoS3 OS=Prochlorococcus marinus (strain SARG / CCMP1375 / SS120) GN=csoS3 PE=4 SV=1	81	93	86	169	113	76
Q7VEA3_PROMA	High light inducible protein hli4 OS=Prochlorococcus marinus (strain SARG / CCMP1375 / SS120) GN=hli4 PE=4 SV=1	81
ATP6_PROMA	ATP synthase subunit a OS=Prochlorococcus marinus (strain SARG / CCMP1375 / SS120) GN=atpB PE=3 SV=1	80			44
Q7VB89_PROMA	Uncharacterized protein OS=Prochlorococcus marinus (strain SARG / CCMP1375 / SS120) GN=Pro_1209 PE=4 SV=1	80	65	59	62	40	60
Q7VCX8_PROMA	Retron-type reverse transcriptase OS=Prochlorococcus marinus (strain SARG / CCMP1375 / SS120) GN=Pro_0612 PE=4 SV=1	80		35	77
Q7VDX1_PROMA	Lactoylglutathione lyase/catechol 2,3-dioxygenase related enzyme OS=Prochlorococcus marinus (strain SARG / CCMP1375 / SS120) GN=Pro_0244 PE=4 SV=1	80	64	83	138	105	97
Q7VE42_PROMA	NAD(P)H-quinone oxidoreductase chain 5 OS=Prochlorococcus marinus (strain SARG / CCMP1375 / SS120) GN=ndhF PE=4 SV=1	80	48
Q7TV88_PROMA	SpoIID-like protein OS=Prochlorococcus marinus (strain SARG / CCMP1375 / SS120) GN=spoIID PE=4 SV=1	79	77	98	55		54
Q7V9U3_PROMA	Uncharacterized conserved protein OS=Prochlorococcus marinus (strain SARG / CCMP1375 / SS120) GN=Pro_1731 PE=4 SV=1	79	89	98	66	41	92
SYK_PROMA	Lysine--tRNA ligase OS=Prochlorococcus marinus (strain SARG / CCMP1375 / SS120) GN=lysS PE=3 SV=1	79	130	130	150	28	125
PLSY_PROMA	Glycerol-3-phosphate acyltransferase OS=Prochlorococcus marinus (strain SARG / CCMP1375 / SS120) GN=plsY PE=3 SV=1	78	87	83	85	76	50
PUR9_PROMA	Bifunctional purine biosynthesis protein PurH OS=Prochlorococcus marinus (strain SARG / CCMP1375 / SS120) GN=purH PE=3 SV=1	78		119	78
Q7V9N1_PROMA	Cyanobacteria-specific GntR-like HTH domain containing transcriptional regulator OS=Prochlorococcus marinus (strain SARG / CCMP1375 / SS120) GN=Pro_1799 PE=4 SV=1	78	103	96	104	155	261
Q7VCK6_PROMA	Uncharacterized protein OS=Prochlorococcus marinus (strain SARG / CCMP1375 / SS120) GN=Pro_0734 PE=4 SV=1	78	76	83	78	88	96
Q7VCS4_PROMA	Uncharacterized protein OS=Prochlorococcus marinus (strain SARG / CCMP1375 / SS120) GN=Pro_0666 PE=4 SV=1	78			69
PSBE_PROMA	Cytochrome b559 subunit alpha OS=Prochlorococcus marinus (strain SARG / CCMP1375 / SS120) GN=psbE PE=3 SV=1	77	53	90	83	53	76
Q7VB03_PROMA	Uncharacterized protein OS=Prochlorococcus marinus (strain SARG / CCMP1375 / SS120) GN=Pro_1298 PE=4 SV=1	77	67	86	73	95	81
Q7VBS5_PROMA	Lactoylglutathione lyase family enzyme OS=Prochlorococcus marinus (strain SARG / CCMP1375 / SS120) GN=Pro_1017 PE=4 SV=1	77			82	88
Q7VCB7_PROMA	Glycosyltransferase OS=Prochlorococcus marinus (strain SARG / CCMP1375 / SS120) GN=wcaA PE=4 SV=1	77	119	134	91	111	158
Q7VE79_PROMA	Uroporphyrin-III synthase OS=Prochlorococcus marinus (strain SARG / CCMP1375 / SS120) GN=hemD PE=4 SV=1	77		79	108	66
Q7VE89_PROMA	Uncharacterized protein OS=Prochlorococcus marinus (strain SARG / CCMP1375 / SS120) GN=Pro_0124 PE=4 SV=1	77	72	61	95	44	79
CLPB_PROMA	Chaperone protein ClpB OS=Prochlorococcus marinus (strain SARG / CCMP1375 / SS120) GN=clpB PE=3 SV=1	76	80	59	51	55	50
CYSC_PROMA	Adenylyl-sulfate kinase OS=Prochlorococcus marinus (strain SARG / CCMP1375 / SS120) GN=cysC PE=3 SV=1	76	158	119	65	77	65
Q7VD05_PROMA	Phytoene dehydrogenase / carotenoid isomerase OS=Prochlorococcus marinus (strain SARG / CCMP1375 / SS120) GN=Pro_0584 PE=4 SV=1	76		51	49	46	30
Q7VD50_PROMA	Predicted dehydrogenase OS=Prochlorococcus marinus (strain SARG / CCMP1375 / SS120) GN=Pro_0533 PE=4 SV=1	76	78	126	122	128	69
YIDC_PROMA	Membrane protein insertase YidC OS=Prochlorococcus marinus (strain SARG / CCMP1375 / SS120) GN=yidC PE=3 SV=1	76		32	29		28
Q7VA84_PROMA	Uncharacterized conserved protein OS=Prochlorococcus marinus (strain SARG / CCMP1375 / SS120) GN=Pro_1581 PE=4 SV=1	75		67
Q7VD54_PROMA	Uncharacterized protein OS=Prochlorococcus marinus (strain SARG / CCMP1375 / SS120) GN=Pro_0529 PE=4 SV=1	75	72		75
RS5_PROMA	30S ribosomal protein S5 OS=Prochlorococcus marinus (strain SARG / CCMP1375 / SS120) GN=rpsE PE=3 SV=1	75	68	57	107	66	77
GATA_PROMA	Glutamyl-tRNA(Gln) amidotransferase subunit A OS=Prochlorococcus marinus (strain SARG / CCMP1375 / SS120) GN=gatA PE=3 SV=1	74		87	81		106
PYRG_PROMA	CTP synthase OS=Prochlorococcus marinus (strain SARG / CCMP1375 / SS120) GN=pyrG PE=3 SV=1	74			82
Q7VA08_PROMA	UbiE/COQ5 family methyltransferase OS=Prochlorococcus marinus (strain SARG / CCMP1375 / SS120) GN=Pro_1661 PE=4 SV=1	74		82	76	58	176
Q7VE37_PROMA	Transcriptional regulator, contains HTH motif OS=Prochlorococcus marinus (strain SARG / CCMP1375 / SS120) GN=csgD PE=4 SV=1	74	169	48	52	139
RL28_PROMA	50S ribosomal protein L28 OS=Prochlorococcus marinus (strain SARG / CCMP1375 / SS120) GN=rpmB PE=3 SV=2	74	101	105	84	166	108
SYH_PROMA	Histidine--tRNA ligase OS=Prochlorococcus marinus (strain SARG / CCMP1375 / SS120) GN=hisS PE=3 SV=1	74		67	64		63
Q7VAQ0_PROMA	Uncharacterized protein OS=Prochlorococcus marinus (strain SARG / CCMP1375 / SS120) GN=Pro_1407 PE=4 SV=1	73	98			87	90
Q7VBY3_PROMA	5-methyltetrahydrofolate--homocysteine methyltransferase OS=Prochlorococcus marinus (strain SARG / CCMP1375 / SS120) GN=metH PE=4 SV=1	73	85	157	33	74	65
Q7VDR2_PROMA	Conserved membrane protein containing two CBS domains OS=Prochlorococcus marinus (strain SARG / CCMP1375 / SS120) GN=tlyC PE=4 SV=1	73	70	79	67	64	69
HIS4_PROMA	1-(5-phosphoribosyl)-5-[(5-phosphoribosylamino)methylideneamino] imidazole-4-carboxamide isomerase OS=Prochlorococcus marinus (strain SARG / CCMP1375 / SS120) GN=hisA PE=3 SV=1	72
Q7V9Q6_PROMA	Probable N-acyl-L-amino acid amidohydrolase OS=Prochlorococcus marinus (strain SARG / CCMP1375 / SS120) GN=Pro_1773 PE=4 SV=1	72	85	102	67	55	152
Q7VA71_PROMA	Membrane associated SBC domains OS=Prochlorococcus marinus (strain SARG / CCMP1375 / SS120) GN=tlyC PE=4 SV=1	72	82	86	80	62	104
Q7VB24_PROMA	Uncharacterized protein OS=Prochlorococcus marinus (strain SARG / CCMP1375 / SS120) GN=Pro_1276 PE=4 SV=1	72	78	117	104	82	110
Q7VBQ7_PROMA	L-2,4-diaminobutyrate decarboxylase OS=Prochlorococcus marinus (strain SARG / CCMP1375 / SS120) GN=gadB PE=3 SV=1	72	76	72	82	63	90
RS11_PROMA	30S ribosomal protein S11 OS=Prochlorococcus marinus (strain SARG / CCMP1375 / SS120) GN=rpsK PE=3 SV=1	72	56	29
COAD_PROMA	Phosphopantetheine adenylyltransferase OS=Prochlorococcus marinus (strain SARG / CCMP1375 / SS120) GN=coaD PE=3 SV=1	71	69	74	69	54
Q7VB01_PROMA	Uncharacterized membrane protein OS=Prochlorococcus marinus (strain SARG / CCMP1375 / SS120) GN=Pro_1301 PE=4 SV=1	71		83	82		44
Q7VBX2_PROMA	Methionine--tRNA ligase OS=Prochlorococcus marinus (strain SARG / CCMP1375 / SS120) GN=metG PE=3 SV=1	71		60	52	30	68
Q7VD29_PROMA	Carboxysome peptide A OS=Prochlorococcus marinus (strain SARG / CCMP1375 / SS120) GN=Pro_0555 PE=4 SV=1	71	85
Q7VDY2_PROMA	ATPases with chaperone activity, ATP-binding subunit OS=Prochlorococcus marinus (strain SARG / CCMP1375 / SS120) GN=clpA PE=3 SV=1	71	73				45
Q7VEC9_PROMA	ABC-type transport system involved in Fe-S cluster assembly permease component OS=Prochlorococcus marinus (strain SARG / CCMP1375 / SS120) GN=sufB PE=4 SV=1	71	58	56	54	77	46
RL9_PROMA	50S ribosomal protein L9 OS=Prochlorococcus marinus (strain SARG / CCMP1375 / SS120) GN=rplI PE=3 SV=1	71			54
Q7VAW4_PROMA	Riboflavin biosynthesis protein RibD OS=Prochlorococcus marinus (strain SARG / CCMP1375 / SS120) GN=ribD PE=3 SV=1	70
Q7VD01_PROMA	Uncharacterized protein OS=Prochlorococcus marinus (strain SARG / CCMP1375 / SS120) GN=Pro_0588 PE=4 SV=1	70	67	47	99	67	50
Q7VC85_PROMA	Predicted dehydrogenase OS=Prochlorococcus marinus (strain SARG / CCMP1375 / SS120) GN=mviM PE=4 SV=1	69			41		92
Q7VE67_PROMA	Uncharacterized protein OS=Prochlorococcus marinus (strain SARG / CCMP1375 / SS120) GN=Pro_0146 PE=4 SV=1	68
GLYA_PROMA	Serine hydroxymethyltransferase OS=Prochlorococcus marinus (strain SARG / CCMP1375 / SS120) GN=glyA PE=3 SV=1	67	50	52			74
DXS_PROMA	1-deoxy-D-xylulose-5-phosphate synthase OS=Prochlorococcus marinus (strain SARG / CCMP1375 / SS120) GN=dxs PE=3 SV=1	66		73
Q7VCE8_PROMA	Small-conductance mechanosensitive channel OS=Prochlorococcus marinus (strain SARG / CCMP1375 / SS120) GN=mscS PE=4 SV=1	66			130	112	120
Q7VDY3_PROMA	Protein translocase subunit SecE OS=Prochlorococcus marinus (strain SARG / CCMP1375 / SS120) GN=secE PE=3 SV=1	66	44	48	37		32
Q7VD79_PROMA	Uncharacterized protein OS=Prochlorococcus marinus (strain SARG / CCMP1375 / SS120) GN=cutA PE=4 SV=1	65	54			35
Q7VE83_PROMA	Glutathione S-transferase zeta class OS=Prochlorococcus marinus (strain SARG / CCMP1375 / SS120) GN=gst PE=4 SV=1	65	43	88	37	59	47
TIG_PROMA	Trigger factor OS=Prochlorococcus marinus (strain SARG / CCMP1375 / SS120) GN=tig PE=3 SV=1	65			92		57
Q7TVA2_PROMA	MIF/Phenylpyruvate tautomerase family protein OS=Prochlorococcus marinus (strain SARG / CCMP1375 / SS120) GN=Pro_1204 PE=4 SV=1	64	106	57	79	101	45
Q7VC37_PROMA	Uncharacterized membrane protein OS=Prochlorococcus marinus (strain SARG / CCMP1375 / SS120) GN=Pro_0905 PE=4 SV=1	64		70	91	54	89
Q7VEF7_PROMA	ABC-type multidrug transport system ATPase and permease components OS=Prochlorococcus marinus (strain SARG / CCMP1375 / SS120) GN=mdlB PE=3 SV=1	64	77	92	77	44	91
RS17_PROMA	30S ribosomal protein S17 OS=Prochlorococcus marinus (strain SARG / CCMP1375 / SS120) GN=rpsQ PE=3 SV=1	64	60	62	70	63	72
Q7V9K6_PROMA	Glycosyltransferase OS=Prochlorococcus marinus (strain SARG / CCMP1375 / SS120) GN=rfaG PE=4 SV=1	63	36		67		64
Q7VB64_PROMA	DNA polymerase I 3'-5' exonuclease and polymerase domains OS=Prochlorococcus marinus (strain SARG / CCMP1375 / SS120) GN=polA PE=3 SV=1	63			34		63
Q7VDX9_PROMA	Uncharacterized protein OS=Prochlorococcus marinus (strain SARG / CCMP1375 / SS120) GN=aarF PE=4 SV=1	63	31	98	94	63	106
SYP_PROMA	Proline--tRNA ligase OS=Prochlorococcus marinus (strain SARG / CCMP1375 / SS120) GN=proS PE=3 SV=1	63		90	40		62
Q7VD53_PROMA	Ribosomal protein S1 OS=Prochlorococcus marinus (strain SARG / CCMP1375 / SS120) GN=rpsA PE=4 SV=1	62	69	77	144	44
RL33_PROMA	50S ribosomal protein L33 OS=Prochlorococcus marinus (strain SARG / CCMP1375 / SS120) GN=rpmG PE=3 SV=1	62	56		49	56	71
Q7VDW5_PROMA	Predicted glutathione S-transferase OS=Prochlorococcus marinus (strain SARG / CCMP1375 / SS120) GN=ECM4 PE=3 SV=1	61	83	109	70	91	51
Q7VEA4_PROMA	Uncharacterized protein OS=Prochlorococcus marinus (strain SARG / CCMP1375 / SS120) GN=Pro_0109 PE=4 SV=1	61	96	107	115	89	78
Q7VEB6_PROMA	Di/tricarboxylate transporter OS=Prochlorococcus marinus (strain SARG / CCMP1375 / SS120) GN=citT PE=4 SV=1	61			61
Q7VBN2_PROMA	ABC-type Mn2+/Zn2+ transport system periplasmic component OS=Prochlorococcus marinus (strain SARG / CCMP1375 / SS120) GN=znuA PE=3 SV=1	60	58	62	49	51	52
RS6_PROMA	30S ribosomal protein S6 OS=Prochlorococcus marinus (strain SARG / CCMP1375 / SS120) GN=rpsF PE=3 SV=1	59	87	58	80	76	56
Q7VB17_PROMA	2OG-Fe(II) dioxygenase superfamily protein OS=Prochlorococcus marinus (strain SARG / CCMP1375 / SS120) GN=Pro_1283 PE=4 SV=1	58	86	38	68	48
ARLY_PROMA	Argininosuccinate lyase OS=Prochlorococcus marinus (strain SARG / CCMP1375 / SS120) GN=argH PE=3 SV=1	57	48	49	46		64
Q7VCJ8_PROMA	ABC-type multidrug transport system ATPase and permease components OS=Prochlorococcus marinus (strain SARG / CCMP1375 / SS120) GN=mdlB PE=4 SV=1	57		46
RS12_PROMA	30S ribosomal protein S12 OS=Prochlorococcus marinus (strain SARG / CCMP1375 / SS120) GN=rpsL PE=3 SV=1	57		46	37	39	66
Q7VD69_PROMA	Dihydroorotase OS=Prochlorococcus marinus (strain SARG / CCMP1375 / SS120) GN=pyrC PE=4 SV=1	56	39	94	139		119
Q7VEB8_PROMA	Phosphoadenylyl-sulfate reductase (thioredoxin) OS=Prochlorococcus marinus (strain SARG / CCMP1375 / SS120) GN=cysH PE=4 SV=1	56	80	67	60	78	54
THIC_PROMA	Phosphomethylpyrimidine synthase OS=Prochlorococcus marinus (strain SARG / CCMP1375 / SS120) GN=thiC PE=3 SV=1	56	33		75	33	82
Q7VB33_PROMA	Predicted calcineurin family phosphoesterase OS=Prochlorococcus marinus (strain SARG / CCMP1375 / SS120) GN=Pro_1267 PE=4 SV=1	55				71
Q7VBV4_PROMA	Exoribonuclease R OS=Prochlorococcus marinus (strain SARG / CCMP1375 / SS120) GN=vacB PE=4 SV=1	55		32
Q7VDK2_PROMA	Aldehyde dehydrogenase OS=Prochlorococcus marinus (strain SARG / CCMP1375 / SS120) GN=Pro_0374 PE=3 SV=1	55
Q7VEI5_PROMA	4-hydroxythreonine-4-phosphate dehydrogenase OS=Prochlorococcus marinus (strain SARG / CCMP1375 / SS120) GN=pdxA PE=3 SV=1	55		96	88	130	58
Y1271_PROMA	PKHD-type hydroxylase Pro_1271 OS=Prochlorococcus marinus (strain SARG / CCMP1375 / SS120) GN=Pro_1271 PE=3 SV=1	55	81		48	73	62
YCF3_PROMA	Photosystem I assembly protein Ycf3 OS=Prochlorococcus marinus (strain SARG / CCMP1375 / SS120) GN=ycf3 PE=3 SV=1	55
Q7VCB0_PROMA	Glycine--tRNA ligase beta subunit OS=Prochlorococcus marinus (strain SARG / CCMP1375 / SS120) GN=glyS PE=3 SV=1	54
Q7VD78_PROMA	Sugar kinase, ribokinase family OS=Prochlorococcus marinus (strain SARG / CCMP1375 / SS120) GN=rbsK PE=4 SV=1	54	63	35	34		33
Q7V9R2_PROMA	Glutamine--fructose-6-phosphate aminotransferase [isomerizing] OS=Prochlorococcus marinus (strain SARG / CCMP1375 / SS120) GN=glmS PE=3 SV=1	53		93			136
SYY_PROMA	Tyrosine--tRNA ligase OS=Prochlorococcus marinus (strain SARG / CCMP1375 / SS120) GN=tyrS PE=3 SV=1	53	43	49	75	48
ASPA_PROMA	Probable aspartoacylase OS=Prochlorococcus marinus (strain SARG / CCMP1375 / SS120) GN=Pro_0251 PE=3 SV=2	52	52	49	49	50
Q7VCV4_PROMA	Uncharacterized conserved protein OS=Prochlorococcus marinus (strain SARG / CCMP1375 / SS120) GN=Pro_0636 PE=4 SV=1	52	55	40	57	39	39
Q7VDE3_PROMA	Periplasmic binding protein-like II superfamily OS=Prochlorococcus marinus (strain SARG / CCMP1375 / SS120) GN=Pro_0436 PE=4 SV=1	52	88	99	58	53	47
KAIB_PROMA	Circadian clock protein KaiB OS=Prochlorococcus marinus (strain SARG / CCMP1375 / SS120) GN=kaiB PE=3 SV=1	51	68	72	62	59	73
Q7V9Z4_PROMA	Uncharacterized protein OS=Prochlorococcus marinus (strain SARG / CCMP1375 / SS120) GN=Pro_1677 PE=4 SV=1	51	35	61	58	60	73
Q7VE54_PROMA	Malonyl CoA-acyl carrier protein transacylase OS=Prochlorococcus marinus (strain SARG / CCMP1375 / SS120) GN=fabD PE=3 SV=1	51		62	90	66	63
Q7V9J6_PROMA	Predicted chorismate lyase OS=Prochlorococcus marinus (strain SARG / CCMP1375 / SS120) GN=ubiC PE=4 SV=1	50	94		166	102	76
Q7VBN5_PROMA	Uncharacterized protein OS=Prochlorococcus marinus (strain SARG / CCMP1375 / SS120) GN=Pro_1057 PE=4 SV=1	50		62	57		59
Q7VD21_PROMA	ABC-type multidrug transport system ATPase and permease components OS=Prochlorococcus marinus (strain SARG / CCMP1375 / SS120) GN=mdlB PE=3 SV=1	50	65	51	39	52	126
Q7VEC0_PROMA	Peroxiredoxin OS=Prochlorococcus marinus (strain SARG / CCMP1375 / SS120) GN=ccp PE=4 SV=1	50	50	58	51	50	48
QUEF_PROMA	NADPH-dependent 7-cyano-7-deazaguanine reductase OS=Prochlorococcus marinus (strain SARG / CCMP1375 / SS120) GN=queF PE=3 SV=1	50	42		54
RL10_PROMA	50S ribosomal protein L10 OS=Prochlorococcus marinus (strain SARG / CCMP1375 / SS120) GN=rplJ PE=3 SV=1	50		88	101	46	105
RS14_PROMA	30S ribosomal protein S14 OS=Prochlorococcus marinus (strain SARG / CCMP1375 / SS120) GN=rpsN PE=3 SV=1	49		47		39	33
GSHB_PROMA	Glutathione synthetase OS=Prochlorococcus marinus (strain SARG / CCMP1375 / SS120) GN=gshB PE=3 SV=1	48			59	70	57
Q7VBE5_PROMA	Homoserine dehydrogenase OS=Prochlorococcus marinus (strain SARG / CCMP1375 / SS120) GN=thrA PE=3 SV=1	48	75	60	72	64	74
Q7VC46_PROMA	Uncharacterized membrane protein OS=Prochlorococcus marinus (strain SARG / CCMP1375 / SS120) GN=Pro_0896 PE=4 SV=1	48	73	62	106	35	62
Q7VDR3_PROMA	Predicted dehydrogenase OS=Prochlorococcus marinus (strain SARG / CCMP1375 / SS120) GN=mviM PE=4 SV=1	48		41	46		40
Q7VE48_PROMA	Phytoene synthase, CrtB OS=Prochlorococcus marinus (strain SARG / CCMP1375 / SS120) GN=crtB PE=4 SV=1	48		52	39		90
Q7VC77_PROMA	Predicted hydrolase of the HAD superfamily OS=Prochlorococcus marinus (strain SARG / CCMP1375 / SS120) GN=Pro_0865 PE=4 SV=1	47	63
TRPB_PROMA	Tryptophan synthase beta chain OS=Prochlorococcus marinus (strain SARG / CCMP1375 / SS120) GN=trpB PE=3 SV=1	47	70		54	59	57
Q7VB94_PROMA	Mn2+ and Fe2+ transporter, NRAMP family OS=Prochlorococcus marinus (strain SARG / CCMP1375 / SS120) GN=mntH PE=4 SV=1	46
Q7VBF0_PROMA	Beta-lactamase class A OS=Prochlorococcus marinus (strain SARG / CCMP1375 / SS120) GN=penP PE=4 SV=1	46			51	40
Q7VBZ7_PROMA	Phosphoribosylglycinamide formyltransferase OS=Prochlorococcus marinus (strain SARG / CCMP1375 / SS120) GN=purN PE=3 SV=1	46	51		93		59
SYFA_PROMA	Phenylalanine--tRNA ligase alpha subunit OS=Prochlorococcus marinus (strain SARG / CCMP1375 / SS120) GN=pheS PE=3 SV=1	46		32	38		36
Q7VAY9_PROMA	UDP-glucose 4-epimerase OS=Prochlorococcus marinus (strain SARG / CCMP1375 / SS120) GN=galE PE=3 SV=1	45	88	53	71		55
RS18_PROMA	30S ribosomal protein S18 OS=Prochlorococcus marinus (strain SARG / CCMP1375 / SS120) GN=rpsR PE=3 SV=1	45		47	63		39
Q7VA40_PROMA	Uncharacterized protein OS=Prochlorococcus marinus (strain SARG / CCMP1375 / SS120) GN=Pro_1627 PE=4 SV=1	44	47		103
Q7VD40_PROMA	Light dependent protochlorophyllide oxido-reductase OS=Prochlorococcus marinus (strain SARG / CCMP1375 / SS120) GN=por PE=4 SV=1	44	98	84	73	112	105
Q7VDC8_PROMA	Short-chain dehydrogenase/reductase family enzyme OS=Prochlorococcus marinus (strain SARG / CCMP1375 / SS120) GN=fabG PE=3 SV=1	44		67	65	62	48
Q7VBZ9_PROMA	Riboflavin biosynthesis protein RibBA OS=Prochlorococcus marinus (strain SARG / CCMP1375 / SS120) GN=ribB PE=3 SV=1	43
Q7VCL1_PROMA	Predicted hydrolase, HAD superfamily OS=Prochlorococcus marinus (strain SARG / CCMP1375 / SS120) GN=Pro_0729 PE=4 SV=1	43		39	55
Q7VAQ3_PROMA	Na+/galactoside symporter OS=Prochlorococcus marinus (strain SARG / CCMP1375 / SS120) GN=melB PE=4 SV=1	42	58			42	34
Q7VE80_PROMA	Beta-N-acetylhexosaminidase OS=Prochlorococcus marinus (strain SARG / CCMP1375 / SS120) GN=cglX PE=4 SV=1	42		44	50
UCRI_PROMA	Cytochrome b6-f complex iron-sulfur subunit OS=Prochlorococcus marinus (strain SARG / CCMP1375 / SS120) GN=petC PE=3 SV=1	42	44	106	100	89	246
ACP_PROMA	Acyl carrier protein OS=Prochlorococcus marinus (strain SARG / CCMP1375 / SS120) GN=acpP PE=3 SV=1	41
ACSF_PROMA	Magnesium-protoporphyrin IX monomethyl ester [oxidative] cyclase OS=Prochlorococcus marinus (strain SARG / CCMP1375 / SS120) GN=acsF PE=3 SV=1	41	45	46	54		49
PSAJ_PROMA	Photosystem I reaction center subunit IX OS=Prochlorococcus marinus (strain SARG / CCMP1375 / SS120) GN=psaJ PE=3 SV=1	41					69
Q7V9J3_PROMA	Predicted membrane protein OS=Prochlorococcus marinus (strain SARG / CCMP1375 / SS120) GN=Pro_1840 PE=4 SV=1	40	42	58	68	65	72
SYW_PROMA	Tryptophan--tRNA ligase OS=Prochlorococcus marinus (strain SARG / CCMP1375 / SS120) GN=trpS PE=3 SV=1	40		34
Q7VAV1_PROMA	Circadian phase modifier CpmA homolog OS=Prochlorococcus marinus (strain SARG / CCMP1375 / SS120) GN=Pro_1352 PE=4 SV=1	39	25
Q7VDU4_PROMA	dCTP deaminase OS=Prochlorococcus marinus (strain SARG / CCMP1375 / SS120) GN=dcd PE=4 SV=1	39		42		40
SFSA_PROMA	Sugar fermentation stimulation protein homolog OS=Prochlorococcus marinus (strain SARG / CCMP1375 / SS120) GN=sfsA PE=3 SV=1	38
THF1_PROMA	Protein Thf1 OS=Prochlorococcus marinus (strain SARG / CCMP1375 / SS120) GN=thf1 PE=3 SV=1	38		27			45
Q7VB08_PROMA	Glycosyltransferase of PMT family OS=Prochlorococcus marinus (strain SARG / CCMP1375 / SS120) GN=arnT PE=4 SV=1	37		65	71
Q7VBU1_PROMA	Uncharacterized protein OS=Prochlorococcus marinus (strain SARG / CCMP1375 / SS120) GN=Pro_1001 PE=4 SV=1	37	47	60	44	71
Q7VDK7_PROMA	Putative neutral/alkaline invertase protein OS=Prochlorococcus marinus (strain SARG / CCMP1375 / SS120) GN=Pro_0369 PE=4 SV=1	37	32	40	50
RS15_PROMA	30S ribosomal protein S15 OS=Prochlorococcus marinus (strain SARG / CCMP1375 / SS120) GN=rpsO PE=3 SV=1	37	44	71	76	50	47
Q7VE39_PROMA	Nucleoside-diphosphate-sugar transferase OS=Prochlorococcus marinus (strain SARG / CCMP1375 / SS120) GN=GCD1 PE=4 SV=1	36		40			113
RL16_PROMA	50S ribosomal protein L16 OS=Prochlorococcus marinus (strain SARG / CCMP1375 / SS120) GN=rplP PE=3 SV=1	36	53	90			81
SPEA_PROMA	Biosynthetic arginine decarboxylase OS=Prochlorococcus marinus (strain SARG / CCMP1375 / SS120) GN=speA PE=3 SV=1	36	46	59	88	70	72
Q7VBL2_PROMA	NAD dependent epimerase/dehydratase OS=Prochlorococcus marinus (strain SARG / CCMP1375 / SS120) GN=wcaG PE=4 SV=1	35		78	87	60	91
Q7V9G8_PROMA	Phospho-2-dehydro-3-deoxyheptonate aldolase OS=Prochlorococcus marinus (strain SARG / CCMP1375 / SS120) GN=aroG PE=3 SV=1	34
IF3_PROMA	Translation initiation factor IF-3 OS=Prochlorococcus marinus (strain SARG / CCMP1375 / SS120) GN=infC PE=3 SV=1	33			49
SYC_PROMA	Cysteine--tRNA ligase OS=Prochlorococcus marinus (strain SARG / CCMP1375 / SS120) GN=cysS PE=3 SV=1	32		49			58
AROK_PROMA	Shikimate kinase OS=Prochlorococcus marinus (strain SARG / CCMP1375 / SS120) GN=aroK PE=3 SV=1				48	41
CLPP2_PROMA	ATP-dependent Clp protease proteolytic subunit 2 OS=Prochlorococcus marinus (strain SARG / CCMP1375 / SS120) GN=clpP2 PE=3 SV=1				51
DDL_PROMA	D-alanine--D-alanine ligase OS=Prochlorococcus marinus (strain SARG / CCMP1375 / SS120) GN=ddl PE=3 SV=1						48
DEF_PROMA	Peptide deformylase OS=Prochlorococcus marinus (strain SARG / CCMP1375 / SS120) GN=def PE=3 SV=1		66	57
FABH_PROMA	3-oxoacyl-[acyl-carrier-protein] synthase 3 OS=Prochlorococcus marinus (strain SARG / CCMP1375 / SS120) GN=fabH PE=3 SV=1			87	103		115
GPMI_PROMA	2,3-bisphosphoglycerate-independent phosphoglycerate mutase OS=Prochlorococcus marinus (strain SARG / CCMP1375 / SS120) GN=gpmI PE=3 SV=1				47
GUAA_PROMA	GMP synthase [glutamine-hydrolyzing] OS=Prochlorococcus marinus (strain SARG / CCMP1375 / SS120) GN=guaA PE=3 SV=1		27	46	56	37	47
HIS2_PROMA	Histidine biosynthesis bifunctional protein HisIE OS=Prochlorococcus marinus (strain SARG / CCMP1375 / SS120) GN=hisI PE=3 SV=1			37	42	40	42
LPXD_PROMA	UDP-3-O-acylglucosamine N-acyltransferase OS=Prochlorococcus marinus (strain SARG / CCMP1375 / SS120) GN=lpxD PE=3 SV=1		100	53	68
MINE_PROMA	Cell division topological specificity factor OS=Prochlorococcus marinus (strain SARG / CCMP1375 / SS120) GN=minE PE=3 SV=1		46		63	39
MTAP_PROMA	S-methyl-5'-thioadenosine phosphorylase OS=Prochlorococcus marinus (strain SARG / CCMP1375 / SS120) GN=mtnP PE=3 SV=1			51
NADK2_PROMA	NAD kinase 2 OS=Prochlorococcus marinus (strain SARG / CCMP1375 / SS120) GN=nadK2 PE=3 SV=1						35
NDHH_PROMA	NAD(P)H-quinone oxidoreductase subunit H OS=Prochlorococcus marinus (strain SARG / CCMP1375 / SS120) GN=ndhH PE=3 SV=1		38	66	45		54
PURL_PROMA	Phosphoribosylformylglycinamidine synthase subunit PurL OS=Prochlorococcus marinus (strain SARG / CCMP1375 / SS120) GN=purL PE=3 SV=2			30
PURQ_PROMA	Phosphoribosylformylglycinamidine synthase subunit PurQ OS=Prochlorococcus marinus (strain SARG / CCMP1375 / SS120) GN=purQ PE=3 SV=1			35
PURT_PROMA	Phosphoribosylglycinamide formyltransferase 2 OS=Prochlorococcus marinus (strain SARG / CCMP1375 / SS120) GN=purT PE=3 SV=1			45
PYRE_PROMA	Orotate phosphoribosyltransferase OS=Prochlorococcus marinus (strain SARG / CCMP1375 / SS120) GN=pyrE PE=3 SV=1			56		46
Q7V9G1_PROMA	Shikimate dehydrogenase (NADP(+)) OS=Prochlorococcus marinus (strain SARG / CCMP1375 / SS120) GN=aroE PE=3 SV=1		63	38	47
Q7V9G6_PROMA	Chloride channel protein EriC OS=Prochlorococcus marinus (strain SARG / CCMP1375 / SS120) GN=eriC PE=4 SV=1				54		69
Q7V9H1_PROMA	Polyphosphate kinase OS=Prochlorococcus marinus (strain SARG / CCMP1375 / SS120) GN=ppk PE=3 SV=1						57
Q7V9H5_PROMA	Uroporphyrin-III c-methyltransferase OS=Prochlorococcus marinus (strain SARG / CCMP1375 / SS120) GN=cysG PE=3 SV=1				29
Q7V9M2_PROMA	Aspartokinase OS=Prochlorococcus marinus (strain SARG / CCMP1375 / SS120) GN=lysC PE=3 SV=1				62		67
Q7V9N0_PROMA	Serine acetyltransferase OS=Prochlorococcus marinus (strain SARG / CCMP1375 / SS120) GN=cysE PE=4 SV=1			52			77
Q7V9P1_PROMA	Sugar kinase, ribokinase family OS=Prochlorococcus marinus (strain SARG / CCMP1375 / SS120) GN=rbsK PE=4 SV=1			67
Q7V9P4_PROMA	Uncharacterized DedA family conserved membrane protein OS=Prochlorococcus marinus (strain SARG / CCMP1375 / SS120) GN=dedA PE=4 SV=1				59
Q7V9R8_PROMA	Alpha-1,4 glucan phosphorylase OS=Prochlorococcus marinus (strain SARG / CCMP1375 / SS120) GN=glgP PE=3 SV=1				49
Q7V9S5_PROMA	Isocitrate dehydrogenase [NADP] OS=Prochlorococcus marinus (strain SARG / CCMP1375 / SS120) GN=icd PE=3 SV=1		115	132	116	64	139
Q7V9U2_PROMA	Anthranilate/para-aminobenzoate synthase component I OS=Prochlorococcus marinus (strain SARG / CCMP1375 / SS120) GN=trpE PE=4 SV=1		98		75	67
Q7V9Z7_PROMA	Beta-lactamase superfamily protein OS=Prochlorococcus marinus (strain SARG / CCMP1375 / SS120) GN=Pro_1674 PE=4 SV=1				67
Q7VA00_PROMA	Uncharacterized YCII family conserved protein OS=Prochlorococcus marinus (strain SARG / CCMP1375 / SS120) GN=Pro_1669 PE=4 SV=1		75		71	78
Q7VA15_PROMA	ATP-dependent Clp protease adapter protein ClpS OS=Prochlorococcus marinus (strain SARG / CCMP1375 / SS120) GN=clpS PE=3 SV=1			105	78	115	95
Q7VA88_PROMA	Glyceraldehyde-3-phosphate dehydrogenase OS=Prochlorococcus marinus (strain SARG / CCMP1375 / SS120) GN=gap3 PE=3 SV=1			36
Q7VAA1_PROMA	Adhesin-like protein OS=Prochlorococcus marinus (strain SARG / CCMP1375 / SS120) GN=Pro_1563 PE=4 SV=1				106
Q7VAA2_PROMA	Predicted membrane protein OS=Prochlorococcus marinus (strain SARG / CCMP1375 / SS120) GN=Pro_1562 PE=4 SV=1				43		42
Q7VAB0_PROMA	Uncharacterized protein OS=Prochlorococcus marinus (strain SARG / CCMP1375 / SS120) GN=Pro_1554 PE=4 SV=1			87
Q7VAB6_PROMA	Uncharacterized protein OS=Prochlorococcus marinus (strain SARG / CCMP1375 / SS120) GN=Pro_1548 PE=4 SV=1		100			71
Q7VAG1_PROMA	Fe2+/Zn2+ uptake regulation protein OS=Prochlorococcus marinus (strain SARG / CCMP1375 / SS120) GN=fur PE=4 SV=1					27
Q7VAJ8_PROMA	Uncharacterized protein OS=Prochlorococcus marinus (strain SARG / CCMP1375 / SS120) GN=Pro_1464 PE=4 SV=1		106	89	107	97	63
Q7VAL2_PROMA	Uncharacterized protein OS=Prochlorococcus marinus (strain SARG / CCMP1375 / SS120) GN=Pro_1448 PE=4 SV=1						50
Q7VAM3_PROMA	Uncharacterized conserved membrane protein OS=Prochlorococcus marinus (strain SARG / CCMP1375 / SS120) GN=Pro_1437 PE=4 SV=1				70
Q7VAP0_PROMA	UDP-3-O-[3-hydroxymyristoyl] N-acetylglucosamine deacetylase OS=Prochlorococcus marinus (strain SARG / CCMP1375 / SS120) GN=lpxC PE=4 SV=1				58
Q7VAP2_PROMA	Lipid A disaccharide synthetase OS=Prochlorococcus marinus (strain SARG / CCMP1375 / SS120) GN=lpxB PE=4 SV=1				44		52
Q7VAQ1_PROMA	Uncharacterized membrane protein OS=Prochlorococcus marinus (strain SARG / CCMP1375 / SS120) GN=Pro_1406 PE=4 SV=1			43	44	38	66
Q7VAR5_PROMA	Glycosyltransferase OS=Prochlorococcus marinus (strain SARG / CCMP1375 / SS120) GN=rfaG PE=4 SV=1			52
Q7VAS0_PROMA	ATP-dependent Clp protease proteolytic subunit OS=Prochlorococcus marinus (strain SARG / CCMP1375 / SS120) GN=clpP PE=3 SV=1		119	89	95		101
Q7VAS3_PROMA	Uncharacterized secreted or membrane protein OS=Prochlorococcus marinus (strain SARG / CCMP1375 / SS120) GN=Pro_1381 PE=4 SV=1			31
Q7VAS6_PROMA	Cytosine deaminase OS=Prochlorococcus marinus (strain SARG / CCMP1375 / SS120) GN=ssnA PE=4 SV=1						43
Q7VAU6_PROMA	Phosphate starvation-inducible protein PhoH OS=Prochlorococcus marinus (strain SARG / CCMP1375 / SS120) GN=phoH PE=4 SV=1			42	61
Q7VAU8_PROMA	Uncharacterized protein OS=Prochlorococcus marinus (strain SARG / CCMP1375 / SS120) GN=Pro_1356 PE=4 SV=1					65	61
Q7VAV4_PROMA	Sulfur transfer protein OS=Prochlorococcus marinus (strain SARG / CCMP1375 / SS120) GN=thiS PE=4 SV=1					43	37
Q7VAW9_PROMA	Beta-1,4-N-acetylglucosaminyltransferase-like protein OS=Prochlorococcus marinus (strain SARG / CCMP1375 / SS120) GN=Pro_1334 PE=4 SV=1				28
Q7VAX1_PROMA	ABC-type multidrug transport system ATPase and permease components OS=Prochlorococcus marinus (strain SARG / CCMP1375 / SS120) GN=mdlB PE=3 SV=1						98
Q7VB22_PROMA	Predicted hydrolase, HAD superfamily OS=Prochlorococcus marinus (strain SARG / CCMP1375 / SS120) GN=Pro_1278 PE=4 SV=1		46
Q7VB48_PROMA	Alpha/beta superfamily hydrolase OS=Prochlorococcus marinus (strain SARG / CCMP1375 / SS120) GN=mhpC PE=4 SV=1		85	78	83	57	76
Q7VB57_PROMA	NAD/NADP transhydrogenase alpha subunit OS=Prochlorococcus marinus (strain SARG / CCMP1375 / SS120) GN=pntA PE=4 SV=1				59
Q7VB99_PROMA	Uncharacterized protein OS=Prochlorococcus marinus (strain SARG / CCMP1375 / SS120) GN=Pro_1198 PE=4 SV=1		67	95	66	71	76
Q7VBB4_PROMA	Uncharacterized conserved protein OS=Prochlorococcus marinus (strain SARG / CCMP1375 / SS120) GN=Pro_1183 PE=4 SV=1		180		75	85
Q7VBE1_PROMA	Predicted serine peptidase (Alpha/beta hydrolase superfamily) fused to N-terminal uncharacterized domain specific to cyanobacteria OS=Prochlorococcus marinus (strain SARG / CCMP1375 / SS120) GN=Pro_1154 PE=4 SV=1		61				52
Q7VBF8_PROMA	DNA gyrase subunit A OS=Prochlorococcus marinus (strain SARG / CCMP1375 / SS120) GN=gyrA PE=3 SV=1						44
Q7VBG4_PROMA	Predicted membrane-associated HD superfamily hydrolase OS=Prochlorococcus marinus (strain SARG / CCMP1375 / SS120) GN=Pro_1131 PE=4 SV=1						64
Q7VBG9_PROMA	Glucose-6-P dehydrogenase subunit OS=Prochlorococcus marinus (strain SARG / CCMP1375 / SS120) GN=Pro_1125 PE=4 SV=1				106		98
Q7VBH0_PROMA	Glucose-6-phosphate 1-dehydrogenase OS=Prochlorococcus marinus (strain SARG / CCMP1375 / SS120) GN=zwf PE=3 SV=1		56	84	65	48	115
Q7VBI8_PROMA	Uncharacterized conserved membrane protein OS=Prochlorococcus marinus (strain SARG / CCMP1375 / SS120) GN=Pro_1104 PE=4 SV=1			42	38
Q7VBL9_PROMA	Uncharacterized conserved protein OS=Prochlorococcus marinus (strain SARG / CCMP1375 / SS120) GN=Pro_1073 PE=4 SV=1				140
Q7VBN9_PROMA	1,4-dihydroxy-2-naphthoyl-CoA synthase OS=Prochlorococcus marinus (strain SARG / CCMP1375 / SS120) GN=menB PE=3 SV=1					74	66
Q7VBR9_PROMA	Uncharacterized conserved membrane protein OS=Prochlorococcus marinus (strain SARG / CCMP1375 / SS120) GN=Pro_1023 PE=4 SV=1				46
Q7VBT8_PROMA	Uncharacterized protein OS=Prochlorococcus marinus (strain SARG / CCMP1375 / SS120) GN=Pro_1004 PE=4 SV=1						31
Q7VC36_PROMA	2-polyprenyl-6-methoxyphenol hydroxylase related enzyme OS=Prochlorococcus marinus (strain SARG / CCMP1375 / SS120) GN=ubiH PE=4 SV=1						41
Q7VC45_PROMA	Carbamoyl-phosphate synthase (glutamine-hydrolyzing) OS=Prochlorococcus marinus (strain SARG / CCMP1375 / SS120) GN=carB PE=3 SV=1						55
Q7VC72_PROMA	Thioredoxin family protein OS=Prochlorococcus marinus (strain SARG / CCMP1375 / SS120) GN=Pro_0870 PE=4 SV=1				80
Q7VC73_PROMA	Uncharacterized conserved protein with a signal peptide OS=Prochlorococcus marinus (strain SARG / CCMP1375 / SS120) GN=Pro_0869 PE=4 SV=1		43	52			49
Q7VC96_PROMA	Uncharacterized protein OS=Prochlorococcus marinus (strain SARG / CCMP1375 / SS120) GN=Pro_0846 PE=4 SV=1		93
Q7VC98_PROMA	6-phosphogluconolactonase OS=Prochlorococcus marinus (strain SARG / CCMP1375 / SS120) GN=nagB PE=4 SV=1				64
Q7VCA7_PROMA	Predicted membrane GTPase OS=Prochlorococcus marinus (strain SARG / CCMP1375 / SS120) GN=typA PE=4 SV=1				52
Q7VCA8_PROMA	D-alanyl-D-alanine carboxypeptidase OS=Prochlorococcus marinus (strain SARG / CCMP1375 / SS120) GN=vanY PE=4 SV=1						33
Q7VCD5_PROMA	FAD/FMN-containing dehydrogenase OS=Prochlorococcus marinus (strain SARG / CCMP1375 / SS120) GN=glcD PE=4 SV=1		89				46
Q7VCF0_PROMA	Lycopene epsilon cyclase OS=Prochlorococcus marinus (strain SARG / CCMP1375 / SS120) GN=lcyE PE=4 SV=1						62
Q7VCF5_PROMA	Uncharacterized protein OS=Prochlorococcus marinus (strain SARG / CCMP1375 / SS120) GN=Pro_0785 PE=4 SV=1				35
Q7VCG5_PROMA	Uncharacterized protein OS=Prochlorococcus marinus (strain SARG / CCMP1375 / SS120) GN=Pro_0775 PE=4 SV=1		61
Q7VCJ1_PROMA	Uncharacterized protein OS=Prochlorococcus marinus (strain SARG / CCMP1375 / SS120) GN=Pro_0749 PE=4 SV=1						99
Q7VCT5_PROMA	Uncharacterized double-stranded beta-helix domain containing conserved protein OS=Prochlorococcus marinus (strain SARG / CCMP1375 / SS120) GN=Pro_0655 PE=4 SV=1			45			27
Q7VCU9_PROMA	Uncharacterized protein OS=Prochlorococcus marinus (strain SARG / CCMP1375 / SS120) GN=Pro_0641 PE=4 SV=1				58
Q7VCW5_PROMA	Uncharacterized protein OS=Prochlorococcus marinus (strain SARG / CCMP1375 / SS120) GN=Pro_0625 PE=4 SV=1			39
Q7VCX7_PROMA	Uncharacterized conserved protein containing SWIM-like Zn-finger OS=Prochlorococcus marinus (strain SARG / CCMP1375 / SS120) GN=Pro_0613 PE=4 SV=1				41
Q7VD26_PROMA	Possible pterin-4 alpha-carbinolamine dehydratase-like protein OS=Prochlorococcus marinus (strain SARG / CCMP1375 / SS120) GN=Pro_0558 PE=4 SV=1				68
Q7VD34_PROMA	Xanthosine triphosphate pyrophosphatase OS=Prochlorococcus marinus (strain SARG / CCMP1375 / SS120) GN=Pro_0549 PE=4 SV=1						90
Q7VD98_PROMA	Uncharacterized protein OS=Prochlorococcus marinus (strain SARG / CCMP1375 / SS120) GN=Pro_0485 PE=4 SV=1		64	48	63	87	72
Q7VDA7_PROMA	Short-chain dehydrogenase/reductase family enzyme OS=Prochlorococcus marinus (strain SARG / CCMP1375 / SS120) GN=fabG PE=4 SV=1						35
Q7VDC3_PROMA	Precorrin-4 methylase OS=Prochlorococcus marinus (strain SARG / CCMP1375 / SS120) GN=cobM PE=3 SV=1			25
Q7VDE6_PROMA	DNA topoisomerase 1 OS=Prochlorococcus marinus (strain SARG / CCMP1375 / SS120) GN=topA PE=3 SV=1		71		66	83
Q7VDG8_PROMA	Uncharacterized protein OS=Prochlorococcus marinus (strain SARG / CCMP1375 / SS120) GN=Pro_0408 PE=4 SV=1		26
Q7VDH2_PROMA	Cystathionine beta-lyase/cystathionine gamma-synthase OS=Prochlorococcus marinus (strain SARG / CCMP1375 / SS120) GN=metB PE=3 SV=1						28
Q7VDH9_PROMA	Ribosome-associated protein Y OS=Prochlorococcus marinus (strain SARG / CCMP1375 / SS120) GN=Pro_0397 PE=4 SV=1						62
Q7VDI3_PROMA	Pyrroline-5-carboxylate reductase OS=Prochlorococcus marinus (strain SARG / CCMP1375 / SS120) GN=proC PE=3 SV=1					76	110
Q7VDI6_PROMA	Uncharacterized protein OS=Prochlorococcus marinus (strain SARG / CCMP1375 / SS120) GN=Pro_0390 PE=4 SV=1				40
Q7VDJ6_PROMA	Glycosyltransferase OS=Prochlorococcus marinus (strain SARG / CCMP1375 / SS120) GN=wcaA PE=4 SV=1			50
Q7VDL0_PROMA	Periplasmic protease OS=Prochlorococcus marinus (strain SARG / CCMP1375 / SS120) GN=prc PE=3 SV=1						54
Q7VDL6_PROMA	Putative translation factor (SUA5) OS=Prochlorococcus marinus (strain SARG / CCMP1375 / SS120) GN=SUA5 PE=4 SV=1			33			42
Q7VDP6_PROMA	Putative gluconeogenesis factor OS=Prochlorococcus marinus (strain SARG / CCMP1375 / SS120) GN=Pro_0322 PE=3 SV=1						130
Q7VDP7_PROMA	ABC-type transport system involved in resistance to organic solvents ATPase component OS=Prochlorococcus marinus (strain SARG / CCMP1375 / SS120) GN=ttg2A PE=3 SV=1		31
Q7VDP9_PROMA	Protoporphyrin IX Mg-chelatase subunit ChlD OS=Prochlorococcus marinus (strain SARG / CCMP1375 / SS120) GN=chlD PE=4 SV=1		46	59	52
Q7VDU1_PROMA	Global nitrogen regulator OS=Prochlorococcus marinus (strain SARG / CCMP1375 / SS120) GN=ntcA PE=4 SV=1		89	77	92		91
Q7VDV4_PROMA	Predicted amidase OS=Prochlorococcus marinus (strain SARG / CCMP1375 / SS120) GN=Pro_0264 PE=4 SV=1			85
Q7VDW4_PROMA	2-keto-3-deoxy-6-phosphogluconate aldolase OS=Prochlorococcus marinus (strain SARG / CCMP1375 / SS120) GN=eda PE=4 SV=1		66	67
Q7VE05_PROMA	Inactivated Zn-dependent hydrolase of the beta-lactamase fold OS=Prochlorococcus marinus (strain SARG / CCMP1375 / SS120) GN=Pro_0210 PE=4 SV=1		99	96	90	103
Q7VE19_PROMA	Cysteine desulfurase OS=Prochlorococcus marinus (strain SARG / CCMP1375 / SS120) GN=nifS PE=4 SV=1						63
Q7VE21_PROMA	Magnesium-protoporphyrin IX methyltransferase OS=Prochlorococcus marinus (strain SARG / CCMP1375 / SS120) GN=chlM PE=4 SV=1				35
Q7VE60_PROMA	Cation transport ATPase OS=Prochlorococcus marinus (strain SARG / CCMP1375 / SS120) GN=zntA PE=3 SV=1				64
Q7VE65_PROMA	Predicted membrane protein OS=Prochlorococcus marinus (strain SARG / CCMP1375 / SS120) GN=Pro_0148 PE=4 SV=1				68
Q7VE87_PROMA	Pyrimidine reductase OS=Prochlorococcus marinus (strain SARG / CCMP1375 / SS120) GN=ribD PE=4 SV=1			29
Q7VEA7_PROMA	Periplasmic trypsin-like serine protease OS=Prochlorococcus marinus (strain SARG / CCMP1375 / SS120) GN=degQ PE=4 SV=1						47
Q7VEB7_PROMA	NADH dehydrogenase, FAD-containing subunit OS=Prochlorococcus marinus (strain SARG / CCMP1375 / SS120) GN=ndh PE=4 SV=1		86	52	144		27
Q7VED4_PROMA	ABC-type uncharacterized transport system permease and ATPase component OS=Prochlorococcus marinus (strain SARG / CCMP1375 / SS120) GN=Pro_0079 PE=3 SV=1						90
Q7VEE1_PROMA	Protein implicated in RNA metabolism (PRC-barrel domain) OS=Prochlorococcus marinus (strain SARG / CCMP1375 / SS120) GN=Pro_0072 PE=4 SV=1				79
Q7VEE6_PROMA	Uncharacterized protein OS=Prochlorococcus marinus (strain SARG / CCMP1375 / SS120) GN=Pro_0067 PE=4 SV=1				56
Q7VEF0_PROMA	GDP-mannose 4,6-dehydratase OS=Prochlorococcus marinus (strain SARG / CCMP1375 / SS120) GN=gmd PE=3 SV=1				35	34	51
Q7VEH8_PROMA	Uncharacterized protein OS=Prochlorococcus marinus (strain SARG / CCMP1375 / SS120) GN=Pro_0035 PE=4 SV=1				109
Q7VEI8_PROMA	Peptidyl-prolyl cis-trans isomerase OS=Prochlorococcus marinus (strain SARG / CCMP1375 / SS120) GN=ppiB PE=4 SV=1						43
Q7VEK3_PROMA	N utilization substance protein B homolog OS=Prochlorococcus marinus (strain SARG / CCMP1375 / SS120) GN=nusB PE=4 SV=1						28
Q7VEL0_PROMA	RNA metabolism-related protein OS=Prochlorococcus marinus (strain SARG / CCMP1375 / SS120) GN=Pro_0002 PE=4 SV=1				112
QUEA_PROMA	S-adenosylmethionine:tRNA ribosyltransferase-isomerase OS=Prochlorococcus marinus (strain SARG / CCMP1375 / SS120) GN=queA PE=3 SV=1			54
RL11_PROMA	50S ribosomal protein L11 OS=Prochlorococcus marinus (strain SARG / CCMP1375 / SS120) GN=rplK PE=3 SV=1		38	33	87		73
RL35_PROMA	50S ribosomal protein L35 OS=Prochlorococcus marinus (strain SARG / CCMP1375 / SS120) GN=rpmI PE=3 SV=1				28
RRF_PROMA	Ribosome-recycling factor OS=Prochlorococcus marinus (strain SARG / CCMP1375 / SS120) GN=frr PE=3 SV=1					88
RS19_PROMA	30S ribosomal protein S19 OS=Prochlorococcus marinus (strain SARG / CCMP1375 / SS120) GN=rpsS PE=3 SV=1				40
RS9_PROMA	30S ribosomal protein S9 OS=Prochlorococcus marinus (strain SARG / CCMP1375 / SS120) GN=rpsI PE=3 SV=2		54	57	54	65	38
SECA_PROMA	Protein translocase subunit SecA OS=Prochlorococcus marinus (strain SARG / CCMP1375 / SS120) GN=secA PE=3 SV=1				44
SYA_PROMA	Alanine--tRNA ligase OS=Prochlorococcus marinus (strain SARG / CCMP1375 / SS120) GN=alaS PE=3 SV=1						81
SYGA_PROMA	Glycine--tRNA ligase alpha subunit OS=Prochlorococcus marinus (strain SARG / CCMP1375 / SS120) GN=glyQ PE=3 SV=1		87	69		68	112
SYL_PROMA	Leucine--tRNA ligase OS=Prochlorococcus marinus (strain SARG / CCMP1375 / SS120) GN=leuS PE=3 SV=1			76	87		55
SYS_PROMA	Serine--tRNA ligase OS=Prochlorococcus marinus (strain SARG / CCMP1375 / SS120) GN=serS PE=3 SV=1			87	26		88
TGT_PROMA	Queuine tRNA-ribosyltransferase OS=Prochlorococcus marinus (strain SARG / CCMP1375 / SS120) GN=tgt PE=3 SV=1					46
THIE_PROMA	Thiamine-phosphate synthase OS=Prochlorococcus marinus (strain SARG / CCMP1375 / SS120) GN=thiE PE=3 SV=1		48			60	64
Y965_PROMA	Uncharacterized RNA methyltransferase Pro_0965 OS=Prochlorococcus marinus (strain SARG / CCMP1375 / SS120) GN=Pro_0965 PE=3 SV=1		40	50
