# Supplementary material for: Glucose Uptake in Prochlorococcus: Diversity of Kinetics and Effects on the Metabolism
Source: Front Microbiol. 2017 Mar 8;8:327. doi: 10.3389/fmicb.2017.00327 (PMC5340979; doi:10.3389/fmicb.2017.00327)
Supplement: Supplementary file 7 [file Table_3.XLSX]

## Sheet: Relative quantitation
Supplementary table 4: Protein quantification. This table shows the relative abundance calculated using Progenesis QI
Uniprot Accession	Peptide count	Unique peptides	Confidence score	Anova (p)	Max fold change	Highest mean condition	Uniprot description	Control1	Control2	Control3	Glucose1	Glucose2	Glucose3	Control avg	Glucose avg	Control Std	Glucose std
1::PNP_PROMA	44	43	2740.34	0.525253	1.26551	Glucose	Polyribonucleotide nucleotidyltransferase OS=Prochlorococcus marinus (strain SARG / CCMP1375 / SS120) GN=pnp PE=3 SV=1	2.34421e+08	2.01718e+08	1.25336e+08	3.55062e+08	1.92397e+08	1.63092e+08	1.87158e+08	2.3685e+08	5.5981e+07	1.03418e+08
1::Q7VAN9_PROMA	38	37	2189.42	0.867341	1.01951	Control	Probable import-associated channel, similar to chloroplast protein IAP75 OS=Prochlorococcus marinus (strain SARG / CCMP1375 / SS120) GN=Pro_1419 PE=4 SV=1	8.59471e+07	1.04026e+08	8.10011e+07	8.47441e+07	9.02699e+07	9.07761e+07	9.03248e+07	8.85967e+07	1.21207e+07	3.346e+06
1::RPOC2_PROMA	34	31	1576.98	0.392724	1.16587	Glucose	DNA-directed RNA polymerase subunit beta' OS=Prochlorococcus marinus (strain SARG / CCMP1375 / SS120) GN=rpoC2 PE=3 SV=1	2.30907e+07	1.86387e+07	1.89997e+07	2.79761e+07	1.80225e+07	2.48034e+07	2.0243e+07	2.36007e+07	2.47273e+06	5.08463e+06
1::AMPA_PROMA	30	28	1534.4	0.49939	1.07437	Control	Probable cytosol aminopeptidase OS=Prochlorococcus marinus (strain SARG / CCMP1375 / SS120) GN=pepA PE=3 SV=1	1.68794e+08	2.05949e+08	1.56596e+08	1.6504e+08	1.5453e+08	1.74987e+08	1.77113e+08	1.64853e+08	2.57065e+07	1.02299e+07
1::Q7VB31_PROMA	30	26	2367.24	0.616918	1.04646	Glucose	Porin homolog OS=Prochlorococcus marinus (strain SARG / CCMP1375 / SS120) GN=Pro_1269 PE=4 SV=1	2.80299e+09	3.62241e+09	3.18972e+09	3.6966e+09	3.17596e+09	3.18924e+09	3.20504e+09	3.35394e+09	4.09923e+08	2.96831e+08
1::RPOB_PROMA	30	30	1360.22	0.764811	1.03757	Glucose	DNA-directed RNA polymerase subunit beta OS=Prochlorococcus marinus (strain SARG / CCMP1375 / SS120) GN=rpoB PE=3 SV=1	2.6057e+07	2.74871e+07	2.81033e+07	3.00119e+07	2.34564e+07	3.12468e+07	2.72158e+07	2.82384e+07	1.04978e+06	4.18706e+06
1::EFG_PROMA	30	29	1765.15	0.810362	1.03029	Glucose	Elongation factor G OS=Prochlorococcus marinus (strain SARG / CCMP1375 / SS120) GN=fusA PE=3 SV=1	1.12316e+08	1.27114e+08	9.23284e+07	9.96433e+07	1.31694e+08	1.10471e+08	1.10586e+08	1.13936e+08	1.74573e+07	1.63036e+07
1::RBL_PROMA	29	28	1970.07	0.192002	1.41393	Glucose	Ribulose bisphosphate carboxylase large chain OS=Prochlorococcus marinus (strain SARG / CCMP1375 / SS120) GN=cbbL PE=3 SV=1	3.32551e+08	2.91859e+08	5.96686e+08	4.58877e+08	6.07957e+08	6.59709e+08	4.07032e+08	5.75514e+08	1.655e+08	1.04273e+08
1::Q7VCE0_PROMA	29	29	1968.25	0.860526	1.02421	Glucose	O-acetylhomoserine sulfhydrylase OS=Prochlorococcus marinus (strain SARG / CCMP1375 / SS120) GN=MET17 PE=3 SV=1	6.65753e+08	1.78435e+09	2.16968e+09	9.0437e+08	1.98991e+09	1.83734e+09	1.53993e+09	1.57721e+09	7.81188e+08	5.87666e+08
1::Q7VBH1_PROMA	27	27	1785.16	0.174686	1.18877	Glucose	Ferredoxin-NADP oxidoreductase, PetH OS=Prochlorococcus marinus (strain SARG / CCMP1375 / SS120) GN=petH PE=4 SV=1	3.17335e+08	3.51563e+08	4.33803e+08	4.64148e+08	3.88794e+08	4.57912e+08	3.67567e+08	4.36951e+08	5.98605e+07	4.1822e+07
1::Q7VBQ4_PROMA	27	27	2511.82	0.641943	1.05608	Glucose	Glutamine synthetase OS=Prochlorococcus marinus (strain SARG / CCMP1375 / SS120) GN=glnA PE=3 SV=1	1.15735e+09	1.33033e+09	1.04373e+09	1.40314e+09	1.25879e+09	1.06751e+09	1.17714e+09	1.24315e+09	1.44322e+08	1.6836e+08
1::Q7VEJ0_PROMA	25	25	1579.96	0.647795	1.25223	Glucose	Glyceraldehyde-3-phosphate dehydrogenase OS=Prochlorococcus marinus (strain SARG / CCMP1375 / SS120) GN=gap2 PE=3 SV=1	6.43743e+07	5.41671e+07	6.97809e+07	5.98087e+07	4.98003e+07	1.26214e+08	6.27741e+07	7.86077e+07	7.92894e+06	4.15309e+07
1::Q7VCL3_PROMA	25	24	1666.58	0.751973	1.03516	Glucose	Glycosyltransferase OS=Prochlorococcus marinus (strain SARG / CCMP1375 / SS120) GN=wcaA PE=4 SV=1	8.29621e+07	1.1105e+08	8.35942e+07	1.08394e+08	9.23078e+07	8.66667e+07	9.25355e+07	9.57895e+07	1.60373e+07	1.12743e+07
1::ILVC_PROMA	25	25	1556.44	0.781742	1.09102	Glucose	Ketol-acid reductoisomerase OS=Prochlorococcus marinus (strain SARG / CCMP1375 / SS120) GN=ilvC PE=3 SV=1	1.50693e+08	1.42509e+08	1.0075e+08	1.97696e+08	1.26337e+08	1.05776e+08	1.31317e+08	1.4327e+08	2.67862e+07	4.82427e+07
1::DNAK2_PROMA	23	23	1409.84	0.322255	1.15291	Glucose	Chaperone protein dnaK2 OS=Prochlorococcus marinus (strain SARG / CCMP1375 / SS120) GN=dnaK2 PE=3 SV=1	1.14488e+08	1.16335e+08	8.42683e+07	1.34451e+08	1.25081e+08	1.0374e+08	1.05031e+08	1.21091e+08	1.80044e+07	1.57397e+07
1::CH601_PROMA	23	21	1187.15	0.350055	1.13323	Glucose	60 kDa chaperonin 1 OS=Prochlorococcus marinus (strain SARG / CCMP1375 / SS120) GN=groL1 PE=3 SV=1	4.42018e+07	3.61695e+07	3.58909e+07	5.2239e+07	3.88344e+07	4.06788e+07	3.87541e+07	4.39174e+07	4.71991e+06	7.26548e+06
1::LEU3_PROMA	23	23	1416.23	0.419384	1.09052	Glucose	3-isopropylmalate dehydrogenase OS=Prochlorococcus marinus (strain SARG / CCMP1375 / SS120) GN=leuB PE=3 SV=1	5.76438e+07	7.29714e+07	5.77319e+07	7.0651e+07	7.41678e+07	6.05778e+07	6.27824e+07	6.84655e+07	8.82404e+06	7.05367e+06
1::EFTU_PROMA	23	22	1397.5	0.597242	1.11235	Glucose	Elongation factor Tu OS=Prochlorococcus marinus (strain SARG / CCMP1375 / SS120) GN=tuf PE=3 SV=1	8.78086e+07	6.08226e+07	6.81202e+07	1.01281e+08	6.34189e+07	7.64037e+07	7.22505e+07	8.03678e+07	1.39591e+07	1.92398e+07
1::Q7VDM2_PROMA	23	23	1723.93	0.779917	1.14912	Glucose	Photosystem II CP47 reaction center protein OS=Prochlorococcus marinus (strain SARG / CCMP1375 / SS120) GN=psbB PE=3 SV=1	6.34833e+08	3.38634e+08	6.13895e+08	5.85525e+08	3.42781e+08	8.95762e+08	5.2912e+08	6.08023e+08	1.65298e+08	2.77176e+08
1::Q7VAX3_PROMA	23	23	1208.66	0.81142	1.03496	Glucose	Uncharacterized protein OS=Prochlorococcus marinus (strain SARG / CCMP1375 / SS120) GN=gumC PE=4 SV=1	2.0659e+07	2.24021e+07	2.78021e+07	2.36157e+07	2.08285e+07	2.88961e+07	2.36211e+07	2.44468e+07	3.7243e+06	4.09747e+06
1::CH602_PROMA	23	22	1360.15	0.817488	1.05008	Glucose	60 kDa chaperonin 2 OS=Prochlorococcus marinus (strain SARG / CCMP1375 / SS120) GN=groL2 PE=3 SV=1	6.35198e+07	4.09676e+07	4.08177e+07	6.50267e+07	3.98188e+07	4.77369e+07	4.8435e+07	5.08608e+07	1.3064e+07	1.2891e+07
1::Q7VAT2_PROMA	21	21	1186.09	0.382999	1.32073	Glucose	Dihydrolipoyl dehydrogenase OS=Prochlorococcus marinus (strain SARG / CCMP1375 / SS120) GN=lpd PE=4 SV=1	8.5165e+07	3.9828e+07	6.65615e+07	1.02433e+08	9.52715e+07	5.52882e+07	6.38515e+07	8.43308e+07	2.27897e+07	2.54053e+07
1::Q7VBW4_PROMA	21	21	1547.41	0.934061	1.00033	Glucose	Peroxiredoxin, AhpC/TSA family OS=Prochlorococcus marinus (strain SARG / CCMP1375 / SS120) GN=ahpC PE=4 SV=1	1.43566e+09	1.95528e+09	1.41809e+09	1.65671e+09	1.68184e+09	1.47205e+09	1.60301e+09	1.60353e+09	3.05203e+08	1.1456e+08
1::Q7VE47_PROMA	20	20	902.51	0.200129	1.23933	Glucose	Phytoene dehydrogenase, phytoene desaturase OS=Prochlorococcus marinus (strain SARG / CCMP1375 / SS120) GN=pds PE=4 SV=1	2.10288e+07	2.36711e+07	2.97388e+07	2.50848e+07	3.39559e+07	3.32133e+07	2.48129e+07	3.07513e+07	4.46587e+06	4.92137e+06
1::Q7VC81_PROMA	20	20	1713.53	0.251273	1.08433	Glucose	Phosphoribulokinase OS=Prochlorococcus marinus (strain SARG / CCMP1375 / SS120) GN=prk PE=3 SV=1	2.7517e+08	3.23186e+08	3.25271e+08	3.51331e+08	3.17679e+08	3.3251e+08	3.07876e+08	3.3384e+08	2.8343e+07	1.68655e+07
1::Q7V9L8_PROMA	20	19	904.09	0.501346	1.14455	Glucose	Ribonuclease J OS=Prochlorococcus marinus (strain SARG / CCMP1375 / SS120) GN=rnj PE=3 SV=1	1.5162e+07	1.13008e+07	1.63628e+07	1.89515e+07	1.22879e+07	1.77768e+07	1.42752e+07	1.63387e+07	2.64499e+06	3.55695e+06
1::Q7VAU3_PROMA	20	20	1009.02	0.866573	1.03321	Glucose	Cell division protein Ftn2 OS=Prochlorococcus marinus (strain SARG / CCMP1375 / SS120) GN=Pro_1361 PE=4 SV=1	2.11098e+07	1.97092e+07	2.30029e+07	1.95946e+07	1.91967e+07	2.71502e+07	2.1274e+07	2.19805e+07	1.65302e+06	4.48153e+06
1::Q7VEH7_PROMA	19	18	1135.47	0.416533	1.12779	Glucose	Serine-pyruvate/aspartate aminotransferase related enzyme OS=Prochlorococcus marinus (strain SARG / CCMP1375 / SS120) GN=Pro_0036 PE=3 SV=1	3.2297e+07	2.85603e+07	3.9372e+07	3.75047e+07	3.16526e+07	4.38804e+07	3.34098e+07	3.76792e+07	5.49108e+06	6.11576e+06
1::Q7VAN7_PROMA	19	19	984.05	0.549029	1.04399	Glucose	Phosphoribosylamine--glycine ligase OS=Prochlorococcus marinus (strain SARG / CCMP1375 / SS120) GN=purD PE=3 SV=1	1.59428e+07	1.98593e+07	1.65963e+07	1.8309e+07	1.89816e+07	1.74127e+07	1.74661e+07	1.82344e+07	2.09812e+06	787132
1::ILVD_PROMA	19	19	982.02	0.581437	1.0706	Control	Dihydroxy-acid dehydratase OS=Prochlorococcus marinus (strain SARG / CCMP1375 / SS120) GN=ilvD PE=3 SV=1	3.70735e+07	5.07228e+07	3.90808e+07	4.04841e+07	3.96994e+07	3.83271e+07	4.22924e+07	3.95035e+07	7.36965e+06	1.09174e+06
1::ATPG_PROMA	19	19	1101.54	0.584706	1.16387	Glucose	ATP synthase gamma chain OS=Prochlorococcus marinus (strain SARG / CCMP1375 / SS120) GN=atpG PE=3 SV=1	3.38224e+07	2.32614e+07	3.3331e+07	3.88963e+07	2.34135e+07	4.29214e+07	3.01383e+07	3.50771e+07	5.96057e+06	1.02995e+07
1::Q7VDH5_PROMA	19	19	1038.62	0.756791	1.10234	Glucose	Dihydrolipoamide S-acetyltransferase OS=Prochlorococcus marinus (strain SARG / CCMP1375 / SS120) GN=aceF PE=3 SV=1	1.0287e+08	1.23097e+08	9.89966e+07	1.24167e+08	1.5372e+08	8.03326e+07	1.08321e+08	1.19406e+08	1.2942e+07	3.69246e+07
1::ATPB_PROMA	19	19	1353.06	0.826612	1.07084	Glucose	ATP synthase subunit beta OS=Prochlorococcus marinus (strain SARG / CCMP1375 / SS120) GN=atpD PE=3 SV=1	5.16167e+07	3.98349e+07	5.28254e+07	5.41911e+07	3.56194e+07	6.4687e+07	4.80923e+07	5.14991e+07	7.17662e+06	1.47196e+07
1::Q7VBF7_PROMA	18	17	1290.53	0.455256	1.60506	Glucose	IMP dehydrogenase/GMP reductase OS=Prochlorococcus marinus (strain SARG / CCMP1375 / SS120) GN=guaB PE=4 SV=1	1.06694e+08	1.59111e+07	3.89948e+07	1.24125e+08	1.05729e+08	2.95233e+07	5.38666e+07	8.64592e+07	4.71831e+07	5.01585e+07
1::RPOC1_PROMA	18	17	813.03	0.515387	1.15327	Glucose	DNA-directed RNA polymerase subunit gamma OS=Prochlorococcus marinus (strain SARG / CCMP1375 / SS120) GN=rpoC1 PE=3 SV=2	1.14309e+07	8.03952e+06	9.731e+06	1.31286e+07	8.10288e+06	1.24456e+07	9.73382e+06	1.12257e+07	1.6957e+06	2.72592e+06
1::PSAA_PROMA	18	18	983.8	0.650917	1.19718	Glucose	Photosystem I P700 chlorophyll a apoprotein A1 OS=Prochlorococcus marinus (strain SARG / CCMP1375 / SS120) GN=psaA PE=2 SV=2	3.77385e+08	2.83464e+08	4.67894e+08	3.72301e+08	3.00242e+08	6.78761e+08	3.76247e+08	4.50435e+08	9.22202e+07	2.00992e+08
1::Q7VC39_PROMA	18	17	825.04	0.899922	1.0011	Control	Protoporphyrin IX Mg-chelatase subunit OS=Prochlorococcus marinus (strain SARG / CCMP1375 / SS120) GN=chlH PE=4 SV=1	9.86944e+06	7.53031e+06	8.79744e+06	1.12626e+07	6.08213e+06	8.82361e+06	8.73239e+06	8.72278e+06	1.17092e+06	2.5917e+06
1::GCSP_PROMA	18	18	947.99	0.960455	1.00629	Control	Glycine dehydrogenase (decarboxylating) OS=Prochlorococcus marinus (strain SARG / CCMP1375 / SS120) GN=gcvP PE=3 SV=1	1.78396e+07	2.04701e+07	2.23878e+07	1.92134e+07	1.90128e+07	2.20922e+07	2.02325e+07	2.01061e+07	2.28336e+06	1.72289e+06
1::Q7VAY7_PROMA	17	17	925.64	0.401269	1.04936	Glucose	Polysaccharide export-related periplasmic protein OS=Prochlorococcus marinus (strain SARG / CCMP1375 / SS120) GN=wza PE=4 SV=1	4.70533e+07	5.66973e+07	5.06665e+07	5.34638e+07	5.44615e+07	5.4114e+07	5.14724e+07	5.40131e+07	4.87225e+06	506447
1::ATPA_PROMA	17	17	1279.92	0.480441	1.22761	Glucose	ATP synthase subunit alpha OS=Prochlorococcus marinus (strain SARG / CCMP1375 / SS120) GN=atpA PE=3 SV=1	6.93232e+07	5.48618e+07	7.38311e+07	8.20629e+07	5.34632e+07	1.0756e+08	6.60054e+07	8.10288e+07	9.91033e+06	2.70634e+07
1::RS2_PROMA	17	17	742.24	0.78514	1.0455	Control	30S ribosomal protein S2 OS=Prochlorococcus marinus (strain SARG / CCMP1375 / SS120) GN=rpsB PE=3 SV=1	1.45175e+07	1.03665e+07	1.43632e+07	1.3293e+07	9.15657e+06	1.50895e+07	1.30824e+07	1.2513e+07	2.35333e+06	3.0424e+06
1::RL3_PROMA;1::Q7VBW2_PROMA	17	17	1027.74	0.817713	1.01633	Glucose	50S ribosomal protein L3 OS=Prochlorococcus marinus (strain SARG / CCMP1375 / SS120) GN=rplC PE=3 SV=1	7.26278e+07	6.18534e+07	6.02504e+07	7.1354e+07	6.49078e+07	6.16494e+07	6.49105e+07	6.59704e+07	6.73121e+06	4.9388e+06
1::TRPD_PROMA	16	15	828.02	0.261032	1.07996	Glucose	Anthranilate phosphoribosyltransferase OS=Prochlorococcus marinus (strain SARG / CCMP1375 / SS120) GN=trpD PE=3 SV=1	5.28858e+07	4.83689e+07	5.30381e+07	6.04356e+07	5.09906e+07	5.52033e+07	5.14309e+07	5.55432e+07	2.65285e+06	4.73167e+06
1::PROA_PROMA	16	16	909.09	0.285876	1.13188	Glucose	Gamma-glutamyl phosphate reductase OS=Prochlorococcus marinus (strain SARG / CCMP1375 / SS120) GN=proA PE=3 SV=1	1.97475e+07	1.74069e+07	1.60306e+07	2.2793e+07	2.00052e+07	1.74008e+07	1.77283e+07	2.00664e+07	1.87917e+06	2.69663e+06
1::RL2_PROMA	16	16	968.16	0.345253	1.10729	Glucose	50S ribosomal protein L2 OS=Prochlorococcus marinus (strain SARG / CCMP1375 / SS120) GN=rplB PE=3 SV=1	9.67553e+07	8.40961e+07	7.88456e+07	1.10071e+08	8.90127e+07	8.84764e+07	8.65657e+07	9.58535e+07	9.20672e+06	1.2316e+07
1::Q7VC87_PROMA	16	16	1047.59	0.388818	1.16148	Glucose	Fructose-1,6-bisphosphate aldolase class II OS=Prochlorococcus marinus (strain SARG / CCMP1375 / SS120) GN=cbbA PE=4 SV=1	3.62753e+07	3.14719e+07	4.53054e+07	4.11671e+07	3.66944e+07	5.34474e+07	3.76842e+07	4.37696e+07	7.02357e+06	8.67442e+06
1::GLGB_PROMA	16	16	715.12	0.424593	1.28519	Glucose	1,4-alpha-glucan branching enzyme GlgB OS=Prochlorococcus marinus (strain SARG / CCMP1375 / SS120) GN=glgB PE=3 SV=1	8.09017e+06	8.03328e+06	1.14541e+07	1.7055e+07	8.31667e+06	1.00707e+07	9.19253e+06	1.18141e+07	1.95881e+06	4.62269e+06
1::HEM3_PROMA	16	16	938.58	0.494036	1.18786	Glucose	Porphobilinogen deaminase OS=Prochlorococcus marinus (strain SARG / CCMP1375 / SS120) GN=hemC PE=3 SV=1	3.76329e+07	3.12098e+07	2.99937e+07	5.02299e+07	4.01057e+07	2.70681e+07	3.29455e+07	3.91346e+07	4.10471e+06	1.16114e+07
1::Q7TVA5_PROMA	16	15	778.9	0.568383	1.41484	Glucose	B-12 Dependent Ribonucleotide Reductase OS=Prochlorococcus marinus (strain SARG / CCMP1375 / SS120) GN=Pro_0815 PE=4 SV=1	1.18589e+07	6.79758e+06	9.43889e+06	2.33102e+07	7.54646e+06	8.8938e+06	9.36513e+06	1.32502e+07	2.53148e+06	8.73827e+06
1::G3XCS8_PROMA	16	15	1170.93	0.598338	1.27646	Glucose	Photosystem II CP43 reaction center protein OS=Prochlorococcus marinus (strain SARG / CCMP1375 / SS120) GN=psbC PE=3 SV=1	3.09726e+08	1.53391e+08	2.85469e+08	3.56646e+08	1.65021e+08	4.33871e+08	2.49529e+08	3.18513e+08	8.41365e+07	1.38422e+08
1::Q7VDX3_PROMA	16	16	983.75	0.749172	1.08474	Glucose	Sulfate permease OS=Prochlorococcus marinus (strain SARG / CCMP1375 / SS120) GN=SUL1 PE=4 SV=1	8.65714e+07	8.17505e+07	1.08828e+08	9.5202e+07	7.47875e+07	1.30647e+08	9.23835e+07	1.00212e+08	1.44443e+07	2.82649e+07
1::Q7VCR4_PROMA;1::Q7VBT4_PROMA	16	13	942.12	0.759967	1.06839	Control	ABC-type amino acid transport/signal transduction systems, periplasmic component/domain OS=Prochlorococcus marinus (strain SARG / CCMP1375 / SS120) GN=Pro_0676 PE=4 SV=1	1.84277e+07	1.40309e+07	2.28669e+07	2.00112e+07	1.28822e+07	1.88909e+07	1.84418e+07	1.72614e+07	4.418e+06	3.83366e+06
1::PHEB_PROMA	15	15	1143.57	0.099451	1.13217	Glucose	R-phycoerythrin subunit beta OS=Prochlorococcus marinus (strain SARG / CCMP1375 / SS120) GN=cpeB PE=2 SV=1	1.10645e+08	1.12701e+08	1.11799e+08	1.12667e+08	1.34284e+08	1.32488e+08	1.11715e+08	1.2648e+08	1.03066e+06	1.19958e+07
1::Q7VDX2_PROMA	15	15	706.01	0.43352	1.08468	Glucose	Delta-aminolevulinic acid dehydratase OS=Prochlorococcus marinus (strain SARG / CCMP1375 / SS120) GN=hemB PE=3 SV=1	4.0238e+07	4.11851e+07	4.13883e+07	5.21502e+07	4.12305e+07	3.98309e+07	4.09371e+07	4.44039e+07	613930	6.74495e+06
1::Q7VDH1_PROMA	15	15	850.69	0.454648	1.04939	Control	Cystathionine beta-lyase/cystathionine gamma-synthase OS=Prochlorococcus marinus (strain SARG / CCMP1375 / SS120) GN=metB PE=3 SV=1	1.12676e+07	1.17971e+07	1.28628e+07	1.23417e+07	1.05964e+07	1.12984e+07	1.19758e+07	1.14122e+07	812484	878158
1::Q7VDU5_PROMA	15	14	834.56	0.525677	1.11186	Control	Predicted alternative thymidylate synthase OS=Prochlorococcus marinus (strain SARG / CCMP1375 / SS120) GN=THY1 PE=4 SV=1	4.8796e+07	5.16433e+07	3.8435e+07	4.91489e+07	4.49552e+07	3.07985e+07	4.62914e+07	4.16342e+07	6.9512e+06	9.61539e+06
1::Q7VAD1_PROMA	15	14	975.52	0.63695	1.11241	Glucose	Phosphate-binding protein OS=Prochlorococcus marinus (strain SARG / CCMP1375 / SS120) GN=pstS PE=3 SV=1	6.37938e+07	5.66729e+07	6.38064e+07	5.8758e+07	5.52803e+07	9.09491e+07	6.14244e+07	6.83291e+07	4.11492e+06	1.96665e+07
1::Q7VCA9_PROMA	15	14	962.29	0.758167	1.05844	Glucose	Geranylgeranyl hydrogenase ChlP OS=Prochlorococcus marinus (strain SARG / CCMP1375 / SS120) GN=chlP PE=4 SV=1	1.93834e+07	2.02457e+07	2.11517e+07	1.798e+07	1.94263e+07	2.69267e+07	2.02603e+07	2.14443e+07	884219	4.80265e+06
1::Q7VB14_PROMA	15	14	944.7	0.760597	1.0322	Glucose	UDP-galactopyranose mutase OS=Prochlorococcus marinus (strain SARG / CCMP1375 / SS120) GN=glf PE=4 SV=1	6.43479e+07	8.59605e+07	6.55757e+07	7.3169e+07	8.29004e+07	6.67671e+07	7.19614e+07	7.42788e+07	1.21392e+07	8.12369e+06
1::RS3_PROMA	15	15	727.41	0.774082	1.11388	Glucose	30S ribosomal protein S3 OS=Prochlorococcus marinus (strain SARG / CCMP1375 / SS120) GN=rpsC PE=3 SV=1	1.51923e+07	9.55697e+06	1.57928e+07	1.60137e+07	9.31855e+06	1.98268e+07	1.3514e+07	1.5053e+07	3.44004e+06	5.3196e+06
1::Q7VE70_PROMA	15	14	999.13	0.798923	1.05391	Glucose	Cysteine synthase OS=Prochlorococcus marinus (strain SARG / CCMP1375 / SS120) GN=cysK PE=3 SV=1	5.29937e+07	7.02428e+07	5.27285e+07	5.05686e+07	7.83218e+07	5.65609e+07	5.8655e+07	6.18171e+07	1.00362e+07	1.46042e+07
1::Q7VCX6_PROMA	15	14	648.09	0.871436	1.03716	Control	Uncharacterized protein OS=Prochlorococcus marinus (strain SARG / CCMP1375 / SS120) GN=Pro_0614 PE=4 SV=1	1.02572e+07	6.41693e+06	8.79074e+06	7.55381e+06	6.97349e+06	1.00251e+07	8.48829e+06	8.18413e+06	1.93792e+06	1.6205e+06
1::GRPE_PROMA	15	14	905.87	0.924719	1.03422	Glucose	Protein GrpE OS=Prochlorococcus marinus (strain SARG / CCMP1375 / SS120) GN=grpE PE=3 SV=1	4.15853e+07	4.55292e+07	3.34136e+07	6.3815e+07	3.39771e+07	2.68604e+07	4.0176e+07	4.15508e+07	6.17951e+06	1.96069e+07
1::Q7VDQ6_PROMA	15	15	617.27	0.959817	1.00298	Control	Lignostilbene-alpha, beta-dioxygenase OS=Prochlorococcus marinus (strain SARG / CCMP1375 / SS120) GN=Pro_0312 PE=4 SV=1	6.65156e+06	6.68714e+06	7.72681e+06	6.4527e+06	6.70673e+06	7.84358e+06	7.02184e+06	7.00101e+06	610784	740663
1::Q7VBI5_PROMA	14	13	717.42	0.0029009	1.63347	Glucose	ATPase with chaperone activity ATP-binding subunit OS=Prochlorococcus marinus (strain SARG / CCMP1375 / SS120) GN=clpA PE=3 SV=1	1.59309e+07	1.27291e+07	1.33179e+07	2.29428e+07	2.41208e+07	2.15059e+07	1.39926e+07	2.28565e+07	1.70423e+06	1.30959e+06
1::Q7VC99_PROMA	14	14	705.16	0.183782	1.30454	Glucose	6-phosphogluconate dehydrogenase, decarboxylating OS=Prochlorococcus marinus (strain SARG / CCMP1375 / SS120) GN=gnd PE=3 SV=1	6.95023e+06	7.08057e+06	8.60579e+06	8.75188e+06	8.06337e+06	1.27151e+07	7.54553e+06	9.84346e+06	920523	2.51065e+06
1::ASSY_PROMA	14	14	689.93	0.192854	1.31512	Glucose	Argininosuccinate synthase OS=Prochlorococcus marinus (strain SARG / CCMP1375 / SS120) GN=argG PE=3 SV=1	1.03173e+07	8.41914e+06	1.00384e+07	1.12597e+07	1.00674e+07	1.65154e+07	9.59161e+06	1.26141e+07	1.02492e+06	3.43078e+06
1::Q7VB65_PROMA	14	14	600.84	0.512168	1.05802	Control	HlyD family secretion protein OS=Prochlorococcus marinus (strain SARG / CCMP1375 / SS120) GN=acrA PE=4 SV=1	1.08052e+07	9.58818e+06	1.0966e+07	1.09494e+07	8.59222e+06	1.00982e+07	1.04531e+07	9.87994e+06	753362	1.19366e+06
1::Q7VD90_PROMA	14	14	1143.19	0.561429	1.05812	Glucose	Inorganic pyrophosphatase OS=Prochlorococcus marinus (strain SARG / CCMP1375 / SS120) GN=ppa PE=4 SV=1	3.1626e+08	4.10807e+08	3.718e+08	4.24448e+08	3.86881e+08	3.51404e+08	3.66289e+08	3.87577e+08	4.75139e+07	3.6527e+07
1::Q7V9U1_PROMA	14	14	1018.71	0.564145	1.25991	Glucose	Photosystem I reaction center subunit II PsaD OS=Prochlorococcus marinus (strain SARG / CCMP1375 / SS120) GN=psaD PE=4 SV=1	3.25024e+08	2.56413e+08	4.00769e+08	3.23415e+08	2.779e+08	6.36175e+08	3.27402e+08	4.12497e+08	7.22074e+07	1.95043e+08
1::Q7VC21_PROMA	14	10	691.45	0.596646	1.43106	Glucose	ATP-dependent zinc metalloprotease FtsH OS=Prochlorococcus marinus (strain SARG / CCMP1375 / SS120) GN=ftsH PE=3 SV=1	5.78709e+06	3.13787e+06	7.10555e+06	1.12715e+07	2.98624e+06	8.6828e+06	5.3435e+06	7.64685e+06	2.02069e+06	4.23868e+06
1::GSA_PROMA	14	14	824.84	0.665291	1.1279	Glucose	Glutamate-1-semialdehyde 2,1-aminomutase OS=Prochlorococcus marinus (strain SARG / CCMP1375 / SS120) GN=hemL PE=3 SV=1	2.16609e+07	2.01577e+07	2.71334e+07	2.15926e+07	2.02666e+07	3.59117e+07	2.2984e+07	2.59236e+07	3.67124e+06	8.67532e+06
1::Q7VB05_PROMA	14	13	877.38	0.709476	1.17436	Glucose	Periplasmic serine protease (ClpP class) OS=Prochlorococcus marinus (strain SARG / CCMP1375 / SS120) GN=sppA PE=4 SV=1	2.97236e+07	3.01542e+07	4.84862e+07	2.87122e+07	3.32114e+07	6.53344e+07	3.61213e+07	4.24193e+07	1.07104e+07	1.99721e+07
1::Q7VCG7_PROMA	14	14	561.95	0.776949	1.03845	Control	Uncharacterized protein OS=Prochlorococcus marinus (strain SARG / CCMP1375 / SS120) GN=Pro_0773 PE=4 SV=1	1.97001e+07	2.38279e+07	1.79662e+07	2.22689e+07	2.21886e+07	1.47595e+07	2.04981e+07	1.9739e+07	3.01121e+06	4.31257e+06
1::Q7VDH7_PROMA	14	14	625.11	0.96404	1.00284	Control	Long-chain acyl-CoA synthetase OS=Prochlorococcus marinus (strain SARG / CCMP1375 / SS120) GN=fAA1 PE=4 SV=1	1.05036e+07	9.44401e+06	1.16111e+07	1.03209e+07	9.26721e+06	1.18812e+07	1.05196e+07	1.04898e+07	1.08363e+06	1.31517e+06
1::Q7VEC5_PROMA	14	14	818.3	0.997847	1.02703	Glucose	Uncharacterized conserved protein OS=Prochlorococcus marinus (strain SARG / CCMP1375 / SS120) GN=Pro_0088 PE=4 SV=1	7.82813e+07	6.82788e+07	4.9213e+07	9.32345e+07	6.28265e+07	4.50033e+07	6.52577e+07	6.70214e+07	1.47678e+07	2.43877e+07
1::DAPAT_PROMA	13	13	835.5	0.100255	1.30607	Glucose	LL-diaminopimelate aminotransferase OS=Prochlorococcus marinus (strain SARG / CCMP1375 / SS120) GN=dapL PE=3 SV=1	3.5398e+07	3.4436e+07	4.06425e+07	4.03737e+07	4.54035e+07	5.85131e+07	3.68255e+07	4.80968e+07	3.34044e+06	9.36482e+06
1::Q7VE77_PROMA	13	12	560.56	0.163027	1.23181	Glucose	Zeta-carotene desaturase OS=Prochlorococcus marinus (strain SARG / CCMP1375 / SS120) GN=crtQ PE=3 SV=1	1.38223e+07	1.34696e+07	1.70457e+07	1.83853e+07	1.51928e+07	2.10374e+07	1.47792e+07	1.82052e+07	1.97078e+06	2.92646e+06
1::RL5_PROMA	13	11	705.47	0.347176	1.15156	Glucose	50S ribosomal protein L5 OS=Prochlorococcus marinus (strain SARG / CCMP1375 / SS120) GN=rplE PE=3 SV=1	3.01633e+07	2.26174e+07	3.74838e+07	3.22351e+07	3.50757e+07	3.66341e+07	3.00882e+07	3.46483e+07	7.43344e+06	2.23043e+06
1::RL4_PROMA	13	13	662.41	0.397904	1.09232	Glucose	50S ribosomal protein L4 OS=Prochlorococcus marinus (strain SARG / CCMP1375 / SS120) GN=rplD PE=3 SV=1	8.77073e+07	1.02042e+08	9.04001e+07	8.98156e+07	1.16814e+08	9.93825e+07	9.33833e+07	1.02004e+08	7.619e+06	1.3689e+07
1::Q7VB44_PROMA	13	13	831.2	0.408136	1.5473	Glucose	Photosystem II D2 protein OS=Prochlorococcus marinus (strain SARG / CCMP1375 / SS120) GN=psbD PE=3 SV=1	1.92807e+08	8.29524e+07	1.92186e+08	2.4704e+08	1.15538e+08	3.61472e+08	1.55982e+08	2.4135e+08	6.32461e+07	1.23066e+08
1::Q7VE97_PROMA	13	13	692.08	0.46287	1.06071	Control	Outer membrane efflux protein OS=Prochlorococcus marinus (strain SARG / CCMP1375 / SS120) GN=tolC PE=4 SV=1	9.92463e+06	9.66484e+06	8.0297e+06	8.57949e+06	8.59815e+06	8.86075e+06	9.20639e+06	8.67946e+06	1.02729e+06	157277
1::PSAB_PROMA	13	13	897.03	0.480242	1.29848	Glucose	Photosystem I P700 chlorophyll a apoprotein A2 OS=Prochlorococcus marinus (strain SARG / CCMP1375 / SS120) GN=psaB PE=3 SV=1	3.5836e+08	2.88307e+08	4.75626e+08	3.78617e+08	3.39808e+08	7.38848e+08	3.74098e+08	4.85758e+08	9.46457e+07	2.2004e+08
1::AROB_PROMA	13	12	633.52	0.506782	1.11093	Control	3-dehydroquinate synthase OS=Prochlorococcus marinus (strain SARG / CCMP1375 / SS120) GN=aroB PE=3 SV=1	1.09193e+07	1.54379e+07	1.23073e+07	1.29062e+07	1.25217e+07	9.37589e+06	1.28882e+07	1.16013e+07	2.31462e+06	1.93678e+06
1::Q7V9K7_PROMA	13	13	819.72	0.510876	1.07168	Glucose	NAD dependent epimerase/dehydratase OS=Prochlorococcus marinus (strain SARG / CCMP1375 / SS120) GN=wcaG PE=4 SV=1	2.13941e+07	1.9809e+07	2.15663e+07	2.51986e+07	1.90047e+07	2.30655e+07	2.09231e+07	2.2423e+07	968666	3.14655e+06
1::Q7VDQ8_PROMA	13	13	558.15	0.552413	1.18084	Glucose	Phosphomannomutase OS=Prochlorococcus marinus (strain SARG / CCMP1375 / SS120) GN=manB PE=3 SV=1	6.77745e+06	5.12842e+06	6.23573e+06	6.08827e+06	5.33683e+06	9.99718e+06	6.0472e+06	7.14076e+06	840525	2.50211e+06
1::Q7VC19_PROMA	13	13	596.08	0.577715	1.25687	Glucose	Pyruvate kinase OS=Prochlorococcus marinus (strain SARG / CCMP1375 / SS120) GN=pykF PE=3 SV=1	4.96927e+06	3.02151e+06	5.78582e+06	7.38579e+06	3.18074e+06	6.74887e+06	4.5922e+06	5.7718e+06	1.42021e+06	2.26641e+06
1::OTC_PROMA	13	13	713.33	0.602671	1.09922	Glucose	Ornithine carbamoyltransferase OS=Prochlorococcus marinus (strain SARG / CCMP1375 / SS120) GN=argF PE=3 SV=1	2.5661e+07	3.03939e+07	2.22692e+07	3.33988e+07	3.06248e+07	2.20722e+07	2.61081e+07	2.86986e+07	4.08075e+06	5.90388e+06
1::Q7VDW2_PROMA	13	12	558.61	0.633323	1.14734	Glucose	Sulfate adenylyltransferase OS=Prochlorococcus marinus (strain SARG / CCMP1375 / SS120) GN=MET3 PE=4 SV=1	9.50496e+06	8.64183e+06	9.43008e+06	1.32807e+07	6.94253e+06	1.14167e+07	9.19229e+06	1.05466e+07	478178	3.25745e+06
1::METK_PROMA	13	13	823.37	0.844608	1.03128	Glucose	S-adenosylmethionine synthase OS=Prochlorococcus marinus (strain SARG / CCMP1375 / SS120) GN=metK PE=3 SV=1	4.19462e+07	5.39078e+07	5.36371e+07	5.98794e+07	5.20288e+07	4.22586e+07	4.98304e+07	5.13889e+07	6.82927e+06	8.82782e+06
1::Q7VB53_PROMA	13	13	714.5	0.867899	1.20556	Glucose	Thioredoxin reductase OS=Prochlorococcus marinus (strain SARG / CCMP1375 / SS120) GN=trxB PE=3 SV=1	2.30318e+07	3.63282e+07	5.83923e+07	1.66535e+07	5.50546e+07	7.02495e+07	3.92508e+07	4.73192e+07	1.78605e+07	2.76226e+07
1::SYDND_PROMA	13	12	547.93	0.878862	1.0006	Glucose	Aspartate--tRNA(Asp/Asn) ligase OS=Prochlorococcus marinus (strain SARG / CCMP1375 / SS120) GN=aspS PE=3 SV=1	7.98671e+06	8.63488e+06	9.15125e+06	1.14897e+07	8.06007e+06	6.23838e+06	8.59095e+06	8.59607e+06	583513	2.6664e+06
1::Q7VDH3_PROMA	13	13	679.66	0.89325	1.03378	Glucose	Cysteine synthase OS=Prochlorococcus marinus (strain SARG / CCMP1375 / SS120) GN=cysK PE=3 SV=1	3.93822e+07	3.4354e+07	4.25073e+07	4.86884e+07	4.034e+07	3.11422e+07	3.87479e+07	4.00568e+07	4.11353e+06	8.77652e+06
1::Q7VD20_PROMA	13	12	600.44	0.936788	1.01938	Control	Glutathione reductase OS=Prochlorococcus marinus (strain SARG / CCMP1375 / SS120) GN=gor PE=3 SV=1	7.97889e+06	1.07404e+07	7.3833e+06	7.51144e+06	9.7506e+06	8.34415e+06	8.70085e+06	8.5354e+06	1.79119e+06	1.13176e+06
1::DXR_PROMA	13	13	539.6	0.997597	1.00243	Glucose	1-deoxy-D-xylulose 5-phosphate reductoisomerase OS=Prochlorococcus marinus (strain SARG / CCMP1375 / SS120) GN=dxr PE=3 SV=1	1.20834e+07	1.24368e+07	1.12738e+07	1.30503e+07	1.20561e+07	1.07746e+07	1.19313e+07	1.19603e+07	596181	1.14084e+06
1::RPIA_PROMA	12	12	758.84	0.207221	1.2664	Glucose	Ribose-5-phosphate isomerase A OS=Prochlorococcus marinus (strain SARG / CCMP1375 / SS120) GN=rpiA PE=3 SV=1	7.51691e+07	5.60077e+07	9.4845e+07	1.09006e+08	8.53193e+07	9.19091e+07	7.53406e+07	9.54116e+07	1.94192e+07	1.22258e+07
1::Q7VC08_PROMA	12	12	517.47	0.217089	1.17189	Glucose	Chaperone protein HtpG OS=Prochlorococcus marinus (strain SARG / CCMP1375 / SS120) GN=htpG PE=4 SV=1	6.43158e+06	5.83298e+06	7.32841e+06	7.29954e+06	6.73852e+06	8.92266e+06	6.53099e+06	7.65357e+06	752654	1.13429e+06
1::CAPP_PROMA	12	12	527.6	0.257189	1.09357	Glucose	Phosphoenolpyruvate carboxylase OS=Prochlorococcus marinus (strain SARG / CCMP1375 / SS120) GN=ppc PE=3 SV=1	6.3145e+06	6.10171e+06	6.92421e+06	6.52067e+06	6.80975e+06	7.81976e+06	6.44681e+06	7.05006e+06	426914	682072
1::CYF_PROMA	12	12	1060.37	0.452961	1.32105	Glucose	Cytochrome f OS=Prochlorococcus marinus (strain SARG / CCMP1375 / SS120) GN=petA PE=3 SV=1	5.83042e+07	3.46356e+07	6.26459e+07	6.37693e+07	4.28978e+07	9.88698e+07	5.18619e+07	6.85123e+07	1.50755e+07	2.82858e+07
1::Q7VA01_PROMA	12	12	541	0.459204	1.22447	Glucose	Ferredoxin-dependent glutamate synthase OS=Prochlorococcus marinus (strain SARG / CCMP1375 / SS120) GN=glsF PE=4 SV=1	5.24294e+06	4.79561e+06	6.96519e+06	5.56427e+06	5.53097e+06	9.72537e+06	5.66791e+06	6.94021e+06	1.14552e+06	2.41208e+06
1::Q7VAZ9_PROMA	12	12	550.91	0.469026	1.08005	Glucose	ATPase of the AAA+ family OS=Prochlorococcus marinus (strain SARG / CCMP1375 / SS120) GN=spoVK PE=4 SV=1	1.42095e+07	1.21296e+07	1.34422e+07	1.24708e+07	1.41243e+07	1.63707e+07	1.32604e+07	1.4322e+07	1.05178e+06	1.95745e+06
1::SAHH_PROMA	12	12	514.61	0.481304	1.21615	Glucose	Adenosylhomocysteinase OS=Prochlorococcus marinus (strain SARG / CCMP1375 / SS120) GN=ahcY PE=3 SV=1	9.53525e+06	5.67485e+06	7.54336e+06	1.24437e+07	6.60434e+06	8.6236e+06	7.58448e+06	9.22389e+06	1.93053e+06	2.96562e+06
1::Q7VEG9_PROMA	12	12	420.78	0.564936	1.14052	Glucose	Diflavin flavoprotein OS=Prochlorococcus marinus (strain SARG / CCMP1375 / SS120) GN=dfa3 PE=4 SV=1	4.01458e+06	5.56979e+06	5.07197e+06	3.96983e+06	6.60998e+06	6.13601e+06	4.88545e+06	5.57194e+06	794208	1.40756e+06
1::DCUP_PROMA	12	12	787.12	0.634303	1.05532	Control	Uroporphyrinogen decarboxylase OS=Prochlorococcus marinus (strain SARG / CCMP1375 / SS120) GN=hemE PE=3 SV=1	6.37801e+07	6.70178e+07	5.49176e+07	5.01e+07	7.07035e+07	5.51766e+07	6.19052e+07	5.86601e+07	6.26422e+06	1.07344e+07
1::Q7VDA8_PROMA	12	12	600.44	0.653656	1.0495	Glucose	Methionine aminopeptidase OS=Prochlorococcus marinus (strain SARG / CCMP1375 / SS120) GN=map PE=3 SV=1	1.89136e+07	2.42583e+07	1.65239e+07	2.03044e+07	2.2815e+07	1.9531e+07	1.98986e+07	2.08835e+07	3.9602e+06	1.71686e+06
1::Q7VAA3_PROMA	12	12	988.61	0.665865	1.25794	Control	Uncharacterized protein OS=Prochlorococcus marinus (strain SARG / CCMP1375 / SS120) GN=Pro_1561 PE=4 SV=1	1.1092e+09	4.83785e+08	3.99393e+08	7.71216e+08	3.33089e+08	4.79534e+08	6.64126e+08	5.27946e+08	3.87749e+08	2.2304e+08
1::RL14_PROMA	12	12	620.16	0.665916	1.04685	Glucose	50S ribosomal protein L14 OS=Prochlorococcus marinus (strain SARG / CCMP1375 / SS120) GN=rplN PE=3 SV=1	4.11296e+07	3.66366e+07	3.85621e+07	4.7317e+07	3.69989e+07	3.74623e+07	3.87761e+07	4.05927e+07	2.25414e+06	5.82795e+06
1::Q7VC60_PROMA	12	12	771.59	0.8081	1.00956	Control	Ferritin OS=Prochlorococcus marinus (strain SARG / CCMP1375 / SS120) GN=ftn PE=3 SV=1	1.37973e+08	1.09399e+08	1.17514e+08	1.8141e+08	9.58862e+07	8.41328e+07	1.21629e+08	1.20476e+08	1.47244e+07	5.30966e+07
1::Q7VA51_PROMA	11	10	643.9	0.075091	1.2248	Control	Nitrogen regulatory protein PII OS=Prochlorococcus marinus (strain SARG / CCMP1375 / SS120) GN=glnK PE=3 SV=1	1.75976e+08	1.81914e+08	1.50834e+08	1.48964e+08	1.4451e+08	1.21877e+08	1.69575e+08	1.38451e+08	1.64987e+07	1.45244e+07
1::EFTS_PROMA	11	11	639.54	0.226914	1.14576	Glucose	Elongation factor Ts OS=Prochlorococcus marinus (strain SARG / CCMP1375 / SS120) GN=tsf PE=3 SV=1	8.18614e+07	7.11122e+07	6.25213e+07	9.07218e+07	8.20605e+07	7.41237e+07	7.18316e+07	8.2302e+07	9.69011e+06	8.30169e+06
1::G3XCS9_PROMA	11	10	886.71	0.237704	1.05666	Glucose	Phycoerythrin class III alpha chain CpeA OS=Prochlorococcus marinus (strain SARG / CCMP1375 / SS120) GN=cpeA PE=3 SV=1	8.43755e+07	9.33827e+07	8.31091e+07	9.49554e+07	9.11333e+07	8.95598e+07	8.69557e+07	9.18828e+07	5.60177e+06	2.77478e+06
1::Q7VDQ4_PROMA	11	10	537.44	0.350846	1.40042	Glucose	Enoyl-[acyl-carrier-protein] reductase [NADH] OS=Prochlorococcus marinus (strain SARG / CCMP1375 / SS120) GN=fabI PE=3 SV=1	1.0674e+07	1.03319e+07	1.34978e+07	1.27945e+07	1.088e+07	2.46453e+07	1.15012e+07	1.61066e+07	1.73753e+06	7.45641e+06
1::Q7VEG8_PROMA	11	11	695.19	0.356361	1.36654	Glucose	Diflavin flavoprotein OS=Prochlorococcus marinus (strain SARG / CCMP1375 / SS120) GN=dfa1 PE=4 SV=1	6.99958e+06	1.23481e+07	1.11045e+07	8.48949e+06	1.7097e+07	1.60275e+07	1.01507e+07	1.38713e+07	2.79891e+06	4.69139e+06
1::Q7VDA2_PROMA	11	11	634.66	0.409411	1.18948	Glucose	Membrane protease subunits OS=Prochlorococcus marinus (strain SARG / CCMP1375 / SS120) GN=hflC PE=4 SV=1	6.02476e+07	6.51039e+07	8.47417e+07	7.33986e+07	6.81445e+07	1.08358e+08	7.0031e+07	8.33004e+07	1.29691e+07	2.1859e+07
1::Q7VB35_PROMA	11	10	422.87	0.48041	1.39861	Glucose	Uncharacterized protein OS=Prochlorococcus marinus (strain SARG / CCMP1375 / SS120) GN=Pro_1265 PE=4 SV=1	2.26913e+06	2.20112e+06	3.43525e+06	2.66388e+06	2.3087e+06	6.08411e+06	2.63516e+06	3.68556e+06	693723	2.08478e+06
1::Q7VC05_PROMA	11	11	583.19	0.480533	1.13784	Glucose	Inositol monophosphatase family OS=Prochlorococcus marinus (strain SARG / CCMP1375 / SS120) GN=suhB PE=4 SV=1	5.07465e+06	1.08044e+07	7.83997e+06	9.24821e+06	9.51795e+06	8.22233e+06	7.90634e+06	8.99616e+06	2.86546e+06	683600
1::Q7VAK6_PROMA	11	11	422.02	0.507813	1.09575	Control	DegT/DnrJ/EryC1/StrS aminotransferase family enzyme OS=Prochlorococcus marinus (strain SARG / CCMP1375 / SS120) GN=wecE PE=3 SV=1	1.4954e+07	1.47323e+07	1.19725e+07	1.48668e+07	1.31484e+07	1.00033e+07	1.38863e+07	1.26728e+07	1.66105e+06	2.46638e+06
1::Q7VAW5_PROMA	11	9	453.75	0.530256	1.18574	Glucose	ATP-dependent zinc metalloprotease FtsH OS=Prochlorococcus marinus (strain SARG / CCMP1375 / SS120) GN=ftsH PE=3 SV=1	3.0124e+06	1.95142e+06	2.7398e+06	3.30604e+06	2.05843e+06	3.77006e+06	2.56787e+06	3.04484e+06	550991	885205
1::PCBE_PROMA	11	10	799.42	0.557587	1.34761	Glucose	Divinyl chlorophyll a/b light-harvesting protein PcbE OS=Prochlorococcus marinus (strain SARG / CCMP1375 / SS120) GN=pcbE PE=1 SV=1	1.20792e+08	8.1837e+07	1.54069e+08	1.26717e+08	9.16158e+07	2.62359e+08	1.189e+08	1.6023e+08	3.61533e+07	9.01703e+07
1::RL22_PROMA	11	11	583.18	0.56138	1.0924	Control	50S ribosomal protein L22 OS=Prochlorococcus marinus (strain SARG / CCMP1375 / SS120) GN=rplV PE=3 SV=1	5.36598e+07	4.60647e+07	3.87407e+07	4.66646e+07	4.6472e+07	3.36163e+07	4.6155e+07	4.2251e+07	7.45995e+06	7.47847e+06
1::Q7VBB6_PROMA	11	11	507.6	0.706012	1.02825	Control	Uncharacterized protein OS=Prochlorococcus marinus (strain SARG / CCMP1375 / SS120) GN=Pro_1181 PE=4 SV=1	2.63008e+07	2.93868e+07	2.39822e+07	2.57796e+07	2.65541e+07	2.5147e+07	2.65566e+07	2.58269e+07	2.71135e+06	704746
1::PGK_PROMA	11	11	824.16	0.73896	1.09882	Glucose	Phosphoglycerate kinase OS=Prochlorococcus marinus (strain SARG / CCMP1375 / SS120) GN=pgk PE=3 SV=1	3.28097e+07	2.48144e+07	3.08996e+07	3.87482e+07	2.19932e+07	3.653e+07	2.95079e+07	3.24238e+07	4.1754e+06	9.10102e+06
1::Q7VBZ3_PROMA	11	11	559.64	0.740771	1.05639	Glucose	Cysteine sulfinate desulfinase/cysteine desulfurase OS=Prochlorococcus marinus (strain SARG / CCMP1375 / SS120) GN=nifS PE=4 SV=1	6.63723e+06	6.0314e+06	5.45455e+06	7.68431e+06	6.28161e+06	5.17923e+06	6.04106e+06	6.38172e+06	591399	1.25554e+06
1::Q7VBE3_PROMA	11	11	483.57	0.759364	1.02851	Glucose	ABC-type oligopeptide transport system periplasmic component OS=Prochlorococcus marinus (strain SARG / CCMP1375 / SS120) GN=ddpA PE=4 SV=1	3.69987e+06	2.84402e+06	3.27248e+06	3.46658e+06	3.0118e+06	3.61789e+06	3.27212e+06	3.36542e+06	427925	315453
1::Q7V9S3_PROMA	11	9	539.37	0.766077	1.07073	Glucose	L-lactate dehydrogenase (FMN-dependent) related enzyme OS=Prochlorococcus marinus (strain SARG / CCMP1375 / SS120) GN=lldD PE=4 SV=1	5.35175e+06	5.02563e+06	7.50371e+06	5.39647e+06	5.36506e+06	8.38429e+06	5.96036e+06	6.38194e+06	1.34649e+06	1.73416e+06
1::RL20_PROMA	11	10	560.59	0.783105	1.14845	Glucose	50S ribosomal protein L20 OS=Prochlorococcus marinus (strain SARG / CCMP1375 / SS120) GN=rplT PE=3 SV=1	2.21813e+07	2.71514e+07	2.20612e+07	1.56673e+07	3.8041e+07	2.82841e+07	2.3798e+07	2.73308e+07	2.90483e+06	1.12173e+07
1::PCBG_PROMA	11	11	576.07	0.839676	1.09219	Glucose	Divinyl chlorophyll a/b light-harvesting protein PcbG OS=Prochlorococcus marinus (strain SARG / CCMP1375 / SS120) GN=pcbG PE=1 SV=1	3.34995e+08	2.30678e+08	3.75216e+08	3.5926e+08	2.1023e+08	4.5814e+08	3.1363e+08	3.42543e+08	7.46001e+07	1.24798e+08
1::SYV_PROMA	11	10	444.48	0.88461	1.06388	Glucose	Valine--tRNA ligase OS=Prochlorococcus marinus (strain SARG / CCMP1375 / SS120) GN=valS PE=3 SV=1	3.26664e+06	3.24806e+06	4.30255e+06	3.63664e+06	2.66247e+06	5.20919e+06	3.60575e+06	3.8361e+06	603523	1.28502e+06
1::HISX_PROMA	11	11	771.06	0.914168	1.00417	Glucose	Histidinol dehydrogenase OS=Prochlorococcus marinus (strain SARG / CCMP1375 / SS120) GN=hisD PE=3 SV=1	2.39914e+07	4.32572e+07	3.44061e+07	2.89806e+07	4.06364e+07	3.24614e+07	3.38849e+07	3.40262e+07	9.64348e+06	5.98337e+06
1::PLSX_PROMA	11	11	589.06	0.924176	1.0444	Glucose	Phosphate acyltransferase OS=Prochlorococcus marinus (strain SARG / CCMP1375 / SS120) GN=plsX PE=3 SV=1	1.19128e+07	8.65484e+06	1.08202e+07	1.42928e+07	7.68281e+06	1.08058e+07	1.04626e+07	1.09271e+07	1.65816e+06	3.30667e+06
1::SECD_PROMA	11	11	639.7	0.985132	1.02159	Glucose	Protein translocase subunit SecD OS=Prochlorococcus marinus (strain SARG / CCMP1375 / SS120) GN=secD PE=3 SV=1	1.01631e+07	8.68277e+06	1.13175e+07	9.87259e+06	7.74307e+06	1.3199e+07	1.00544e+07	1.02715e+07	1.32072e+06	2.74974e+06
1::Q7VCX4_PROMA	10	7	561.9	0.0309559	1.14709	Glucose	AbrB family trancriptional regulator fused to LRR containing domain OS=Prochlorococcus marinus (strain SARG / CCMP1375 / SS120) GN=Pro_0616 PE=4 SV=1	3.97638e+06	3.82882e+06	3.78342e+06	4.68205e+06	4.50401e+06	4.10711e+06	3.86287e+06	4.43106e+06	100888	294331
1::RL18_PROMA	10	10	590.57	0.037416	1.52126	Glucose	50S ribosomal protein L18 OS=Prochlorococcus marinus (strain SARG / CCMP1375 / SS120) GN=rplR PE=3 SV=1	1.67477e+07	1.16407e+07	1.85139e+07	2.44969e+07	2.41366e+07	2.27174e+07	1.56341e+07	2.37836e+07	3.56937e+06	940806
1::G6PI_PROMA	10	9	518.99	0.0592983	1.97051	Control	Glucose-6-phosphate isomerase OS=Prochlorococcus marinus (strain SARG / CCMP1375 / SS120) GN=pgi PE=3 SV=1	2.55122e+07	3.00661e+07	1.37767e+07	1.09107e+07	1.20974e+07	1.21883e+07	2.31183e+07	1.17321e+07	8.40443e+06	712842
1::Q7V9P9_PROMA	10	10	630.58	0.0716059	1.07822	Glucose	Two-component response regulator OS=Prochlorococcus marinus (strain SARG / CCMP1375 / SS120) GN=Pro_1780 PE=4 SV=1	1.18925e+07	1.13402e+07	1.14353e+07	1.30159e+07	1.18576e+07	1.25062e+07	1.1556e+07	1.24599e+07	295279	580556
1::Q7VDT2_PROMA	10	10	435.96	0.121515	1.10905	Control	Repeats containing protein OS=Prochlorococcus marinus (strain SARG / CCMP1375 / SS120) GN=Pro_0286 PE=4 SV=1	6.33327e+06	6.98924e+06	6.79e+06	5.88208e+06	6.58021e+06	5.67256e+06	6.70417e+06	6.04495e+06	336301	475236
1::Q7VDU0_PROMA	10	9	482.36	0.124716	1.25085	Control	Uncharacterized conserved membrane protein OS=Prochlorococcus marinus (strain SARG / CCMP1375 / SS120) GN=Pro_0278 PE=4 SV=1	7.22425e+06	6.47681e+06	7.24162e+06	5.54813e+06	4.48798e+06	6.70667e+06	6.9809e+06	5.58093e+06	436633	1.10971e+06
1::Q7VCK3_PROMA	10	6	753.25	0.21478	1.432	Control	Porin homolog OS=Prochlorococcus marinus (strain SARG / CCMP1375 / SS120) GN=Pro_0737 PE=4 SV=1	6.19232e+08	6.22462e+08	3.30915e+08	3.88427e+08	3.21799e+08	3.87964e+08	5.24203e+08	3.66063e+08	1.674e+08	3.83346e+07
1::DNAJ_PROMA	10	9	544.06	0.292677	1.07442	Glucose	Chaperone protein DnaJ OS=Prochlorococcus marinus (strain SARG / CCMP1375 / SS120) GN=dnaJ PE=3 SV=1	3.7555e+06	3.62019e+06	3.2738e+06	3.50785e+06	3.88497e+06	4.0492e+06	3.54983e+06	3.81401e+06	248438	277563
1::Q7VCB1_PROMA	10	10	467.33	0.327698	1.08563	Glucose	Ferredoxin-sulfite reductase OS=Prochlorococcus marinus (strain SARG / CCMP1375 / SS120) GN=sir PE=4 SV=1	8.02011e+06	9.66103e+06	9.81297e+06	1.07312e+07	9.71244e+06	9.40476e+06	9.1647e+06	9.94948e+06	994155	694283
1::Q7V9S0_PROMA	10	9	395.32	0.379603	1.17518	Glucose	Alpha/beta superfamily hydrolase OS=Prochlorococcus marinus (strain SARG / CCMP1375 / SS120) GN=mhpC PE=4 SV=1	5.40631e+06	4.20295e+06	5.73103e+06	5.95901e+06	4.75149e+06	7.31705e+06	5.11343e+06	6.00918e+06	805039	1.28351e+06
1::Q7TVA0_PROMA	10	10	390.28	0.406641	1.22042	Glucose	3'-Phosphoadenosine 5'-phosphosulfate 3'-phosphatase OS=Prochlorococcus marinus (strain SARG / CCMP1375 / SS120) GN=cysQ PE=4 SV=1	8.78537e+06	4.67113e+06	7.47664e+06	1.08993e+07	7.50723e+06	7.14067e+06	6.97771e+06	8.51572e+06	2.10201e+06	2.07233e+06
1::Q7VBS3_PROMA	10	9	425.01	0.442646	1.1826	Control	ABC-type phosphate/phosphonate transport system periplasmic component OS=Prochlorococcus marinus (strain SARG / CCMP1375 / SS120) GN=phnD PE=4 SV=1	7.0904e+06	1.24873e+07	9.5258e+06	7.68723e+06	8.74626e+06	8.17635e+06	9.70117e+06	8.20328e+06	2.70272e+06	530033
1::Q7V9P6_PROMA	10	9	506.45	0.479652	1.36419	Glucose	Actin-like ATPase OS=Prochlorococcus marinus (strain SARG / CCMP1375 / SS120) GN=mreB PE=4 SV=1	1.08894e+07	7.88684e+06	1.06293e+07	1.0939e+07	8.02623e+06	2.11495e+07	9.80183e+06	1.33716e+07	1.66352e+06	6.89154e+06
1::Q7VBK9_PROMA	10	10	563.93	0.489303	1.17597	Glucose	Two-component response regulator OS=Prochlorococcus marinus (strain SARG / CCMP1375 / SS120) GN=ompR PE=4 SV=1	1.35344e+07	1.32937e+07	1.49372e+07	2.04428e+07	1.14052e+07	1.72667e+07	1.39218e+07	1.63716e+07	887571	4.58477e+06
1::Q7VB19_PROMA	10	10	409.99	0.567906	1.05835	Control	1-deoxy-xylulose 5-phosphate synthase OS=Prochlorococcus marinus (strain SARG / CCMP1375 / SS120) GN=Pro_1281 PE=4 SV=1	1.21254e+07	1.43697e+07	1.44362e+07	1.20832e+07	1.49155e+07	1.1676e+07	1.36437e+07	1.28916e+07	1.31539e+06	1.76457e+06
1::Q7VCA0_PROMA	10	10	461.02	0.589199	1.06385	Glucose	Glucose-1-phosphate adenylyltransferase OS=Prochlorococcus marinus (strain SARG / CCMP1375 / SS120) GN=glgC PE=3 SV=1	1.7037e+07	1.72463e+07	1.81665e+07	1.88205e+07	1.5636e+07	2.1342e+07	1.74833e+07	1.85995e+07	600875	2.8594e+06
1::ISPG_PROMA	10	10	415.81	0.600598	1.05467	Control	4-hydroxy-3-methylbut-2-en-1-yl diphosphate synthase (ferredoxin) OS=Prochlorococcus marinus (strain SARG / CCMP1375 / SS120) GN=ispG PE=3 SV=1	7.49321e+06	9.03458e+06	8.98507e+06	7.07723e+06	7.92748e+06	9.18556e+06	8.50429e+06	8.06342e+06	875964	1.06072e+06
1::HEM6_PROMA	10	10	430.22	0.670154	1.08189	Control	Oxygen-dependent coproporphyrinogen-III oxidase OS=Prochlorococcus marinus (strain SARG / CCMP1375 / SS120) GN=hemF PE=3 SV=1	4.77113e+06	5.33211e+06	7.03996e+06	3.6358e+06	4.72872e+06	7.48113e+06	5.7144e+06	5.28188e+06	1.18174e+06	1.98145e+06
1::Q7VEF3_PROMA	10	10	371.35	0.701127	1.11943	Glucose	Glycosyltransferase OS=Prochlorococcus marinus (strain SARG / CCMP1375 / SS120) GN=wcaA PE=4 SV=1	6.51043e+06	6.20949e+06	8.39352e+06	8.23977e+06	5.30276e+06	1.00925e+07	7.03781e+06	7.87836e+06	1.18368e+06	2.41526e+06
1::Q7VD91_PROMA	10	10	406.96	0.717589	1.04237	Glucose	Zn-dependent carboxypeptidase OS=Prochlorococcus marinus (strain SARG / CCMP1375 / SS120) GN=Pro_0492 PE=4 SV=1	3.83454e+06	4.68584e+06	4.51211e+06	4.65297e+06	5.06295e+06	3.86874e+06	4.34416e+06	4.52822e+06	449815	606804
1::Q7VE57_PROMA	10	10	767.37	0.732825	1.07475	Glucose	Two-component response regulator OS=Prochlorococcus marinus (strain SARG / CCMP1375 / SS120) GN=ompR PE=4 SV=1	1.42552e+07	1.31496e+07	1.06294e+07	1.38319e+07	1.03315e+07	1.67137e+07	1.26781e+07	1.36257e+07	1.85835e+06	3.1961e+06
1::Q7VB20_PROMA	10	10	404.1	0.77019	1.10147	Control	Transketolase OS=Prochlorococcus marinus (strain SARG / CCMP1375 / SS120) GN=Pro_1280 PE=4 SV=1	7.21502e+06	1.40117e+07	1.2915e+07	7.40533e+06	1.32211e+07	1.03701e+07	1.13806e+07	1.03322e+07	3.64892e+06	2.90805e+06
1::Q7VDX6_PROMA	10	10	622.59	0.812707	1.0199	Glucose	Thioredoxin reductase OS=Prochlorococcus marinus (strain SARG / CCMP1375 / SS120) GN=trxB PE=4 SV=1	3.97523e+07	5.56245e+07	4.95994e+07	4.6553e+07	5.36366e+07	4.76721e+07	4.83254e+07	4.92873e+07	8.01243e+06	3.80798e+06
1::Q7VDM5_PROMA	10	10	504.56	0.875117	1.12487	Glucose	Ribosomal protein S1 OS=Prochlorococcus marinus (strain SARG / CCMP1375 / SS120) GN=rpsA PE=4 SV=1	1.12158e+07	8.4986e+06	5.43674e+06	1.55851e+07	6.90943e+06	5.79722e+06	8.38372e+06	9.4306e+06	2.89126e+06	5.35893e+06
1::Q7VE73_PROMA	10	10	408.9	0.996995	1.05974	Glucose	Predicted nucleoside-diphosphate sugar epimerase OS=Prochlorococcus marinus (strain SARG / CCMP1375 / SS120) GN=Pro_0140 PE=4 SV=1	2.92377e+06	2.20334e+06	3.14413e+06	2.46952e+06	1.85178e+06	4.44407e+06	2.75708e+06	2.92179e+06	492045	1.35403e+06
1::Q7VEK2_PROMA	9	8	536.39	0.0319465	1.32009	Glucose	Signal recognition particle receptor FtsY OS=Prochlorococcus marinus (strain SARG / CCMP1375 / SS120) GN=ftsY PE=3 SV=1	5.47434e+06	6.18709e+06	7.25249e+06	8.87235e+06	8.03726e+06	8.05838e+06	6.30464e+06	8.32267e+06	894887	476160
1::Q7VAP1_PROMA	9	9	547.78	0.228079	1.2408	Glucose	Acyl-[acyl-carrier-protein]--UDP-N-acetylglucosamine O-acyltransferase OS=Prochlorococcus marinus (strain SARG / CCMP1375 / SS120) GN=lpxA PE=4 SV=1	2.03938e+07	2.3657e+07	1.84731e+07	2.7952e+07	2.97636e+07	1.98643e+07	2.08413e+07	2.58599e+07	2.62075e+06	5.27079e+06
1::GATB_PROMA	9	9	411.59	0.287806	1.18318	Glucose	Aspartyl/glutamyl-tRNA(Asn/Gln) amidotransferase subunit B OS=Prochlorococcus marinus (strain SARG / CCMP1375 / SS120) GN=gatB PE=3 SV=1	3.10674e+06	2.63288e+06	2.69912e+06	3.9724e+06	2.64883e+06	3.36327e+06	2.81291e+06	3.32817e+06	256607	662479
1::Q7VB47_PROMA	9	9	501.32	0.289267	1.15196	Glucose	Acetolactate synthase, small (Regulatory) subunit OS=Prochlorococcus marinus (strain SARG / CCMP1375 / SS120) GN=ilvH PE=4 SV=1	1.33315e+07	1.02262e+07	1.2624e+07	1.56007e+07	1.17912e+07	1.42881e+07	1.20606e+07	1.38933e+07	1.62749e+06	1.9352e+06
1::Q7VAU2_PROMA	9	8	510.67	0.317587	1.1225	Glucose	Pyruvate dehydrogenase E1 component subunit alpha OS=Prochlorococcus marinus (strain SARG / CCMP1375 / SS120) GN=acoA PE=4 SV=1	1.41273e+07	1.41702e+07	1.871e+07	1.73946e+07	1.60993e+07	1.9272e+07	1.56692e+07	1.75887e+07	2.63352e+06	1.59524e+06
1::Q7VAL9_PROMA	9	9	331.07	0.349264	1.12439	Glucose	Uncharacterized conserved protein with signal peptide OS=Prochlorococcus marinus (strain SARG / CCMP1375 / SS120) GN=Pro_1441 PE=4 SV=1	7.54116e+06	7.30155e+06	8.22605e+06	7.40904e+06	8.24367e+06	1.02856e+07	7.68959e+06	8.6461e+06	479789	1.4799e+06
1::HEM1_PROMA	9	9	374.4	0.403213	1.28594	Glucose	Glutamyl-tRNA reductase OS=Prochlorococcus marinus (strain SARG / CCMP1375 / SS120) GN=hemA PE=3 SV=1	4.1089e+06	3.50226e+06	4.12254e+06	4.48611e+06	3.43366e+06	7.16902e+06	3.91123e+06	5.0296e+06	354247	1.92608e+06
1::RPOA_PROMA	9	9	599.05	0.411762	1.12724	Glucose	DNA-directed RNA polymerase subunit alpha OS=Prochlorococcus marinus (strain SARG / CCMP1375 / SS120) GN=rpoA PE=3 SV=1	3.72778e+07	3.73194e+07	3.38712e+07	4.80089e+07	4.17183e+07	3.25431e+07	3.61561e+07	4.07567e+07	1.9789e+06	7.77756e+06
1::Q7VC43_PROMA	9	9	575.97	0.457534	1.1508	Glucose	ABC-type multidrug transport system ATPase and permease components OS=Prochlorococcus marinus (strain SARG / CCMP1375 / SS120) GN=mdlB PE=3 SV=1	3.21724e+06	3.20626e+06	3.5178e+06	3.37271e+06	3.11556e+06	4.95222e+06	3.31377e+06	3.8135e+06	176782	994514
1::Q7VEL1_PROMA	9	8	429.71	0.485128	1.1418	Glucose	DNA polymerase III subunit beta OS=Prochlorococcus marinus (strain SARG / CCMP1375 / SS120) GN=dnaN PE=4 SV=1	7.2475e+06	6.22068e+06	7.13618e+06	9.77699e+06	5.98713e+06	7.76196e+06	6.86812e+06	7.84203e+06	563456	1.8962e+06
1::Q7VBF6_PROMA	9	9	557.91	0.496893	1.07238	Glucose	Thioredoxin OS=Prochlorococcus marinus (strain SARG / CCMP1375 / SS120) GN=trxA PE=3 SV=1	1.7527e+08	2.23271e+08	1.7766e+08	1.86102e+08	2.27426e+08	2.0438e+08	1.92067e+08	2.05969e+08	2.70501e+07	2.07077e+07
1::Q7VDA6_PROMA	9	9	468.6	0.514216	1.17611	Glucose	BioD-like N-terminal domain of phosphotransacetylase OS=Prochlorococcus marinus (strain SARG / CCMP1375 / SS120) GN=pta PE=4 SV=1	6.44077e+06	5.89511e+06	6.73703e+06	6.25954e+06	5.86262e+06	1.03097e+07	6.35764e+06	7.47728e+06	427072	2.46095e+06
1::TAL_PROMA	9	8	414.32	0.526679	1.40187	Glucose	Transaldolase OS=Prochlorococcus marinus (strain SARG / CCMP1375 / SS120) GN=tal PE=3 SV=1	6.74808e+06	5.3308e+06	5.76257e+06	1.407e+07	6.16455e+06	4.7769e+06	5.94715e+06	8.33714e+06	726442	5.01302e+06
1::RL15_PROMA	9	9	593.58	0.549678	1.13473	Glucose	50S ribosomal protein L15 OS=Prochlorococcus marinus (strain SARG / CCMP1375 / SS120) GN=rplO PE=3 SV=1	2.03637e+07	2.65961e+07	2.50393e+07	2.00758e+07	3.34117e+07	2.82118e+07	2.39997e+07	2.72331e+07	3.24366e+06	6.72162e+06
1::RL7_PROMA	9	9	531.94	0.553239	1.09215	Glucose	50S ribosomal protein L7/L12 OS=Prochlorococcus marinus (strain SARG / CCMP1375 / SS120) GN=rplL PE=3 SV=1	2.46653e+07	1.74959e+07	2.00512e+07	2.66114e+07	2.21789e+07	1.91548e+07	2.07375e+07	2.26484e+07	3.63365e+06	3.75041e+06
1::Q7VBY4_PROMA	9	9	627.93	0.569081	1.07032	Glucose	Branched-chain amino acid aminotransferase OS=Prochlorococcus marinus (strain SARG / CCMP1375 / SS120) GN=ilvE PE=3 SV=1	2.78936e+07	2.78312e+07	3.36008e+07	3.56898e+07	2.69034e+07	3.30138e+07	2.97752e+07	3.1869e+07	3.31321e+06	4.50366e+06
1::Q7VDL3_PROMA	9	9	492.25	0.627036	1.14678	Glucose	Site-determining protein OS=Prochlorococcus marinus (strain SARG / CCMP1375 / SS120) GN=minD PE=3 SV=1	9.29212e+06	5.93099e+06	7.46612e+06	8.65779e+06	5.97354e+06	1.13881e+07	7.56308e+06	8.67316e+06	1.68266e+06	2.70733e+06
1::Q7VED9_PROMA	9	9	511.46	0.636598	1.21275	Glucose	Biotin carboxylase OS=Prochlorococcus marinus (strain SARG / CCMP1375 / SS120) GN=accC PE=4 SV=1	8.14516e+06	5.04273e+06	9.65394e+06	8.78188e+06	5.51435e+06	1.34052e+07	7.61394e+06	9.2338e+06	2.35105e+06	3.96478e+06
1::Q7V9P5_PROMA	9	9	356.06	0.648344	1.06874	Control	Single-stranded DNA-binding protein OS=Prochlorococcus marinus (strain SARG / CCMP1375 / SS120) GN=ssb PE=3 SV=1	1.31766e+07	1.32653e+07	9.97455e+06	1.03252e+07	1.38284e+07	9.92064e+06	1.21388e+07	1.13581e+07	1.87482e+06	2.14893e+06
1::Q7VBP8_PROMA	9	9	374.45	0.664005	1.04569	Control	N-acetylmuramoyl-L-alanine amidase OS=Prochlorococcus marinus (strain SARG / CCMP1375 / SS120) GN=amiC PE=4 SV=1	5.72536e+06	5.36802e+06	5.65953e+06	6.21251e+06	4.11541e+06	5.69297e+06	5.5843e+06	5.3403e+06	190175	1.09212e+06
1::Q7VE64_PROMA	9	9	554.56	0.688669	1.07513	Control	Membrane protease subunit, stomatin/prohibitin family OS=Prochlorococcus marinus (strain SARG / CCMP1375 / SS120) GN=Pro_0149 PE=4 SV=1	3.10861e+07	2.07465e+07	2.47181e+07	3.00192e+07	2.24298e+07	1.87522e+07	2.55169e+07	2.37337e+07	5.21587e+06	5.74557e+06
1::PSBA_PROMA	9	9	693.89	0.713271	1.19584	Glucose	Photosystem II protein D1 OS=Prochlorococcus marinus (strain SARG / CCMP1375 / SS120) GN=psbA PE=2 SV=2	1.41557e+08	6.71893e+07	1.41737e+08	1.33363e+08	7.59914e+07	2.09767e+08	1.16828e+08	1.39707e+08	4.29881e+07	6.71128e+07
1::Q7VDW3_PROMA	9	3	379.61	0.787092	1.2589	Glucose	ATP-dependent zinc metalloprotease FtsH OS=Prochlorococcus marinus (strain SARG / CCMP1375 / SS120) GN=ftsH PE=3 SV=1	1.84934e+06	593878	1.00027e+06	2.22352e+06	497809	1.61369e+06	1.14783e+06	1.445e+06	640606	875132
1::Q7TV99_PROMA	9	9	456.27	0.823126	1.01537	Glucose	2-C-methyl-D-erythritol 2,4-cyclodiphosphate synthase OS=Prochlorococcus marinus (strain SARG / CCMP1375 / SS120) GN=ispF PE=3 SV=1	1.57118e+07	2.10707e+07	2.01926e+07	1.85595e+07	2.02553e+07	1.90363e+07	1.89917e+07	1.92837e+07	2.8742e+06	874525
1::Q7VC69_PROMA	9	9	467.8	0.82958	1.0244	Control	NAD dependent epimerase/dehydratase OS=Prochlorococcus marinus (strain SARG / CCMP1375 / SS120) GN=wcaG PE=4 SV=1	1.60783e+07	1.96631e+07	1.54241e+07	1.75227e+07	1.7528e+07	1.48961e+07	1.70552e+07	1.66489e+07	2.2821e+06	1.51802e+06
1::RL1_PROMA	9	9	517.23	0.844963	1.06615	Glucose	50S ribosomal protein L1 OS=Prochlorococcus marinus (strain SARG / CCMP1375 / SS120) GN=rplA PE=3 SV=1	2.43192e+07	1.48138e+07	1.39984e+07	2.6062e+07	1.30157e+07	1.75683e+07	1.77104e+07	1.8882e+07	5.73787e+06	6.62163e+06
1::KAIC_PROMA	9	8	396	0.845	1.02738	Control	Circadian clock protein kinase KaiC OS=Prochlorococcus marinus (strain SARG / CCMP1375 / SS120) GN=kaiC PE=3 SV=1	4.13087e+06	4.73312e+06	6.10085e+06	5.1057e+06	3.34726e+06	6.11302e+06	4.98828e+06	4.85532e+06	1.00947e+06	1.39978e+06
1::ARGC_PROMA	9	9	364.16	0.89701	1.04451	Control	N-acetyl-gamma-glutamyl-phosphate reductase OS=Prochlorococcus marinus (strain SARG / CCMP1375 / SS120) GN=argC PE=3 SV=1	4.21752e+06	4.63534e+06	8.17179e+06	4.10867e+06	4.48409e+06	7.70635e+06	5.67488e+06	5.43304e+06	2.17245e+06	1.97768e+06
1::Q7VD18_PROMA	9	9	445.52	0.906162	1.01077	Glucose	Dihydroorotase OS=Prochlorococcus marinus (strain SARG / CCMP1375 / SS120) GN=pyrC PE=3 SV=1	6.79925e+06	1.10528e+07	7.8416e+06	6.99869e+06	9.48547e+06	9.48615e+06	8.56456e+06	8.65677e+06	2.21704e+06	1.43594e+06
1::Q7VCL6_PROMA	9	9	489.36	0.923474	1.02686	Control	Uncharacterized protein OS=Prochlorococcus marinus (strain SARG / CCMP1375 / SS120) GN=Pro_0724 PE=4 SV=1	4.27707e+07	6.69918e+07	5.27449e+07	6.06742e+07	4.9854e+07	4.77276e+07	5.41691e+07	5.2752e+07	1.21732e+07	6.94277e+06
1::Q7VAM4_PROMA	9	9	579.8	0.956782	1.01465	Glucose	D-3-phosphoglycerate dehydrogenase OS=Prochlorococcus marinus (strain SARG / CCMP1375 / SS120) GN=serA PE=3 SV=1	5.60437e+06	4.85193e+06	6.57398e+06	6.63618e+06	4.49404e+06	6.14948e+06	5.67676e+06	5.7599e+06	863304	1.12295e+06
1::Q7VA22_PROMA	9	8	353.16	0.959534	1.04289	Glucose	Transcription termination/antitermination protein NusA OS=Prochlorococcus marinus (strain SARG / CCMP1375 / SS120) GN=nusA PE=3 SV=1	7.87352e+06	7.92833e+06	5.61475e+06	1.00867e+07	7.30977e+06	4.93872e+06	7.13887e+06	7.44506e+06	1.32021e+06	2.57665e+06
1::DAPA_PROMA	8	8	570.3	0.0217952	1.12439	Glucose	4-hydroxy-tetrahydrodipicolinate synthase OS=Prochlorococcus marinus (strain SARG / CCMP1375 / SS120) GN=dapA PE=3 SV=2	3.27912e+07	3.45639e+07	3.28861e+07	3.74024e+07	3.5894e+07	3.94136e+07	3.34137e+07	3.757e+07	997226	1.76575e+06
1::RL23_PROMA	8	8	371.43	0.0290361	1.13603	Glucose	50S ribosomal protein L23 OS=Prochlorococcus marinus (strain SARG / CCMP1375 / SS120) GN=rplW PE=3 SV=1	6.4724e+07	6.63423e+07	6.54819e+07	8.00149e+07	7.22175e+07	7.10516e+07	6.55161e+07	7.4428e+07	809680	4.87337e+06
1::ATPD_PROMA	8	8	412.78	0.0934239	1.26977	Glucose	ATP synthase subunit delta OS=Prochlorococcus marinus (strain SARG / CCMP1375 / SS120) GN=atpH PE=3 SV=1	3.2265e+07	2.49929e+07	2.98543e+07	3.37779e+07	3.40055e+07	4.28289e+07	2.90374e+07	3.68707e+07	3.70422e+06	5.16113e+06
1::Q7VAY1_PROMA	8	8	313.79	0.129707	1.32027	Glucose	ADP-heptose synthase OS=Prochlorococcus marinus (strain SARG / CCMP1375 / SS120) GN=rfaE PE=4 SV=1	3.53296e+06	2.57796e+06	2.98289e+06	3.84355e+06	3.31061e+06	4.85216e+06	3.03127e+06	4.00211e+06	479337	782912
1::Q7V9N7_PROMA	8	8	438.59	0.151925	1.34307	Glucose	Magnesium transporter MgtE OS=Prochlorococcus marinus (strain SARG / CCMP1375 / SS120) GN=mgtE PE=3 SV=1	4.67396e+06	5.51643e+06	6.7287e+06	8.25363e+06	5.8023e+06	8.6676e+06	5.6397e+06	7.57451e+06	1.0329e+06	1.54867e+06
1::Q7VD81_PROMA	8	8	529.27	0.24727	1.19455	Control	Single-stranded DNA-binding protein OS=Prochlorococcus marinus (strain SARG / CCMP1375 / SS120) GN=ssb PE=4 SV=1	1.61347e+07	1.93815e+07	1.39337e+07	1.21122e+07	1.62768e+07	1.30072e+07	1.64833e+07	1.37988e+07	2.74058e+06	2.19225e+06
1::Q7VCH4_PROMA	8	8	409.91	0.261652	1.16732	Glucose	Pyruvate dehydrogenase E1 component beta subunit OS=Prochlorococcus marinus (strain SARG / CCMP1375 / SS120) GN=acoB PE=4 SV=1	4.87511e+06	4.55701e+06	5.21426e+06	4.7545e+06	5.53056e+06	6.81201e+06	4.88213e+06	5.69902e+06	328679	1.03904e+06
1::Q7VCC1_PROMA	8	6	403.02	0.278665	1.14022	Glucose	DevB-like secretion protein OS=Prochlorococcus marinus (strain SARG / CCMP1375 / SS120) GN=devB PE=4 SV=1	2.89995e+06	2.80543e+06	3.22176e+06	3.90988e+06	2.85954e+06	3.40944e+06	2.97571e+06	3.39295e+06	218258	525361
1::CH10_PROMA	8	8	652.57	0.304033	1.12548	Glucose	10 kDa chaperonin OS=Prochlorococcus marinus (strain SARG / CCMP1375 / SS120) GN=groS PE=3 SV=1	3.59837e+08	3.49004e+08	3.55749e+08	4.72667e+08	3.45868e+08	3.79646e+08	3.54864e+08	3.99393e+08	5.47056e+06	6.56656e+07
1::Q7VAH5_PROMA	8	8	345	0.354086	1.29362	Glucose	Uncharacterized conserved protein OS=Prochlorococcus marinus (strain SARG / CCMP1375 / SS120) GN=Pro_1487 PE=4 SV=1	6.86712e+06	5.98144e+06	9.31115e+06	8.12302e+06	1.33027e+07	7.24047e+06	7.38657e+06	9.55539e+06	1.72456e+06	3.27511e+06
1::GLGA_PROMA	8	8	333.87	0.379578	1.13953	Control	Glycogen synthase OS=Prochlorococcus marinus (strain SARG / CCMP1375 / SS120) GN=glgA PE=3 SV=1	3.84871e+06	3.58071e+06	4.94344e+06	4.09505e+06	3.06122e+06	3.70159e+06	4.12429e+06	3.61929e+06	721953	521806
1::ISPD_PROMA	8	8	475.08	0.384098	1.16001	Control	2-C-methyl-D-erythritol 4-phosphate cytidylyltransferase OS=Prochlorococcus marinus (strain SARG / CCMP1375 / SS120) GN=ispD PE=3 SV=1	8.40792e+06	9.82229e+06	1.05242e+07	9.83926e+06	9.05232e+06	5.89648e+06	9.58479e+06	8.26269e+06	1.07793e+06	2.08663e+06
1::RL19_PROMA	8	8	584.5	0.402149	1.15033	Glucose	50S ribosomal protein L19 OS=Prochlorococcus marinus (strain SARG / CCMP1375 / SS120) GN=rplS PE=3 SV=1	2.87288e+07	3.00379e+07	2.98493e+07	2.98707e+07	4.32838e+07	2.87835e+07	2.95387e+07	3.39793e+07	707667	8.07625e+06
1::Q7VE93_PROMA	8	7	441.83	0.414425	1.08474	Glucose	Uncharacterized conserved membrane protein OS=Prochlorococcus marinus (strain SARG / CCMP1375 / SS120) GN=Pro_0120 PE=4 SV=1	5.0194e+07	4.66862e+07	5.79152e+07	5.28165e+07	5.18793e+07	6.32177e+07	5.15985e+07	5.59712e+07	5.7447e+06	6.29315e+06
1::PCBH_PROMA	8	8	505.56	0.422046	1.39012	Glucose	Divinyl chlorophyll a/b light-harvesting protein PcbH OS=Prochlorococcus marinus (strain SARG / CCMP1375 / SS120) GN=pcbH PE=2 SV=1	8.19054e+07	4.8441e+07	1.18029e+08	1.13006e+08	6.71566e+07	1.65108e+08	8.27917e+07	1.1509e+08	3.48024e+07	4.90089e+07
1::Q7VDP8_PROMA	8	8	574.72	0.441425	1.22845	Glucose	ABC-type transport system involved in resistance to organic solvents periplasmic component OS=Prochlorococcus marinus (strain SARG / CCMP1375 / SS120) GN=ttg2C PE=4 SV=1	2.40524e+07	2.41778e+07	3.55588e+07	2.90147e+07	2.65479e+07	4.73684e+07	2.79297e+07	3.43103e+07	6.60731e+06	1.13757e+07
1::Q7TV91_PROMA	8	8	503.58	0.471721	1.16354	Glucose	HEAT-like repeat containing protein OS=Prochlorococcus marinus (strain SARG / CCMP1375 / SS120) GN=Pro_1634 PE=4 SV=1	9.95147e+06	9.45678e+06	9.41854e+06	1.48783e+07	9.72063e+06	8.94221e+06	9.60893e+06	1.11804e+07	297260	3.22608e+06
1::RL17_PROMA	8	8	361.52	0.493965	1.08367	Glucose	50S ribosomal protein L17 OS=Prochlorococcus marinus (strain SARG / CCMP1375 / SS120) GN=rplQ PE=3 SV=1	3.62066e+07	3.63379e+07	3.49398e+07	4.62954e+07	3.40246e+07	3.61573e+07	3.58281e+07	3.88257e+07	772071	6.55619e+06
1::ARGD_PROMA	8	8	329.55	0.532094	1.1321	Glucose	Acetylornithine aminotransferase OS=Prochlorococcus marinus (strain SARG / CCMP1375 / SS120) GN=argD PE=3 SV=2	6.72788e+06	5.00321e+06	5.1832e+06	5.1023e+06	5.91084e+06	8.13555e+06	5.6381e+06	6.3829e+06	948063	1.57076e+06
1::Q7V9F2_PROMA	8	8	418.77	0.557537	1.18491	Glucose	UvrABC system protein A OS=Prochlorococcus marinus (strain SARG / CCMP1375 / SS120) GN=uvrA PE=3 SV=1	4.58139e+06	5.13231e+06	5.28007e+06	4.46387e+06	4.87466e+06	8.42777e+06	4.99792e+06	5.9221e+06	368214	2.17967e+06
1::GSHB_PROMA	8	8	314.29	0.600419	1.16469	Glucose	Glutathione synthetase OS=Prochlorococcus marinus (strain SARG / CCMP1375 / SS120) GN=gshB PE=3 SV=1	3.13875e+06	1.65263e+06	2.08112e+06	3.64064e+06	1.88971e+06	2.47398e+06	2.29083e+06	2.66811e+06	764932	891462
1::Q7VA94_PROMA	8	8	306.24	0.707856	1.08798	Glucose	AmpC OS=Prochlorococcus marinus (strain SARG / CCMP1375 / SS120) GN=ampC PE=4 SV=1	5.27259e+06	3.24544e+06	4.06305e+06	5.2348e+06	3.30857e+06	5.14459e+06	4.1937e+06	4.56265e+06	1.01987e+06	1.08701e+06
1::Q7VDH6_PROMA	8	8	518.2	0.722064	1.06525	Glucose	Uncharacterized protein OS=Prochlorococcus marinus (strain SARG / CCMP1375 / SS120) GN=Pro_0400 PE=4 SV=1	1.31068e+07	1.02506e+07	6.99322e+06	1.15604e+07	1.23121e+07	8.45866e+06	1.01169e+07	1.0777e+07	3.059e+06	2.04265e+06
1::PCBB_PROMA	8	5	542.35	0.738054	1.20212	Glucose	Divinyl chlorophyll a/b light-harvesting protein PcbB OS=Prochlorococcus marinus (strain SARG / CCMP1375 / SS120) GN=pcbB PE=1 SV=1	7.11606e+07	5.04736e+07	9.11046e+07	6.58952e+07	5.19202e+07	1.37921e+08	7.09129e+07	8.52455e+07	2.03167e+07	4.61505e+07
1::CCMK_PROMA	8	8	962.67	0.778216	1.02627	Glucose	Carbon dioxide-concentrating mechanism protein CcmK OS=Prochlorococcus marinus (strain SARG / CCMP1375 / SS120) GN=ccmK PE=3 SV=1	4.37302e+08	5.80531e+08	4.47342e+08	4.93678e+08	5.50553e+08	4.59435e+08	4.88392e+08	5.01222e+08	7.99531e+07	4.60251e+07
1::Q7VE29_PROMA	8	8	361.99	0.779509	1.11143	Glucose	Citrate synthase OS=Prochlorococcus marinus (strain SARG / CCMP1375 / SS120) GN=gltA PE=3 SV=1	4.56574e+06	4.15086e+06	4.8689e+06	5.10402e+06	3.26025e+06	6.73508e+06	4.5285e+06	5.03312e+06	360466	1.7385e+06
1::Q7VD30_PROMA	8	8	327.36	0.783885	1.05238	Glucose	Carboxysome shell polypeptide, CsoS3 OS=Prochlorococcus marinus (strain SARG / CCMP1375 / SS120) GN=csoS3 PE=4 SV=1	2.12374e+06	1.84898e+06	1.8401e+06	2.55779e+06	1.80083e+06	1.75865e+06	1.93761e+06	2.03909e+06	161256	449701
1::Q7VCV9_PROMA	8	8	399.83	0.808605	1.12473	Control	Possible outer membrane protein OS=Prochlorococcus marinus (strain SARG / CCMP1375 / SS120) GN=Pro_0631 PE=4 SV=1	5.42679e+06	2.10484e+06	2.64585e+06	3.03013e+06	1.70252e+06	4.31613e+06	3.39249e+06	3.01626e+06	1.7824e+06	1.30686e+06
1::RL28_PROMA	8	8	394.08	0.816003	1.02221	Glucose	50S ribosomal protein L28 OS=Prochlorococcus marinus (strain SARG / CCMP1375 / SS120) GN=rpmB PE=3 SV=2	9.07572e+06	8.49864e+06	9.73124e+06	8.12933e+06	1.01042e+07	9.67864e+06	9.10187e+06	9.30405e+06	616717	1.03935e+06
1::Q7VBV3_PROMA	8	8	409.07	0.847816	1.1663	Glucose	3-polyprenyl-4-hydroxybenzoate decarboxylase OS=Prochlorococcus marinus (strain SARG / CCMP1375 / SS120) GN=ubiX PE=4 SV=1	2.50496e+06	2.58854e+06	3.54752e+06	3.17722e+06	1.71943e+06	5.18135e+06	2.88034e+06	3.35933e+06	579306	1.73813e+06
1::RL24_PROMA	8	8	477.11	0.85121	1.07139	Control	50S ribosomal protein L24 OS=Prochlorococcus marinus (strain SARG / CCMP1375 / SS120) GN=rplX PE=3 SV=1	1.34631e+07	2.64579e+07	2.21356e+07	1.62295e+07	2.46017e+07	1.70906e+07	2.06855e+07	1.93073e+07	6.61766e+06	4.60527e+06
1::Q7VE20_PROMA	8	8	537.52	0.866526	1.03045	Glucose	Two-component response regulator OS=Prochlorococcus marinus (strain SARG / CCMP1375 / SS120) GN=Pro_0194 PE=4 SV=1	2.98203e+07	3.9748e+07	3.09709e+07	3.75609e+07	3.88337e+07	2.72058e+07	3.3513e+07	3.45335e+07	5.43014e+06	6.37777e+06
1::Q7VEB4_PROMA	8	8	348.8	0.873167	1.02295	Glucose	K+ transport system, NAD-binding component OS=Prochlorococcus marinus (strain SARG / CCMP1375 / SS120) GN=trkA PE=4 SV=1	4.86796e+06	3.72573e+06	4.12258e+06	5.11888e+06	3.76597e+06	4.12328e+06	4.23876e+06	4.33604e+06	579908	701100
1::Q7V9Q9_PROMA	8	7	427.39	0.874942	1.0553	Glucose	Transketolase OS=Prochlorococcus marinus (strain SARG / CCMP1375 / SS120) GN=tktA PE=3 SV=1	8.37972e+06	6.83692e+06	8.67917e+06	9.62236e+06	5.79482e+06	9.80007e+06	7.96527e+06	8.40575e+06	988582	2.26288e+06
1::ENO_PROMA	8	8	411.83	0.889493	1.02364	Control	Enolase OS=Prochlorococcus marinus (strain SARG / CCMP1375 / SS120) GN=eno PE=3 SV=1	6.61056e+06	3.61005e+06	6.04296e+06	7.05186e+06	3.11808e+06	5.71806e+06	5.42119e+06	5.296e+06	1.59396e+06	2.00056e+06
1::Q7VBI7_PROMA	8	8	425.51	0.902885	1.01539	Control	Diaminopimelate decarboxylase OS=Prochlorococcus marinus (strain SARG / CCMP1375 / SS120) GN=lysA PE=3 SV=1	3.27742e+06	3.03867e+06	4.46048e+06	3.6245e+06	2.56467e+06	4.42405e+06	3.59219e+06	3.53774e+06	761379	932722
1::PCBA_PROMA	8	5	520.46	0.918406	1.05068	Glucose	Divinyl chlorophyll a/b light-harvesting protein PcbA OS=Prochlorococcus marinus (strain SARG / CCMP1375 / SS120) GN=pcbA PE=1 SV=1	7.99169e+07	6.70617e+07	1.17517e+08	8.9086e+07	6.01062e+07	1.28707e+08	8.81652e+07	9.2633e+07	2.62194e+07	3.44376e+07
1::Q7VE63_PROMA	8	8	558.68	0.928707	1.01335	Glucose	Two-component response regulator OS=Prochlorococcus marinus (strain SARG / CCMP1375 / SS120) GN=ompR PE=4 SV=1	1.50712e+07	1.33052e+07	1.42617e+07	1.66854e+07	1.28589e+07	1.36628e+07	1.42127e+07	1.44024e+07	883994	2.01764e+06
1::PURA_PROMA	8	8	397.01	0.936755	1.02521	Glucose	Adenylosuccinate synthetase OS=Prochlorococcus marinus (strain SARG / CCMP1375 / SS120) GN=purA PE=3 SV=1	7.81138e+06	6.74214e+06	8.33928e+06	6.91489e+06	6.64131e+06	9.91384e+06	7.63094e+06	7.82335e+06	813719	1.81558e+06
1::PCBF_PROMA	8	8	380.23	0.938628	1.11389	Glucose	Divinyl chlorophyll a/b light-harvesting protein PcbF OS=Prochlorococcus marinus (strain SARG / CCMP1375 / SS120) GN=pcbF PE=2 SV=1	2.24833e+07	1.21525e+07	2.18328e+07	1.44876e+07	1.26497e+07	3.57624e+07	1.88229e+07	2.09666e+07	5.78583e+06	1.28465e+07
1::RS7_PROMA	8	8	680.81	0.948356	1.04507	Glucose	30S ribosomal protein S7 OS=Prochlorococcus marinus (strain SARG / CCMP1375 / SS120) GN=rpsG PE=3 SV=1	2.62989e+07	1.37886e+07	1.12425e+07	2.85596e+07	1.08927e+07	1.4191e+07	1.711e+07	1.78811e+07	8.05899e+06	9.39374e+06
1::Q7VBN0_PROMA	8	8	433.68	0.952849	1.0027	Control	Uncharacterized protein OS=Prochlorococcus marinus (strain SARG / CCMP1375 / SS120) GN=Pro_1062 PE=4 SV=1	2.58302e+07	2.66222e+07	1.93078e+07	3.04639e+07	2.06924e+07	2.04108e+07	2.39201e+07	2.38557e+07	4.01392e+06	5.72462e+06
1::Q7VAT6_PROMA	8	8	486.72	0.955701	1.00273	Control	Nickel-containing superoxide dismutase OS=Prochlorococcus marinus (strain SARG / CCMP1375 / SS120) GN=Pro_1368 PE=4 SV=1	1.1762e+08	7.11216e+07	9.27784e+07	1.10786e+08	8.63104e+07	8.36567e+07	9.38401e+07	9.35843e+07	2.32675e+07	1.49559e+07
1::FBSB_PROMA	8	8	432.08	0.982712	1.0058	Glucose	D-fructose 1,6-bisphosphatase class 2/sedoheptulose 1,7-bisphosphatase OS=Prochlorococcus marinus (strain SARG / CCMP1375 / SS120) GN=Pro_0840 PE=3 SV=1	2.47812e+07	2.27403e+07	2.21252e+07	2.63259e+07	1.90783e+07	2.46468e+07	2.32156e+07	2.33503e+07	1.39033e+06	3.79379e+06
1::Q7V9E9_PROMA	7	4	327.82	0.0630225	1.34783	Control	Uncharacterized membrane protein OS=Prochlorococcus marinus (strain SARG / CCMP1375 / SS120) GN=Pro_1884 PE=4 SV=1	1.06073e+07	1.10569e+07	8.58129e+06	7.55245e+06	6.33093e+06	8.55685e+06	1.00818e+07	7.48007e+06	1.3188e+06	1.11472e+06
1::Q7V9S1_PROMA	7	7	361.31	0.130899	1.33182	Control	Galactose mutarotase related enzyme OS=Prochlorococcus marinus (strain SARG / CCMP1375 / SS120) GN=galM PE=4 SV=1	6.08869e+06	5.32475e+06	6.36287e+06	5.81483e+06	3.46018e+06	4.07233e+06	5.92544e+06	4.44911e+06	537970	1.22171e+06
1::Q7VBQ1_PROMA	7	6	423.79	0.13436	1.10745	Glucose	Acetyl-coenzyme A synthetase OS=Prochlorococcus marinus (strain SARG / CCMP1375 / SS120) GN=acs PE=3 SV=1	1.34401e+07	1.39688e+07	1.54985e+07	1.5392e+07	1.51812e+07	1.69448e+07	1.43025e+07	1.58393e+07	1.06898e+06	963137
1::Q7VAW8_PROMA	7	7	362.28	0.156263	1.36233	Control	Uncharacterized protein OS=Prochlorococcus marinus (strain SARG / CCMP1375 / SS120) GN=Pro_1335 PE=4 SV=1	4.95623e+06	8.05712e+06	5.21487e+06	4.85273e+06	3.97187e+06	4.5556e+06	6.07607e+06	4.46007e+06	1.7205e+06	448136
1::RS13_PROMA	7	7	374.35	0.245375	1.10902	Glucose	30S ribosomal protein S13 OS=Prochlorococcus marinus (strain SARG / CCMP1375 / SS120) GN=rpsM PE=3 SV=1	6.81424e+06	7.79747e+06	7.59585e+06	8.16021e+06	7.35333e+06	9.11504e+06	7.40252e+06	8.20952e+06	519345	881889
1::Q7VBM4_PROMA	7	7	352.57	0.267749	1.1556	Control	Zn-dependent oligopeptidase OS=Prochlorococcus marinus (strain SARG / CCMP1375 / SS120) GN=dcp PE=3 SV=1	3.55221e+06	3.88026e+06	4.26417e+06	3.4316e+06	3.9507e+06	2.73937e+06	3.89888e+06	3.37389e+06	356346	607724
1::Q7VDK7_PROMA	7	5	197.1	0.303528	1.07287	Control	Putative neutral/alkaline invertase protein OS=Prochlorococcus marinus (strain SARG / CCMP1375 / SS120) GN=Pro_0369 PE=4 SV=1	1.49164e+06	1.43915e+06	1.66018e+06	1.49883e+06	1.31262e+06	1.46768e+06	1.53032e+06	1.42638e+06	115481	99740
1::IF2_PROMA;1::Q7VCI2_PROMA	7	6	333.48	0.317327	1.1436	Glucose	Translation initiation factor IF-2 OS=Prochlorococcus marinus (strain SARG / CCMP1375 / SS120) GN=infB PE=3 SV=1	4.07584e+06	5.83846e+06	5.12863e+06	6.49443e+06	5.31102e+06	5.39765e+06	5.01431e+06	5.73437e+06	886854	659657
1::COMB_PROMA	7	7	288.41	0.327269	1.19984	Glucose	Probable 2-phosphosulfolactate phosphatase OS=Prochlorococcus marinus (strain SARG / CCMP1375 / SS120) GN=comB PE=3 SV=1	1.47953e+07	1.2866e+07	1.22066e+07	1.97695e+07	1.22608e+07	1.5805e+07	1.32893e+07	1.59451e+07	1.34528e+06	3.75631e+06
1::Q7VC27_PROMA	7	7	489.66	0.35478	1.06772	Glucose	Uncharacterized protein OS=Prochlorococcus marinus (strain SARG / CCMP1375 / SS120) GN=Pro_0915 PE=4 SV=1	7.41529e+07	8.44001e+07	8.05416e+07	7.86193e+07	9.29376e+07	8.37298e+07	7.96982e+07	8.50955e+07	5.17539e+06	7.2562e+06
1::Q7VE44_PROMA	7	7	342.73	0.368732	1.51646	Glucose	RuBisCO operon transcriptional regulator OS=Prochlorococcus marinus (strain SARG / CCMP1375 / SS120) GN=rbcR PE=4 SV=1	1.64954e+06	990318	2.52348e+06	1.58572e+06	2.0696e+06	4.17469e+06	1.72111e+06	2.61e+06	769083	1.37649e+06
1::Q7VAX8_PROMA	7	7	382.62	0.371287	1.22861	Glucose	Glycosyltransferase OS=Prochlorococcus marinus (strain SARG / CCMP1375 / SS120) GN=wcaA PE=4 SV=1	3.63244e+06	3.34743e+06	4.79022e+06	3.97501e+06	4.05459e+06	6.4312e+06	3.92336e+06	4.82027e+06	764130	1.39567e+06
1::Q7VAX0_PROMA	7	7	420.62	0.383805	1.18363	Glucose	SAM-dependent methyltransferase OS=Prochlorococcus marinus (strain SARG / CCMP1375 / SS120) GN=smtA PE=4 SV=1	5.83188e+06	4.4278e+06	3.98519e+06	6.27929e+06	4.29378e+06	6.28754e+06	4.74829e+06	5.6202e+06	964155	1.14873e+06
1::Q7VCJ8_PROMA	7	5	227.15	0.385153	1.2008	Control	ABC-type multidrug transport system ATPase and permease components OS=Prochlorococcus marinus (strain SARG / CCMP1375 / SS120) GN=mdlB PE=4 SV=1	1.63543e+06	1.43322e+06	1.72023e+06	1.3483e+06	823114	1.81668e+06	1.59629e+06	1.32936e+06	147451	497051
1::Q7VBW6_PROMA	7	7	379.11	0.408642	1.15586	Glucose	Uncharacterized conserved membrane protein OS=Prochlorococcus marinus (strain SARG / CCMP1375 / SS120) GN=Pro_0976 PE=4 SV=1	7.92117e+06	8.25066e+06	9.78388e+06	8.19989e+06	9.21063e+06	1.25907e+07	8.65191e+06	1.00004e+07	994064	2.29946e+06
1::Q7VDQ2_PROMA	7	6	451.92	0.41841	1.0822	Glucose	DegT/DnrJ/EryC1/StrS aminotransferase family enzyme OS=Prochlorococcus marinus (strain SARG / CCMP1375 / SS120) GN=wecE PE=3 SV=1	3.59087e+06	2.99776e+06	3.44695e+06	3.88443e+06	3.15644e+06	3.81968e+06	3.3452e+06	3.62018e+06	309370	402915
1::Q7VAY8_PROMA	7	7	537.37	0.436729	1.0851	Glucose	NAD dependent epimerase/dehydratase OS=Prochlorococcus marinus (strain SARG / CCMP1375 / SS120) GN=wcaG PE=4 SV=1	1.16335e+07	1.14145e+07	1.57489e+07	1.46717e+07	1.35326e+07	1.38942e+07	1.29323e+07	1.40328e+07	2.4417e+06	582031
1::Q7VDX9_PROMA	7	6	263.08	0.444852	1.27322	Glucose	Uncharacterized protein OS=Prochlorococcus marinus (strain SARG / CCMP1375 / SS120) GN=aarF PE=4 SV=1	1.71079e+06	1.50414e+06	1.28788e+06	1.24872e+06	1.79927e+06	2.68507e+06	1.50093e+06	1.91102e+06	211477	724670
1::PSAF_PROMA	7	7	586.99	0.483911	1.27859	Glucose	Photosystem I reaction center subunit III OS=Prochlorococcus marinus (strain SARG / CCMP1375 / SS120) GN=psaF PE=1 SV=1	2.03702e+08	1.53408e+08	2.37003e+08	2.35396e+08	1.60806e+08	3.63423e+08	1.98037e+08	2.53208e+08	4.20845e+07	1.02476e+08
1::Q7VCS9_PROMA	7	6	298.39	0.491932	1.08317	Glucose	Uncharacterized protein OS=Prochlorococcus marinus (strain SARG / CCMP1375 / SS120) GN=Pro_0661 PE=4 SV=1	1.04039e+07	1.28218e+07	1.30926e+07	1.17821e+07	1.51004e+07	1.24562e+07	1.21061e+07	1.31129e+07	1.48033e+06	1.75393e+06
1::Q7VDW1_PROMA	7	7	429.82	0.548958	1.29147	Control	Photosystem II manganese-stabilizing protein PsbO OS=Prochlorococcus marinus (strain SARG / CCMP1375 / SS120) GN=psbO PE=4 SV=1	3.37599e+07	1.32161e+07	1.9209e+07	1.91736e+07	1.3469e+07	1.86052e+07	2.20617e+07	1.70826e+07	1.05648e+07	3.14238e+06
1::Q7VD31_PROMA	7	7	390.78	0.556923	1.08941	Glucose	Carboxysome shell polypeptide, CsoS2 OS=Prochlorococcus marinus (strain SARG / CCMP1375 / SS120) GN=csoS2 PE=4 SV=1	4.8156e+06	4.23419e+06	3.89961e+06	5.32082e+06	3.77168e+06	5.0147e+06	4.31647e+06	4.7024e+06	463505	820433
1::SYP_PROMA	7	6	223.77	0.560428	1.33712	Glucose	Proline--tRNA ligase OS=Prochlorococcus marinus (strain SARG / CCMP1375 / SS120) GN=proS PE=3 SV=1	1.79184e+06	1.96831e+06	2.2558e+06	2.1826e+06	4.33487e+06	1.52657e+06	2.00532e+06	2.68134e+06	234185	1.46908e+06
1::Q7VCA2_PROMA	7	7	363.04	0.567498	1.07547	Control	Ribulose-phosphate 3-epimerase OS=Prochlorococcus marinus (strain SARG / CCMP1375 / SS120) GN=rpe PE=3 SV=1	8.95309e+07	1.12596e+08	1.03974e+08	1.16944e+08	8.58503e+07	8.18263e+07	1.02034e+08	9.48735e+07	1.16543e+07	1.92191e+07
1::PSAC_PROMA	7	7	543.97	0.585883	1.27665	Glucose	Photosystem I iron-sulfur center OS=Prochlorococcus marinus (strain SARG / CCMP1375 / SS120) GN=psaC PE=3 SV=3	2.57099e+08	1.98842e+08	3.60731e+08	2.6075e+08	2.27655e+08	5.54197e+08	2.72224e+08	3.47534e+08	8.19972e+07	1.79739e+08
1::Q7VD57_PROMA	7	7	367.29	0.647845	1.10534	Glucose	Acetolactate synthase OS=Prochlorococcus marinus (strain SARG / CCMP1375 / SS120) GN=ilvB PE=3 SV=1	4.05225e+06	3.96556e+06	4.44543e+06	3.81681e+06	3.88035e+06	6.07894e+06	4.15442e+06	4.59203e+06	255728	1.28809e+06
1::PANB_PROMA	7	7	525.96	0.718465	1.0654	Control	3-methyl-2-oxobutanoate hydroxymethyltransferase OS=Prochlorococcus marinus (strain SARG / CCMP1375 / SS120) GN=panB PE=3 SV=1	1.22138e+07	1.84789e+07	1.59575e+07	1.55471e+07	1.54248e+07	1.28149e+07	1.55501e+07	1.45956e+07	3.15234e+06	1.54334e+06
1::Q7VBS4_PROMA	7	7	489.48	0.7457	1.13349	Glucose	Aspartate aminotransferase family enzyme OS=Prochlorococcus marinus (strain SARG / CCMP1375 / SS120) GN=Pro_1018 PE=3 SV=1	6.28327e+06	6.84311e+06	9.21097e+06	6.30618e+06	6.5331e+06	1.24799e+07	7.44578e+06	8.43973e+06	1.55412e+06	3.50074e+06
1::Q7V9R2_PROMA	7	7	277.44	0.760004	1.09358	Glucose	Glutamine--fructose-6-phosphate aminotransferase [isomerizing] OS=Prochlorococcus marinus (strain SARG / CCMP1375 / SS120) GN=glmS PE=3 SV=1	2.51858e+06	1.87291e+06	2.42914e+06	1.91706e+06	2.13354e+06	3.40833e+06	2.27354e+06	2.48631e+06	349828	805795
1::Q7VAT7_PROMA	7	7	386.09	0.77047	1.03322	Glucose	Peptidyl-prolyl cis-trans isomerase OS=Prochlorococcus marinus (strain SARG / CCMP1375 / SS120) GN=fkpA PE=4 SV=1	7.11086e+07	9.11979e+07	7.27921e+07	8.02728e+07	9.15969e+07	7.104e+07	7.83662e+07	8.09699e+07	1.11444e+07	1.02962e+07
1::EFP_PROMA	7	7	353.68	0.811692	1.01823	Glucose	Elongation factor P OS=Prochlorococcus marinus (strain SARG / CCMP1375 / SS120) GN=efp PE=3 SV=1	1.59706e+07	2.71471e+07	2.23182e+07	2.08949e+07	2.34138e+07	2.232e+07	2.1812e+07	2.22095e+07	5.60543e+06	1.26305e+06
1::GATA_PROMA	7	7	269.52	0.819428	1.11417	Glucose	Glutamyl-tRNA(Gln) amidotransferase subunit A OS=Prochlorococcus marinus (strain SARG / CCMP1375 / SS120) GN=gatA PE=3 SV=1	3.45044e+06	2.14923e+06	3.18778e+06	3.62475e+06	1.88293e+06	4.28305e+06	2.92915e+06	3.26358e+06	688081	1.24015e+06
1::Q7VAY0_PROMA	7	6	287.13	0.824711	1.09476	Glucose	NAD dependent epimerase/dehydratase OS=Prochlorococcus marinus (strain SARG / CCMP1375 / SS120) GN=wcaG PE=4 SV=1	7.50648e+06	4.79229e+06	7.34934e+06	7.81259e+06	4.40694e+06	9.29052e+06	6.54937e+06	7.17002e+06	1.5237e+06	2.5044e+06
1::RL21_PROMA	7	7	424.41	0.840765	1.01455	Control	50S ribosomal protein L21 OS=Prochlorococcus marinus (strain SARG / CCMP1375 / SS120) GN=rplU PE=3 SV=1	4.09768e+07	4.02717e+07	3.54295e+07	4.2781e+07	3.65468e+07	3.56767e+07	3.88927e+07	3.83348e+07	3.01985e+06	3.87499e+06
1::Q7VAS7_PROMA	7	7	378.21	0.86106	1.1	Glucose	FAD/FMN-containing dehydrogenase OS=Prochlorococcus marinus (strain SARG / CCMP1375 / SS120) GN=glcD PE=4 SV=1	6.28047e+06	7.59627e+06	6.51927e+06	8.97435e+06	9.07506e+06	4.38629e+06	6.79867e+06	7.47856e+06	700983	2.67846e+06
1::PCBD_PROMA	7	7	430.06	0.865987	1.12002	Glucose	Divinyl chlorophyll a/b light-harvesting protein PcbD OS=Prochlorococcus marinus (strain SARG / CCMP1375 / SS120) GN=pcbD PE=1 SV=1	7.88181e+07	4.43959e+07	1.083e+08	8.79272e+07	4.17704e+07	1.29603e+08	7.71714e+07	8.64335e+07	3.19839e+07	4.39354e+07
1::Q7VE66_PROMA	7	7	524.4	0.890734	1.00841	Glucose	Uncharacterized protein OS=Prochlorococcus marinus (strain SARG / CCMP1375 / SS120) GN=Pro_0147 PE=4 SV=1	5.00564e+07	1.25731e+07	2.3147e+07	5.91451e+07	1.30542e+07	1.42984e+07	2.85922e+07	2.88325e+07	1.93258e+07	2.62588e+07
1::Q7VCU1_PROMA	7	7	463.84	0.91418	1.00909	Glucose	Uncharacterized protein OS=Prochlorococcus marinus (strain SARG / CCMP1375 / SS120) GN=Pro_0649 PE=4 SV=1	2.34935e+07	2.6418e+07	2.06812e+07	3.15694e+07	2.37224e+07	1.59424e+07	2.35309e+07	2.37448e+07	2.86856e+06	7.8135e+06
1::Q7VA72_PROMA	7	7	266.66	0.978426	1.00051	Glucose	Xaa-Pro aminopeptidase OS=Prochlorococcus marinus (strain SARG / CCMP1375 / SS120) GN=pepP PE=3 SV=1	3.5445e+06	3.79673e+06	3.99387e+06	4.24836e+06	3.56181e+06	3.53071e+06	3.77836e+06	3.78029e+06	225246	405656
1::SURE_PROMA	7	7	410.91	0.984849	1.0008	Control	5'-nucleotidase SurE OS=Prochlorococcus marinus (strain SARG / CCMP1375 / SS120) GN=surE PE=3 SV=1	8.86041e+06	1.05323e+07	7.89342e+06	1.07077e+07	8.78572e+06	7.77082e+06	9.09538e+06	9.08807e+06	1.33504e+06	1.49159e+06
1::RS8_PROMA	7	6	392.63	0.993512	1.01588	Control	30S ribosomal protein S8 OS=Prochlorococcus marinus (strain SARG / CCMP1375 / SS120) GN=rpsH PE=3 SV=1	1.52257e+07	9.64299e+06	7.8018e+06	1.43485e+07	8.95793e+06	8.85348e+06	1.08902e+07	1.072e+07	3.86589e+06	3.14281e+06
1::Q7VEI5_PROMA	6	6	231.55	0.0862526	1.32476	Control	4-hydroxythreonine-4-phosphate dehydrogenase OS=Prochlorococcus marinus (strain SARG / CCMP1375 / SS120) GN=pdxA PE=3 SV=1	6.36929e+06	6.39082e+06	6.44497e+06	4.73062e+06	5.97881e+06	3.78759e+06	6.4017e+06	4.83234e+06	38994.9	1.09915e+06
1::Q7V9L3_PROMA	6	6	288.98	0.103832	1.68584	Glucose	Glycosyltransferase OS=Prochlorococcus marinus (strain SARG / CCMP1375 / SS120) GN=Pro_1819 PE=4 SV=1	6.96039e+06	6.57847e+06	7.88922e+06	9.02283e+06	9.36057e+06	1.77409e+07	7.14269e+06	1.20414e+07	674122	4.93875e+06
1::RS5_PROMA	6	5	231.97	0.106625	1.18422	Glucose	30S ribosomal protein S5 OS=Prochlorococcus marinus (strain SARG / CCMP1375 / SS120) GN=rpsE PE=3 SV=1	4.11903e+06	3.49865e+06	4.01228e+06	4.31965e+06	4.26819e+06	5.18456e+06	3.87665e+06	4.5908e+06	331686	514851
1::CLPP1_PROMA	6	4	371.37	0.110539	1.3505	Glucose	ATP-dependent Clp protease proteolytic subunit 1 OS=Prochlorococcus marinus (strain SARG / CCMP1375 / SS120) GN=clpP1 PE=3 SV=1	6.59617e+06	4.96211e+06	7.12764e+06	7.63599e+06	7.45821e+06	1.01411e+07	6.22864e+06	8.41175e+06	1.12858e+06	1.50025e+06
1::Q7VC63_PROMA	6	6	319.69	0.180703	1.45434	Control	NAD dependent epimerase/dehydratase OS=Prochlorococcus marinus (strain SARG / CCMP1375 / SS120) GN=Pro_0879 PE=4 SV=1	4.78582e+06	2.81957e+06	2.94289e+06	2.31477e+06	1.84152e+06	3.09665e+06	3.51609e+06	2.41765e+06	1.10135e+06	633854
1::Q7V9S5_PROMA	6	6	281.19	0.321935	1.38179	Glucose	Isocitrate dehydrogenase [NADP] OS=Prochlorococcus marinus (strain SARG / CCMP1375 / SS120) GN=icd PE=3 SV=1	1.84501e+06	1.63717e+06	2.42927e+06	2.27319e+06	1.90062e+06	3.99459e+06	1.97048e+06	2.7228e+06	410687	1.11705e+06
1::Q7VD21_PROMA	6	5	223.95	0.327296	1.16784	Control	ABC-type multidrug transport system ATPase and permease components OS=Prochlorococcus marinus (strain SARG / CCMP1375 / SS120) GN=mdlB PE=3 SV=1	1.58514e+06	1.44009e+06	1.76462e+06	1.51344e+06	1.01201e+06	1.576e+06	1.59662e+06	1.36715e+06	162566	309150
1::SYGA_PROMA	6	5	260.16	0.380258	1.28203	Glucose	Glycine--tRNA ligase alpha subunit OS=Prochlorococcus marinus (strain SARG / CCMP1375 / SS120) GN=glyQ PE=3 SV=1	966053	1.15279e+06	1.62358e+06	1.09716e+06	1.60854e+06	2.09219e+06	1.24748e+06	1.5993e+06	338836	497578
1::Q7VD88_PROMA	6	6	223.58	0.381217	1.14331	Glucose	RNA polymerase sigma factor SigA OS=Prochlorococcus marinus (strain SARG / CCMP1375 / SS120) GN=rpoD PE=3 SV=1	1.96659e+06	1.70715e+06	1.45331e+06	1.96843e+06	1.61031e+06	2.28308e+06	1.70902e+06	1.95394e+06	256641	336615
1::Y144_PROMA	6	6	248.9	0.407095	1.11926	Glucose	UPF0367 protein Pro_0144 OS=Prochlorococcus marinus (strain SARG / CCMP1375 / SS120) GN=Pro_0144 PE=3 SV=1	1.37261e+07	1.60508e+07	1.35525e+07	1.94719e+07	1.4999e+07	1.4026e+07	1.44432e+07	1.61656e+07	1.39499e+06	2.90436e+06
1::Q7VDX1_PROMA	6	5	278.68	0.407191	1.25189	Control	Lactoylglutathione lyase/catechol 2,3-dioxygenase related enzyme OS=Prochlorococcus marinus (strain SARG / CCMP1375 / SS120) GN=Pro_0244 PE=4 SV=1	3.29422e+06	4.22776e+06	2.17807e+06	2.94542e+06	2.61332e+06	2.18958e+06	3.23335e+06	2.58277e+06	1.0262e+06	378848
1::Q7V9N1_PROMA	6	6	268.68	0.413928	1.22267	Glucose	Cyanobacteria-specific GntR-like HTH domain containing transcriptional regulator OS=Prochlorococcus marinus (strain SARG / CCMP1375 / SS120) GN=Pro_1799 PE=4 SV=1	2.61866e+06	3.15544e+06	3.22504e+06	2.70545e+06	3.33388e+06	4.96365e+06	2.99971e+06	3.66766e+06	331828	1.16551e+06
1::Q7VAZ1_PROMA	6	6	300.05	0.467349	1.14601	Glucose	UDP-glucose 6-dehydrogenase OS=Prochlorococcus marinus (strain SARG / CCMP1375 / SS120) GN=ugd PE=3 SV=1	5.08311e+06	4.98805e+06	6.68112e+06	5.40897e+06	5.65941e+06	8.12994e+06	5.58409e+06	6.39944e+06	951244	1.50388e+06
1::KAD_PROMA	6	6	338.09	0.509328	1.12258	Control	Adenylate kinase OS=Prochlorococcus marinus (strain SARG / CCMP1375 / SS120) GN=adk PE=3 SV=1	5.07377e+06	6.89399e+06	6.16112e+06	3.8435e+06	5.95984e+06	6.34594e+06	6.04296e+06	5.38309e+06	915844	1.34723e+06
1::Q7VAK3_PROMA	6	4	498.81	0.51785	1.29131	Control	AbrB family transciptional regulator OS=Prochlorococcus marinus (strain SARG / CCMP1375 / SS120) GN=Pro_1459 PE=4 SV=1	1.19677e+08	7.11635e+07	4.89899e+07	7.36936e+07	4.87317e+07	6.33013e+07	7.99434e+07	6.19089e+07	3.61521e+07	1.2539e+07
1::ATPX_PROMA	6	5	234.72	0.538426	1.1681	Glucose	ATP synthase subunit b' OS=Prochlorococcus marinus (strain SARG / CCMP1375 / SS120) GN=atpG PE=3 SV=1	3.99817e+06	3.26761e+06	4.69581e+06	5.22545e+06	3.19107e+06	5.55582e+06	3.98719e+06	4.65745e+06	714162	1.28062e+06
1::Q7VD52_PROMA	6	6	274.81	0.551617	1.05175	Glucose	Creatinine amidohydrolase related enzyme OS=Prochlorococcus marinus (strain SARG / CCMP1375 / SS120) GN=Pro_0531 PE=4 SV=1	1.4083e+07	1.61865e+07	1.31186e+07	1.62464e+07	1.56392e+07	1.37477e+07	1.44627e+07	1.52111e+07	1.56881e+06	1.30316e+06
1::Q7VEJ8_PROMA	6	6	379.28	0.606396	1.12732	Control	Conserved domain OS=Prochlorococcus marinus (strain SARG / CCMP1375 / SS120) GN=Pro_0015 PE=4 SV=1	1.86538e+07	2.60341e+07	1.57785e+07	2.35424e+07	1.74434e+07	1.26517e+07	2.01555e+07	1.78791e+07	5.29016e+06	5.45839e+06
1::GCSH_PROMA	6	6	273.82	0.607044	1.07498	Glucose	Glycine cleavage system H protein OS=Prochlorococcus marinus (strain SARG / CCMP1375 / SS120) GN=gcvH PE=3 SV=1	2.47208e+07	3.67331e+07	3.33851e+07	3.06059e+07	3.94668e+07	3.18771e+07	3.1613e+07	3.39833e+07	6.1991e+06	4.79124e+06
1::Q7VB15_PROMA	6	5	289.36	0.617759	1.14344	Glucose	SAM-dependent methyltransferase OS=Prochlorococcus marinus (strain SARG / CCMP1375 / SS120) GN=smtA PE=4 SV=1	1.85757e+06	1.52162e+06	2.53265e+06	1.77022e+06	1.89763e+06	3.09198e+06	1.97061e+06	2.25328e+06	514905	729123
1::Q7VAQ0_PROMA;1::Q7VCI9_PROMA	6	5	240.53	0.619798	1.08304	Glucose	Uncharacterized protein OS=Prochlorococcus marinus (strain SARG / CCMP1375 / SS120) GN=Pro_1407 PE=4 SV=1	1.9494e+06	1.24385e+06	1.42617e+06	1.97013e+06	1.62316e+06	1.40971e+06	1.5398e+06	1.66767e+06	366246	282853
1::Q7VE75_PROMA	6	6	294.11	0.62834	1.1301	Control	TPR-repeat protein, specific for cyanobacteria OS=Prochlorococcus marinus (strain SARG / CCMP1375 / SS120) GN=Pro_0138 PE=4 SV=1	1.40924e+07	8.98065e+06	8.14135e+06	1.08261e+07	7.72098e+06	9.07387e+06	1.04048e+07	9.20698e+06	3.22103e+06	1.55684e+06
1::GLYA_PROMA	6	6	202.4	0.647129	1.15294	Glucose	Serine hydroxymethyltransferase OS=Prochlorococcus marinus (strain SARG / CCMP1375 / SS120) GN=glyA PE=3 SV=1	1.94524e+06	1.87584e+06	2.98528e+06	1.88673e+06	2.26273e+06	3.69785e+06	2.26878e+06	2.61577e+06	621471	955783
1::Q7V9E8_PROMA	6	6	265.07	0.647302	1.04364	Glucose	Threonine synthase OS=Prochlorococcus marinus (strain SARG / CCMP1375 / SS120) GN=thrC PE=3 SV=1	6.93508e+06	6.41606e+06	8.63018e+06	7.2316e+06	7.38977e+06	8.31913e+06	7.32711e+06	7.64683e+06	1.15795e+06	587574
1::Q7VD73_PROMA	6	6	404.19	0.738647	1.06455	Control	Inorganic pyrophosphatase OS=Prochlorococcus marinus (strain SARG / CCMP1375 / SS120) GN=ppa PE=3 SV=1	1.61237e+07	2.29951e+07	1.55342e+07	1.8216e+07	1.82344e+07	1.48889e+07	1.82177e+07	1.71131e+07	4.14784e+06	1.92626e+06
1::Q7V9U3_PROMA	6	5	244.47	0.749527	1.02108	Control	Uncharacterized conserved protein OS=Prochlorococcus marinus (strain SARG / CCMP1375 / SS120) GN=Pro_1731 PE=4 SV=1	4.56021e+06	5.16939e+06	3.85314e+06	7.22084e+06	2.89526e+06	3.18618e+06	4.52758e+06	4.4341e+06	658734	2.41777e+06
1::Q7VC31_PROMA	6	6	370.21	0.75095	1.05279	Control	Uncharacterized protein OS=Prochlorococcus marinus (strain SARG / CCMP1375 / SS120) GN=Pro_0911 PE=4 SV=1	1.48459e+07	1.88264e+07	1.31472e+07	1.55143e+07	1.71861e+07	1.17714e+07	1.56065e+07	1.48239e+07	2.91495e+06	2.77261e+06
1::Q7VCE1_PROMA	6	6	264.11	0.774935	1.03461	Glucose	Uncharacterized protein OS=Prochlorococcus marinus (strain SARG / CCMP1375 / SS120) GN=Pro_0799 PE=4 SV=1	5.17399e+06	5.02796e+06	4.26668e+06	5.824e+06	4.62986e+06	4.51547e+06	4.82288e+06	4.98978e+06	487182	724719
1::Q7VD40_PROMA	6	6	269.25	0.780808	1.10411	Glucose	Light dependent protochlorophyllide oxido-reductase OS=Prochlorococcus marinus (strain SARG / CCMP1375 / SS120) GN=por PE=4 SV=1	3.30689e+06	3.07287e+06	4.55067e+06	2.67737e+06	3.89272e+06	5.49827e+06	3.64348e+06	4.02279e+06	794318	1.41494e+06
1::Q7VB03_PROMA	6	6	191.88	0.786882	1.0464	Glucose	Uncharacterized protein OS=Prochlorococcus marinus (strain SARG / CCMP1375 / SS120) GN=Pro_1298 PE=4 SV=1	1.56906e+07	1.40452e+07	1.24944e+07	1.79247e+07	1.22946e+07	1.39707e+07	1.40768e+07	1.473e+07	1.59834e+06	2.89083e+06
1::RS4_PROMA	6	6	301.67	0.78762	1.09877	Glucose	30S ribosomal protein S4 OS=Prochlorococcus marinus (strain SARG / CCMP1375 / SS120) GN=rpsD PE=3 SV=1	6.77021e+06	6.92968e+06	9.06228e+06	6.61115e+06	6.54736e+06	1.18519e+07	7.58739e+06	8.33682e+06	1.27978e+06	3.04435e+06
1::G3XCS7_PROMA	6	6	472.28	0.812107	1.0803	Glucose	Cell division protein FtsZ OS=Prochlorococcus marinus (strain SARG / CCMP1375 / SS120) GN=ftsZ PE=3 SV=1	7.7841e+06	9.2223e+06	9.32919e+06	6.58707e+06	9.54669e+06	1.23165e+07	8.77853e+06	9.48344e+06	862857	2.86526e+06
1::Q7VAQ6_PROMA	6	6	308.04	0.812214	1.00513	Glucose	Bacterial nucleoid DNA-binding protein OS=Prochlorococcus marinus (strain SARG / CCMP1375 / SS120) GN=himA PE=3 SV=1	1.23746e+07	5.30335e+06	4.2115e+06	9.58643e+06	6.89689e+06	5.5184e+06	7.29647e+06	7.33391e+06	4.43151e+06	2.06893e+06
1::Q7VBX2_PROMA	6	6	200.36	0.831209	1.02422	Control	Methionine--tRNA ligase OS=Prochlorococcus marinus (strain SARG / CCMP1375 / SS120) GN=metG PE=3 SV=1	3.26305e+06	2.09772e+06	2.79123e+06	2.9532e+06	1.54722e+06	3.45882e+06	2.71733e+06	2.65308e+06	586171	990510
1::RISB_PROMA	6	6	395.33	0.833507	1.05194	Control	6,7-dimethyl-8-ribityllumazine synthase OS=Prochlorococcus marinus (strain SARG / CCMP1375 / SS120) GN=ribH PE=3 SV=1	2.6707e+07	4.13781e+07	2.71968e+07	3.58115e+07	2.58852e+07	2.88806e+07	3.17606e+07	3.01925e+07	8.33256e+06	5.09154e+06
1::SYL_PROMA	6	6	262.8	0.834804	1.09352	Glucose	Leucine--tRNA ligase OS=Prochlorococcus marinus (strain SARG / CCMP1375 / SS120) GN=leuS PE=3 SV=1	1.25161e+06	909668	1.59986e+06	1.23964e+06	897372	1.97588e+06	1.25371e+06	1.37096e+06	345102	551117
1::GUAA_PROMA	6	6	192.21	0.841213	1.0175	Control	GMP synthase [glutamine-hydrolyzing] OS=Prochlorococcus marinus (strain SARG / CCMP1375 / SS120) GN=guaA PE=3 SV=1	1.49408e+06	1.76439e+06	1.76886e+06	1.49227e+06	1.5332e+06	1.91537e+06	1.67577e+06	1.64695e+06	157370	233356
1::Q7VCR3_PROMA	6	6	446.98	0.85876	1.06836	Glucose	Uncharacterized protein OS=Prochlorococcus marinus (strain SARG / CCMP1375 / SS120) GN=Pro_0677 PE=4 SV=1	3.74624e+06	2.03721e+06	3.40219e+06	3.00038e+06	2.2109e+06	4.60232e+06	3.06188e+06	3.2712e+06	903908	1.2185e+06
1::Q7VBY9_PROMA	6	6	383.78	0.862264	1.0048	Control	DIM6/NTAB family protein OS=Prochlorococcus marinus (strain SARG / CCMP1375 / SS120) GN=Pro_0953 PE=4 SV=1	6.44056e+07	8.91395e+07	6.82325e+07	5.24259e+07	1.0741e+08	6.08812e+07	7.39259e+07	7.35725e+07	1.33137e+07	2.96078e+07
1::RS10_PROMA	6	6	334.12	0.871437	1.1168	Glucose	30S ribosomal protein S10 OS=Prochlorococcus marinus (strain SARG / CCMP1375 / SS120) GN=rpsJ PE=3 SV=1	5.69673e+06	2.56356e+06	4.69024e+06	7.05782e+06	2.375e+06	5.03035e+06	4.31684e+06	4.82106e+06	1.59961e+06	2.34841e+06
1::Q7VBY0_PROMA	6	6	358.1	0.881872	1.01914	Glucose	Uncharacterized protein OS=Prochlorococcus marinus (strain SARG / CCMP1375 / SS120) GN=Pro_0962 PE=4 SV=1	1.86572e+07	2.20314e+07	1.838e+07	2.32825e+07	1.77437e+07	1.91728e+07	1.96895e+07	2.00663e+07	2.03284e+06	2.87549e+06
1::Q7V9J3_PROMA	6	5	193.82	0.888351	1.01363	Control	Predicted membrane protein OS=Prochlorococcus marinus (strain SARG / CCMP1375 / SS120) GN=Pro_1840 PE=4 SV=1	1.37256e+07	1.02125e+07	1.43501e+07	1.39696e+07	8.718e+06	1.50858e+07	1.27627e+07	1.25911e+07	2.23051e+06	3.40034e+06
1::Q7VE78_PROMA	6	6	413.54	0.890836	1.02139	Glucose	Oligoketide cyclase/lipid transport-like protein OS=Prochlorococcus marinus (strain SARG / CCMP1375 / SS120) GN=Pro_0135 PE=4 SV=1	2.71582e+07	2.9358e+07	2.42763e+07	2.43334e+07	3.26777e+07	2.55092e+07	2.69308e+07	2.75068e+07	2.54846e+06	4.5166e+06
1::Q7VE86_PROMA	6	6	232.26	0.894303	1.02237	Glucose	6-pyruvoyl-tetrahydropterin synthase OS=Prochlorococcus marinus (strain SARG / CCMP1375 / SS120) GN=Pro_0127 PE=4 SV=1	1.23532e+07	1.57579e+07	1.5445e+07	1.68481e+07	1.5624e+07	1.20585e+07	1.45187e+07	1.48436e+07	1.8819e+06	2.48835e+06
1::Q7VC46_PROMA	6	5	232.74	0.894765	1.05325	Glucose	Uncharacterized membrane protein OS=Prochlorococcus marinus (strain SARG / CCMP1375 / SS120) GN=Pro_0896 PE=4 SV=1	3.03759e+06	1.55383e+06	1.78967e+06	2.97288e+06	1.35314e+06	2.39486e+06	2.12703e+06	2.24029e+06	797338	820858
1::Q7VD01_PROMA	6	6	217.51	0.898738	1.04687	Glucose	Uncharacterized protein OS=Prochlorococcus marinus (strain SARG / CCMP1375 / SS120) GN=Pro_0588 PE=4 SV=1	2.43805e+07	2.08211e+07	2.66783e+07	2.01225e+07	2.15119e+07	3.36148e+07	2.396e+07	2.50831e+07	2.95118e+06	7.4213e+06
1::YC48L_PROMA	6	6	360.68	0.931451	1.0626	Glucose	Ycf48-like protein OS=Prochlorococcus marinus (strain SARG / CCMP1375 / SS120) GN=Pro_0327 PE=3 SV=1	2.46658e+06	1.30511e+06	2.82277e+06	1.92641e+06	1.42733e+06	3.65353e+06	2.19815e+06	2.33576e+06	793640	1.16819e+06
1::NDK_PROMA	6	6	419.86	0.937556	1.02034	Glucose	Nucleoside diphosphate kinase OS=Prochlorococcus marinus (strain SARG / CCMP1375 / SS120) GN=ndk PE=3 SV=2	6.51587e+07	8.79509e+07	7.64725e+07	7.07784e+07	9.76694e+07	6.58045e+07	7.65274e+07	7.80841e+07	1.13962e+07	1.71427e+07
1::Q7VBU3_PROMA	6	5	212.75	0.949843	1.01597	Glucose	Uncharacterized protein OS=Prochlorococcus marinus (strain SARG / CCMP1375 / SS120) GN=Pro_0999 PE=4 SV=1	5.70487e+06	7.15289e+06	7.97955e+06	5.59138e+06	8.54304e+06	7.0356e+06	6.94577e+06	7.05667e+06	1.15139e+06	1.47594e+06
1::Q7VBV4_PROMA	6	4	169.93	0.968475	1.02649	Glucose	Exoribonuclease R OS=Prochlorococcus marinus (strain SARG / CCMP1375 / SS120) GN=vacB PE=4 SV=1	1.55645e+06	1.19459e+06	1.51969e+06	1.21553e+06	1.22051e+06	1.94779e+06	1.42358e+06	1.46128e+06	199158	421342
1::Q7VBQ7_PROMA	6	6	255.94	0.979856	1.00773	Control	L-2,4-diaminobutyrate decarboxylase OS=Prochlorococcus marinus (strain SARG / CCMP1375 / SS120) GN=gadB PE=3 SV=1	1.1795e+06	1.54293e+06	1.53331e+06	1.35361e+06	1.31692e+06	1.55256e+06	1.41858e+06	1.4077e+06	207103	126789
1::Q7VBJ6_PROMA	5	5	217.35	0.0131718	1.6682	Glucose	ABC-type multidrug transport system ATPase and permease components OS=Prochlorococcus marinus (strain SARG / CCMP1375 / SS120) GN=mdlB PE=3 SV=1	1.95342e+06	1.65457e+06	2.49048e+06	3.43089e+06	3.56626e+06	3.17628e+06	2.03282e+06	3.39114e+06	423574	198006
1::Q7VBG5_PROMA	5	5	228.27	0.0151035	1.52257	Glucose	Geranylgeranyl pyrophosphate synthase OS=Prochlorococcus marinus (strain SARG / CCMP1375 / SS120) GN=ispA PE=3 SV=1	1.06734e+07	9.56732e+06	1.07258e+07	1.36513e+07	1.48116e+07	1.86858e+07	1.03222e+07	1.57162e+07	654253	2.63634e+06
1::Y1271_PROMA	5	5	190.55	0.0605787	1.22488	Glucose	PKHD-type hydroxylase Pro_1271 OS=Prochlorococcus marinus (strain SARG / CCMP1375 / SS120) GN=Pro_1271 PE=3 SV=1	2.63171e+06	3.1446e+06	2.7291e+06	3.30693e+06	3.87117e+06	3.23999e+06	2.83514e+06	3.4727e+06	272393	346706
1::Q7VB72_PROMA	5	5	272.19	0.0609052	1.30925	Control	Uncharacterized protein OS=Prochlorococcus marinus (strain SARG / CCMP1375 / SS120) GN=Pro_1226 PE=4 SV=1	1.06813e+07	1.37575e+07	1.05063e+07	9.12963e+06	9.55933e+06	8.00196e+06	1.16484e+07	8.89697e+06	1.8287e+06	804327
1::Q7VD53_PROMA	5	5	230.41	0.0814851	1.24662	Glucose	Ribosomal protein S1 OS=Prochlorococcus marinus (strain SARG / CCMP1375 / SS120) GN=rpsA PE=4 SV=1	2.36976e+06	1.81484e+06	2.23329e+06	2.90826e+06	2.42049e+06	2.67191e+06	2.1393e+06	2.66689e+06	289151	243925
1::CYSC_PROMA	5	5	224.9	0.116222	1.46523	Control	Adenylyl-sulfate kinase OS=Prochlorococcus marinus (strain SARG / CCMP1375 / SS120) GN=cysC PE=3 SV=1	1.69761e+06	2.19439e+06	1.35787e+06	1.51633e+06	1.07484e+06	991801	1.74996e+06	1.19432e+06	420710	281941
1::Q7V9T4_PROMA	5	5	237.96	0.148583	1.06242	Glucose	Ribonuclease D OS=Prochlorococcus marinus (strain SARG / CCMP1375 / SS120) GN=rnd PE=4 SV=1	8.31424e+06	8.41707e+06	7.93354e+06	9.23344e+06	8.53775e+06	8.43336e+06	8.22162e+06	8.73485e+06	254725	434935
1::Q7VEC3_PROMA	5	5	280.28	0.159092	1.42447	Glucose	Phosphoglucomutase OS=Prochlorococcus marinus (strain SARG / CCMP1375 / SS120) GN=pgm PE=4 SV=1	7.75327e+06	6.97247e+06	1.10693e+07	8.91308e+06	1.36113e+07	1.42199e+07	8.59836e+06	1.22481e+07	2.17526e+06	2.90418e+06
1::Q7VD69_PROMA	5	5	228.77	0.160564	1.18359	Glucose	Dihydroorotase OS=Prochlorococcus marinus (strain SARG / CCMP1375 / SS120) GN=pyrC PE=4 SV=1	1.69408e+06	1.59375e+06	2.17322e+06	2.11531e+06	2.03179e+06	2.31653e+06	1.82035e+06	2.15454e+06	309686	146371
1::Q7VCJ4_PROMA	5	4	220.55	0.211652	1.02897	Glucose	Anti-sigma factor antagonist OS=Prochlorococcus marinus (strain SARG / CCMP1375 / SS120) GN=spoIIAA PE=3 SV=1	3.79665e+06	3.79625e+06	3.99429e+06	4.00035e+06	4.02147e+06	3.901e+06	3.8624e+06	3.97427e+06	114224	64331.2
1::RL13_PROMA	5	4	410.85	0.225569	1.14303	Glucose	50S ribosomal protein L13 OS=Prochlorococcus marinus (strain SARG / CCMP1375 / SS120) GN=rplM PE=3 SV=1	5.54819e+07	4.34513e+07	5.21153e+07	6.18232e+07	5.98762e+07	5.09541e+07	5.03495e+07	5.75512e+07	6.20662e+06	5.79556e+06
1::Q7VC15_PROMA	5	5	175.53	0.233432	1.33425	Control	L-threonine dehydratase OS=Prochlorococcus marinus (strain SARG / CCMP1375 / SS120) GN=ilvA PE=3 SV=1	1.42259e+06	1.44201e+06	2.00491e+06	858272	1.12349e+06	1.66787e+06	1.62317e+06	1.21654e+06	330738	412741
1::Q7VA28_PROMA	5	5	209.53	0.242276	1.40468	Control	Mg-dependent DNase OS=Prochlorococcus marinus (strain SARG / CCMP1375 / SS120) GN=tatD PE=4 SV=1	2.27817e+06	3.18371e+06	1.96779e+06	2.49792e+06	1.66788e+06	1.12343e+06	2.47656e+06	1.76308e+06	631767	692171
1::RL6_PROMA	5	5	291.63	0.244056	1.30646	Glucose	50S ribosomal protein L6 OS=Prochlorococcus marinus (strain SARG / CCMP1375 / SS120) GN=rplF PE=3 SV=1	6.7596e+06	4.66491e+06	5.96769e+06	8.3146e+06	5.46733e+06	8.94025e+06	5.7974e+06	7.57406e+06	1.05768e+06	1.8511e+06
1::PSAL_PROMA	5	5	284.57	0.256648	1.41763	Glucose	Photosystem I reaction center subunit XI OS=Prochlorococcus marinus (strain SARG / CCMP1375 / SS120) GN=psaL PE=3 SV=1	1.18934e+08	1.0512e+08	1.76222e+08	1.54747e+08	1.43688e+08	2.69007e+08	1.33425e+08	1.89147e+08	3.77008e+07	6.93813e+07
1::RRP3_PROMA	5	5	249.1	0.261381	1.09666	Glucose	Probable 30S ribosomal protein PSRP-3 OS=Prochlorococcus marinus (strain SARG / CCMP1375 / SS120) GN=Pro_1593 PE=3 SV=1	4.05884e+07	5.24852e+07	4.72179e+07	5.07276e+07	5.14097e+07	5.17146e+07	4.67638e+07	5.1284e+07	5.96139e+06	505341
1::Q7VBK7_PROMA	5	4	206.72	0.276813	1.35145	Glucose	Glutaredoxin OS=Prochlorococcus marinus (strain SARG / CCMP1375 / SS120) GN=Pro_1085 PE=3 SV=1	1.41261e+07	1.83386e+07	1.44057e+07	2.27136e+07	2.67943e+07	1.38351e+07	1.56235e+07	2.11143e+07	2.35555e+06	6.62595e+06
1::Q7VA41_PROMA	5	5	215.91	0.294701	1.15453	Control	Adenosylmethionine-8-amino-7-oxononanoate aminotransferase OS=Prochlorococcus marinus (strain SARG / CCMP1375 / SS120) GN=cioA PE=3 SV=1	1.64014e+06	2.14815e+06	2.06937e+06	1.63247e+06	1.96763e+06	1.47351e+06	1.95255e+06	1.6912e+06	273408	252241
1::Q7VC76_PROMA	5	5	294.77	0.329749	1.12832	Glucose	Uncharacterized protein OS=Prochlorococcus marinus (strain SARG / CCMP1375 / SS120) GN=Pro_0866 PE=4 SV=1	1.12247e+07	8.04002e+06	7.84138e+06	1.08546e+07	9.69537e+06	1.00344e+07	9.03535e+06	1.01948e+07	1.89859e+06	596000
1::G3XCS5_PROMA	5	5	297.56	0.331563	1.22554	Control	Possible PucC protein OS=Prochlorococcus marinus (strain SARG / CCMP1375 / SS120) GN=pucC PE=4 SV=1	1.13237e+07	9.35806e+06	6.66659e+06	7.67573e+06	6.5843e+06	8.05529e+06	9.11613e+06	7.43844e+06	2.33797e+06	763667
1::PCYA_PROMA	5	5	320.36	0.341358	1.31958	Control	Phycocyanobilin:ferredoxin oxidoreductase OS=Prochlorococcus marinus (strain SARG / CCMP1375 / SS120) GN=pcyA PE=3 SV=1	5.60765e+06	6.62115e+06	4.66372e+06	5.73407e+06	4.95429e+06	2.11306e+06	5.63084e+06	4.26714e+06	978918	1.90579e+06
1::Q7VC44_PROMA	5	4	204.26	0.34583	1.10265	Glucose	Uncharacterized protein OS=Prochlorococcus marinus (strain SARG / CCMP1375 / SS120) GN=Pro_0898 PE=4 SV=1	1.09048e+07	1.22933e+07	1.08083e+07	1.25279e+07	1.41407e+07	1.08283e+07	1.13354e+07	1.2499e+07	830932	1.65636e+06
1::RL29_PROMA	5	5	290.61	0.37984	1.11934	Glucose	50S ribosomal protein L29 OS=Prochlorococcus marinus (strain SARG / CCMP1375 / SS120) GN=rpmC PE=3 SV=1	2.52678e+07	2.0955e+07	2.77504e+07	2.49045e+07	3.21022e+07	2.57943e+07	2.46577e+07	2.76003e+07	3.43853e+06	3.92407e+06
1::Q7VB24_PROMA	5	5	232.3	0.39369	1.88622	Glucose	Uncharacterized protein OS=Prochlorococcus marinus (strain SARG / CCMP1375 / SS120) GN=Pro_1276 PE=4 SV=1	5.49717e+06	3.87959e+06	3.21376e+06	7.08898e+06	2.82062e+06	1.38388e+07	4.19684e+06	7.91615e+06	1.1743e+06	5.55549e+06
1::Q7VAC6_PROMA	5	5	295.04	0.405848	1.08454	Glucose	Na+/alanine symporter OS=Prochlorococcus marinus (strain SARG / CCMP1375 / SS120) GN=alsT PE=4 SV=1	1.87038e+07	1.97308e+07	2.13066e+07	1.89207e+07	2.44463e+07	2.14244e+07	1.99137e+07	2.15971e+07	1.31099e+06	2.76687e+06
1::Q7VBK5_PROMA	5	5	239.8	0.422081	1.07955	Glucose	Uncharacterized membrane protein OS=Prochlorococcus marinus (strain SARG / CCMP1375 / SS120) GN=Pro_1087 PE=4 SV=1	8.8086e+06	8.50725e+06	9.61948e+06	1.04561e+07	8.34014e+06	1.02818e+07	8.97844e+06	9.69268e+06	575235	1.17456e+06
1::Q7V9V2_PROMA	5	5	276.02	0.436347	1.21942	Glucose	Predicted membrane protein OS=Prochlorococcus marinus (strain SARG / CCMP1375 / SS120) GN=Pro_1722 PE=4 SV=1	3.11745e+07	1.88515e+07	1.86468e+07	3.6205e+07	2.06907e+07	2.68453e+07	2.2891e+07	2.79136e+07	7.17452e+06	7.81214e+06
1::Q7VA10_PROMA	5	5	188.78	0.448304	1.20119	Glucose	Uncharacterized protein OS=Prochlorococcus marinus (strain SARG / CCMP1375 / SS120) GN=Pro_1659 PE=4 SV=1	3.27984e+06	4.19882e+06	3.94604e+06	3.79086e+06	6.25627e+06	3.67607e+06	3.80823e+06	4.5744e+06	474735	1.45767e+06
1::Q7VDQ1_PROMA	5	5	184.15	0.463259	1.18785	Control	NUDIX/MutT family pyrophosphohydrolase OS=Prochlorococcus marinus (strain SARG / CCMP1375 / SS120) GN=Pro_0317 PE=3 SV=1	3.69915e+06	3.76855e+06	2.43782e+06	3.65979e+06	2.69858e+06	1.98068e+06	3.30184e+06	2.77969e+06	749067	842488
1::Q7VB28_PROMA	5	4	284.05	0.470021	1.12551	Glucose	ABC-type Fe3+ transport system periplasmic component OS=Prochlorococcus marinus (strain SARG / CCMP1375 / SS120) GN=afuA PE=4 SV=1	1.11611e+06	834666	1.20191e+06	1.11233e+06	1.0138e+06	1.42226e+06	1.0509e+06	1.1828e+06	192113	213151
1::SECF_PROMA	5	5	243.07	0.489132	1.22711	Glucose	Protein translocase subunit SecF OS=Prochlorococcus marinus (strain SARG / CCMP1375 / SS120) GN=secF PE=3 SV=1	3.44741e+06	2.85875e+06	3.37337e+06	3.6361e+06	2.70441e+06	5.53731e+06	3.22651e+06	3.95927e+06	320635	1.44384e+06
1::RL10_PROMA	5	5	173.88	0.489757	1.10916	Glucose	50S ribosomal protein L10 OS=Prochlorococcus marinus (strain SARG / CCMP1375 / SS120) GN=rplJ PE=3 SV=1	3.28888e+06	3.42473e+06	4.52135e+06	4.30081e+06	3.42968e+06	4.73081e+06	3.74498e+06	4.15377e+06	675772	662911
1::KAIB_PROMA	5	5	157.11	0.491731	1.13805	Glucose	Circadian clock protein KaiB OS=Prochlorococcus marinus (strain SARG / CCMP1375 / SS120) GN=kaiB PE=3 SV=1	2.68409e+06	2.84206e+06	3.78602e+06	2.71683e+06	3.7329e+06	4.14797e+06	3.10406e+06	3.53257e+06	595854	736300
1::Q7V9T8_PROMA	5	5	246.45	0.492901	1.17216	Glucose	ATPase OS=Prochlorococcus marinus (strain SARG / CCMP1375 / SS120) GN=mrp PE=4 SV=1	9.95407e+06	1.23875e+07	1.23137e+07	9.89823e+06	1.31267e+07	1.75966e+07	1.15518e+07	1.35405e+07	1.38412e+06	3.86581e+06
1::DHAS_PROMA	5	4	266.91	0.508019	1.34338	Glucose	Aspartate-semialdehyde dehydrogenase OS=Prochlorococcus marinus (strain SARG / CCMP1375 / SS120) GN=asd PE=3 SV=2	1.04607e+06	1.24244e+06	2.02807e+06	990613	2.44469e+06	2.3635e+06	1.43886e+06	1.93294e+06	519630	817085
1::ARLY_PROMA	5	5	181.75	0.50877	1.1821	Glucose	Argininosuccinate lyase OS=Prochlorococcus marinus (strain SARG / CCMP1375 / SS120) GN=argH PE=3 SV=1	757664	886472	589776	801829	658519	1.18036e+06	744637	880237	148776	269613
1::Q7VEI6_PROMA	5	4	451.75	0.512582	1.3088	Glucose	Biotin carboxyl carrier protein OS=Prochlorococcus marinus (strain SARG / CCMP1375 / SS120) GN=accB PE=4 SV=1	2.146e+07	2.55357e+07	2.50408e+07	4.91659e+07	2.02192e+07	2.48965e+07	2.40122e+07	3.14272e+07	2.2241e+06	1.55392e+07
1::Q7VD48_PROMA	5	5	380.56	0.530338	1.09968	Glucose	Short-chain dehydrogenase/reductase family enzyme OS=Prochlorococcus marinus (strain SARG / CCMP1375 / SS120) GN=fabG PE=3 SV=1	5.62159e+06	4.26029e+06	5.50741e+06	5.16582e+06	4.9406e+06	6.81693e+06	5.12976e+06	5.64111e+06	755145	1.02449e+06
1::Q7VAX9_PROMA	5	5	247.16	0.543783	1.10794	Glucose	SAM-dependent methyltransferase OS=Prochlorococcus marinus (strain SARG / CCMP1375 / SS120) GN=Pro_1324 PE=4 SV=1	5.08592e+06	4.24871e+06	5.33121e+06	6.06575e+06	4.18364e+06	5.99953e+06	4.88861e+06	5.41631e+06	567578	1.06803e+06
1::Q7V9J6_PROMA	5	5	272.66	0.549653	1.11331	Control	Predicted chorismate lyase OS=Prochlorococcus marinus (strain SARG / CCMP1375 / SS120) GN=ubiC PE=4 SV=1	1.98765e+06	2.52616e+06	1.79474e+06	2.50043e+06	1.47092e+06	1.69512e+06	2.10285e+06	1.88882e+06	379076	541404
1::Q7VDW5_PROMA	5	5	197.91	0.569102	1.12107	Glucose	Predicted glutathione S-transferase OS=Prochlorococcus marinus (strain SARG / CCMP1375 / SS120) GN=ECM4 PE=3 SV=1	1.69042e+06	1.89903e+06	2.39349e+06	1.82013e+06	2.02538e+06	2.86179e+06	1.99431e+06	2.23577e+06	361087	551776
1::Q7VCX5_PROMA	5	3	307.74	0.58861	1.15954	Glucose	AbrB family trancriptional regulator fused to LRR containing domain OS=Prochlorococcus marinus (strain SARG / CCMP1375 / SS120) GN=Pro_0615 PE=4 SV=1	1.64218e+06	1.25748e+06	1.63237e+06	2.04592e+06	1.16144e+06	2.04772e+06	1.51068e+06	1.75169e+06	219328	511174
1::Y479_PROMA	5	4	243.08	0.588908	1.10442	Glucose	UPF0234 protein Pro_0479 OS=Prochlorococcus marinus (strain SARG / CCMP1375 / SS120) GN=Pro_0479 PE=3 SV=1	6.43333e+06	5.28931e+06	2.71935e+06	5.78172e+06	5.50098e+06	4.66725e+06	4.81399e+06	5.31665e+06	1.90207e+06	579652
1::Q7VAP3_PROMA	5	5	323.73	0.590302	1.06643	Control	Peptide methionine sulfoxide reductase MsrA OS=Prochlorococcus marinus (strain SARG / CCMP1375 / SS120) GN=msrA PE=3 SV=1	7.5797e+06	8.45616e+06	7.34557e+06	8.49302e+06	7.81097e+06	5.62096e+06	7.79381e+06	7.30832e+06	585433	1.50056e+06
1::CLPB_PROMA	5	4	176.67	0.642922	1.05985	Control	Chaperone protein ClpB OS=Prochlorococcus marinus (strain SARG / CCMP1375 / SS120) GN=clpB PE=3 SV=1	1.1474e+06	1.21692e+06	1.11578e+06	866358	890349	1.52687e+06	1.16004e+06	1.09453e+06	51738.7	374613
1::Q7VA48_PROMA	5	4	226.96	0.642998	1.17877	Glucose	Adenylosuccinate lyase OS=Prochlorococcus marinus (strain SARG / CCMP1375 / SS120) GN=purB PE=3 SV=1	2.47142e+06	2.06173e+06	4.10386e+06	2.86462e+06	2.31965e+06	4.99679e+06	2.879e+06	3.39369e+06	1.08035e+06	1.41481e+06
1::Q7VDQ0_PROMA	5	5	218.06	0.645724	1.04268	Control	7, 8-dihydro-6-hydroxymethylpterin-pyrophosphokinase OS=Prochlorococcus marinus (strain SARG / CCMP1375 / SS120) GN=folK PE=4 SV=1	5.24433e+06	6.08662e+06	5.77314e+06	5.42125e+06	6.28421e+06	4.69856e+06	5.70136e+06	5.46801e+06	425708	793858
1::TIG_PROMA	5	5	181.06	0.647055	1.10792	Glucose	Trigger factor OS=Prochlorococcus marinus (strain SARG / CCMP1375 / SS120) GN=tig PE=3 SV=1	2.83037e+06	1.91434e+06	1.43351e+06	2.65545e+06	1.67152e+06	2.51802e+06	2.05941e+06	2.28166e+06	709637	532851
1::PSAE_PROMA	5	5	267.9	0.682584	1.22513	Glucose	Photosystem I reaction center subunit IV OS=Prochlorococcus marinus (strain SARG / CCMP1375 / SS120) GN=psaE PE=3 SV=1	1.09562e+08	8.55776e+07	1.61105e+08	1.29181e+08	8.19057e+07	2.25358e+08	1.18748e+08	1.45482e+08	3.85926e+07	7.31022e+07
1::HIS7_PROMA	5	5	206.72	0.688933	1.104	Control	Imidazoleglycerol-phosphate dehydratase OS=Prochlorococcus marinus (strain SARG / CCMP1375 / SS120) GN=hisB PE=3 SV=1	5.30759e+06	6.36709e+06	3.64222e+06	5.53304e+06	3.86982e+06	4.47119e+06	5.10563e+06	4.62468e+06	1.37362e+06	842167
1::Q7VEB7_PROMA	5	5	221.95	0.703717	1.05808	Glucose	NADH dehydrogenase, FAD-containing subunit OS=Prochlorococcus marinus (strain SARG / CCMP1375 / SS120) GN=ndh PE=4 SV=1	1.33382e+06	1.03616e+06	1.13801e+06	1.49883e+06	1.08896e+06	1.12394e+06	1.16933e+06	1.23725e+06	151283	227218
1::Q7TV90_PROMA	5	4	284.05	0.704597	1.08973	Glucose	3-oxoacyl-[acyl-carrier-protein] synthase 2 OS=Prochlorococcus marinus (strain SARG / CCMP1375 / SS120) GN=fabB PE=3 SV=1	6.155e+06	4.96415e+06	7.49668e+06	5.82504e+06	5.58784e+06	8.87328e+06	6.20528e+06	6.76205e+06	1.26702e+06	1.83222e+06
1::Q7VC20_PROMA	5	5	166.67	0.728827	1.05422	Control	ABC-type antimicrobial peptide transport system permease component OS=Prochlorococcus marinus (strain SARG / CCMP1375 / SS120) GN=salY PE=4 SV=1	1.24828e+06	869372	1.12361e+06	1.05228e+06	597393	1.42489e+06	1.08042e+06	1.02485e+06	193110	414431
1::Q7VCE7_PROMA	5	5	237.58	0.733958	1.05963	Glucose	Isochorismatase family hydrolase OS=Prochlorococcus marinus (strain SARG / CCMP1375 / SS120) GN=pncA PE=4 SV=1	4.14767e+06	4.13558e+06	6.05366e+06	4.53159e+06	4.41019e+06	6.25003e+06	4.77897e+06	5.06394e+06	1.10393e+06	1.02898e+06
1::Q7VAV0_PROMA	5	5	295.7	0.734088	1.02174	Glucose	Uncharacterized secreted or membrane protein OS=Prochlorococcus marinus (strain SARG / CCMP1375 / SS120) GN=Pro_1353 PE=4 SV=1	7.91422e+06	9.58133e+06	7.85465e+06	8.97135e+06	8.67046e+06	8.25945e+06	8.45007e+06	8.63375e+06	980152	357368
1::Q7VE83_PROMA	5	5	183.85	0.763955	1.05522	Control	Glutathione S-transferase zeta class OS=Prochlorococcus marinus (strain SARG / CCMP1375 / SS120) GN=gst PE=4 SV=1	2.87397e+06	1.9151e+06	1.90913e+06	3.02095e+06	1.871e+06	1.45571e+06	2.23273e+06	2.11589e+06	555332	810847
1::TPIS_PROMA	5	5	277.19	0.790834	1.03891	Glucose	Triosephosphate isomerase OS=Prochlorococcus marinus (strain SARG / CCMP1375 / SS120) GN=tpiA PE=3 SV=1	2.45211e+06	2.04479e+06	3.55526e+06	2.79858e+06	2.29122e+06	3.27567e+06	2.68405e+06	2.78849e+06	781490	492304
1::Q7VBT5_PROMA	5	5	250.78	0.805642	1.02501	Glucose	Uncharacterized protein OS=Prochlorococcus marinus (strain SARG / CCMP1375 / SS120) GN=Pro_1007 PE=4 SV=1	1.03246e+07	1.36308e+07	1.17045e+07	1.25559e+07	1.32855e+07	1.07103e+07	1.18866e+07	1.21839e+07	1.66065e+06	1.32727e+06
1::Q7VD98_PROMA	5	5	195.84	0.805813	1.32247	Glucose	Uncharacterized protein OS=Prochlorococcus marinus (strain SARG / CCMP1375 / SS120) GN=Pro_0485 PE=4 SV=1	1.69222e+06	3.57555e+06	4.13233e+06	1.81871e+06	2.59483e+06	8.01781e+06	3.13337e+06	4.14378e+06	1.27874e+06	3.37737e+06
1::Q7VBE9_PROMA	5	5	246.98	0.818526	1.07754	Glucose	Protoporphyrin IX Mg-chelatase subunit ChlI OS=Prochlorococcus marinus (strain SARG / CCMP1375 / SS120) GN=chlI PE=4 SV=1	4.29848e+06	2.63869e+06	3.02687e+06	3.4856e+06	2.45266e+06	4.79834e+06	3.32134e+06	3.57887e+06	868194	1.17562e+06
1::Q7VCB7_PROMA	5	3	239.74	0.823188	1.04853	Glucose	Glycosyltransferase OS=Prochlorococcus marinus (strain SARG / CCMP1375 / SS120) GN=wcaA PE=4 SV=1	3.3168e+06	2.98809e+06	4.05036e+06	3.38783e+06	2.91346e+06	4.55646e+06	3.45175e+06	3.61925e+06	543840	845591
1::Q7VBP5_PROMA	5	5	267.46	0.829754	1.00257	Glucose	3-polyprenyl-4-hydroxybenzoate decarboxylase elated enzyme OS=Prochlorococcus marinus (strain SARG / CCMP1375 / SS120) GN=ubiD PE=4 SV=1	3.1814e+06	3.14978e+06	3.23801e+06	4.37947e+06	3.37606e+06	1.83824e+06	3.18973e+06	3.19793e+06	44697	1.27995e+06
1::RS20_PROMA	5	5	240.49	0.844789	1.02148	Glucose	30S ribosomal protein S20 OS=Prochlorococcus marinus (strain SARG / CCMP1375 / SS120) GN=rpsT PE=3 SV=1	4.50099e+06	5.27977e+06	4.18976e+06	5.19341e+06	4.97572e+06	4.10141e+06	4.65684e+06	4.75685e+06	561472	577969
1::Q7V9Q6_PROMA	5	5	240.68	0.846421	1.11082	Glucose	Probable N-acyl-L-amino acid amidohydrolase OS=Prochlorococcus marinus (strain SARG / CCMP1375 / SS120) GN=Pro_1773 PE=4 SV=1	2.18188e+06	1.90532e+06	2.63992e+06	1.91056e+06	1.78329e+06	3.7788e+06	2.24237e+06	2.49088e+06	371018	1.11718e+06
1::Q7VAM9_PROMA	5	5	257.52	0.877912	1.00862	Glucose	Secreted pentapeptide repeats protein OS=Prochlorococcus marinus (strain SARG / CCMP1375 / SS120) GN=Pro_1431 PE=4 SV=1	8.16684e+06	3.65382e+06	3.5824e+06	7.07211e+06	3.82632e+06	4.63742e+06	5.13435e+06	5.17862e+06	2.62645e+06	1.68922e+06
1::ACSF_PROMA	5	5	149.44	0.890251	1.05532	Glucose	Magnesium-protoporphyrin IX monomethyl ester [oxidative] cyclase OS=Prochlorococcus marinus (strain SARG / CCMP1375 / SS120) GN=acsF PE=3 SV=1	2.29608e+06	2.08365e+06	2.69042e+06	2.34178e+06	1.80368e+06	3.31582e+06	2.35672e+06	2.48709e+06	307897	766469
1::Q7VCI5_PROMA	5	5	453.21	0.896248	1.02346	Control	Uncharacterized protein OS=Prochlorococcus marinus (strain SARG / CCMP1375 / SS120) GN=Pro_0755 PE=4 SV=1	9.59898e+06	1.34988e+07	1.26657e+07	1.16343e+07	1.02453e+07	1.30642e+07	1.19212e+07	1.16479e+07	2.05377e+06	1.40948e+06
1::Q7VDE3_PROMA	5	5	167.12	0.901216	1.02093	Glucose	Periplasmic binding protein-like II superfamily OS=Prochlorococcus marinus (strain SARG / CCMP1375 / SS120) GN=Pro_0436 PE=4 SV=1	1.83695e+06	1.76322e+06	2.67297e+06	1.903e+06	1.82555e+06	2.6759e+06	2.09105e+06	2.13482e+06	505310	470192
1::DAPB_PROMA	5	5	248.55	0.905119	1.04769	Control	4-hydroxy-tetrahydrodipicolinate reductase OS=Prochlorococcus marinus (strain SARG / CCMP1375 / SS120) GN=dapB PE=3 SV=1	7.64603e+06	3.81312e+06	3.92601e+06	7.07392e+06	3.46625e+06	4.14474e+06	5.12839e+06	4.89497e+06	2.18107e+06	1.91728e+06
1::Q7VBP7_PROMA	5	5	211.56	0.911217	1.00169	Control	Nitrilase-like protein OS=Prochlorococcus marinus (strain SARG / CCMP1375 / SS120) GN=Pro_1045 PE=4 SV=1	3.44968e+06	3.75755e+06	3.70516e+06	4.46155e+06	3.26984e+06	3.16259e+06	3.63746e+06	3.63133e+06	164722	720994
1::SPEA_PROMA	5	4	182.85	0.925369	1.06385	Glucose	Biosynthetic arginine decarboxylase OS=Prochlorococcus marinus (strain SARG / CCMP1375 / SS120) GN=speA PE=3 SV=1	895360	1.36241e+06	1.64431e+06	930787	1.1274e+06	2.09305e+06	1.30069e+06	1.38375e+06	378268	622092
1::Q7V9M2_PROMA	5	4	159.49	0.926035	1.00333	Control	Aspartokinase OS=Prochlorococcus marinus (strain SARG / CCMP1375 / SS120) GN=lysC PE=3 SV=1	1.34282e+06	1.05389e+06	1.26651e+06	934541	1.25599e+06	1.46053e+06	1.22107e+06	1.21702e+06	149726	265154
1::Q7VCD7_PROMA	5	5	305.12	0.931878	1.06054	Glucose	Uncharacterized protein OS=Prochlorococcus marinus (strain SARG / CCMP1375 / SS120) GN=Pro_0803 PE=4 SV=1	1.10901e+07	7.14893e+06	1.17798e+07	8.19827e+06	5.76045e+06	1.78775e+07	1.00063e+07	1.06121e+07	2.49846e+06	6.40901e+06
1::Q7VEB0_PROMA	5	5	277.53	0.932048	1.02281	Glucose	Uncharacterized protein OS=Prochlorococcus marinus (strain SARG / CCMP1375 / SS120) GN=Pro_0103 PE=4 SV=1	8.16396e+06	1.05519e+07	7.97308e+06	8.96301e+06	1.11824e+07	7.15235e+06	8.8963e+06	9.09926e+06	1.43693e+06	2.01848e+06
1::Q7VCD9_PROMA	5	5	253.73	0.94688	1.01332	Control	Homoserine trans-succinylase OS=Prochlorococcus marinus (strain SARG / CCMP1375 / SS120) GN=metA PE=4 SV=1	2.11838e+06	1.55018e+06	2.34925e+06	2.08114e+06	1.54415e+06	2.31341e+06	2.00593e+06	1.97957e+06	411228	394562
1::Q7VD83_PROMA	5	5	310.18	0.949547	1.00417	Glucose	Uncharacterized membrane protein OS=Prochlorococcus marinus (strain SARG / CCMP1375 / SS120) GN=Pro_0500 PE=4 SV=1	9.54656e+06	6.80058e+06	9.09133e+06	9.3365e+06	5.86553e+06	1.03424e+07	8.47949e+06	8.51481e+06	1.47169e+06	2.34883e+06
1::Q7V9Y0_PROMA	5	5	252.32	0.958396	1.00463	Control	Protein translocase subunit SecY OS=Prochlorococcus marinus (strain SARG / CCMP1375 / SS120) GN=secY PE=3 SV=1	4.81496e+06	3.93507e+06	4.69607e+06	4.85801e+06	3.89061e+06	4.6355e+06	4.48203e+06	4.46137e+06	477398	506660
1::SYFB_PROMA	5	5	187.83	0.987925	1.0048	Glucose	Phenylalanine--tRNA ligase beta subunit OS=Prochlorococcus marinus (strain SARG / CCMP1375 / SS120) GN=pheT PE=3 SV=1	2.41156e+06	2.10629e+06	1.81414e+06	1.92014e+06	1.81234e+06	2.62988e+06	2.11066e+06	2.12079e+06	298734	444173
1::Q7VA90_PROMA	5	4	309.32	0.992294	1.03199	Glucose	Phosphate-binding protein OS=Prochlorococcus marinus (strain SARG / CCMP1375 / SS120) GN=pstS PE=3 SV=1	1.21529e+06	932332	1.05043e+06	930624	842642	1.5271e+06	1.06602e+06	1.10012e+06	142121	372381
1::Q7V9N0_PROMA	4	4	177.05	0.0605913	1.35572	Control	Serine acetyltransferase OS=Prochlorococcus marinus (strain SARG / CCMP1375 / SS120) GN=cysE PE=4 SV=1	1.16611e+06	1.19233e+06	1.47844e+06	787169	971653	1.07132e+06	1.27896e+06	943380	173253	144170
1::Q7VBF8_PROMA	4	4	124.88	0.140778	1.39092	Glucose	DNA gyrase subunit A OS=Prochlorococcus marinus (strain SARG / CCMP1375 / SS120) GN=gyrA PE=3 SV=1	589079	407018	441598	621086	532030	846600	479232	666572	96689	162143
1::PDXJ_PROMA	4	4	218.45	0.147272	1.07219	Control	Pyridoxine 5'-phosphate synthase OS=Prochlorococcus marinus (strain SARG / CCMP1375 / SS120) GN=pdxJ PE=3 SV=1	5.43542e+06	5.78469e+06	6.04633e+06	5.4058e+06	5.13723e+06	5.56081e+06	5.75548e+06	5.36795e+06	306498	214311
1::Q7VB23_PROMA	4	4	240.12	0.166695	1.2806	Control	SAM-dependent methyltransferase OS=Prochlorococcus marinus (strain SARG / CCMP1375 / SS120) GN=smtA PE=4 SV=1	2.1489e+06	1.45161e+06	1.78449e+06	1.58598e+06	1.44234e+06	1.17674e+06	1.795e+06	1.40168e+06	348761	207628
1::Q7VE53_PROMA	4	4	180.62	0.168115	1.15031	Control	1-acyl-sn-glycerol-3-phosphate acyltransferase OS=Prochlorococcus marinus (strain SARG / CCMP1375 / SS120) GN=plsC PE=4 SV=1	3.25267e+06	2.69219e+06	2.62605e+06	2.71793e+06	2.37012e+06	2.36294e+06	2.85697e+06	2.48366e+06	344282	202913
1::PUR7_PROMA	4	4	220.63	0.236127	1.32045	Glucose	Phosphoribosylaminoimidazole-succinocarboxamide synthase OS=Prochlorococcus marinus (strain SARG / CCMP1375 / SS120) GN=purC PE=3 SV=1	1.29961e+06	1.55886e+06	1.65955e+06	1.39338e+06	2.13512e+06	2.43732e+06	1.50601e+06	1.98861e+06	185699	537171
1::Q7VAL0_PROMA	4	4	183.88	0.23925	3.4001	Glucose	Transporter OS=Prochlorococcus marinus (strain SARG / CCMP1375 / SS120) GN=Pro_1452 PE=3 SV=1	2.06473e+07	1.62081e+07	2.68834e+07	2.98505e+07	2.42363e+07	1.62631e+08	2.12463e+07	7.22393e+07	5.3628e+06	7.8332e+07
1::Q7VAQ1_PROMA	4	4	128.4	0.255783	1.34477	Glucose	Uncharacterized membrane protein OS=Prochlorococcus marinus (strain SARG / CCMP1375 / SS120) GN=Pro_1406 PE=4 SV=1	2.83128e+06	2.98135e+06	5.43455e+06	5.26251e+06	5.99214e+06	3.87026e+06	3.74906e+06	5.04164e+06	1.4616e+06	1.07805e+06
1::Q7VDC8_PROMA	4	4	157.37	0.260241	1.29132	Glucose	Short-chain dehydrogenase/reductase family enzyme OS=Prochlorococcus marinus (strain SARG / CCMP1375 / SS120) GN=fabG PE=3 SV=1	1.21854e+06	914798	1.61266e+06	1.60104e+06	1.28141e+06	1.95483e+06	1.24867e+06	1.61243e+06	349905	336852
1::AROK_PROMA	4	4	134.39	0.261314	1.41707	Glucose	Shikimate kinase OS=Prochlorococcus marinus (strain SARG / CCMP1375 / SS120) GN=aroK PE=3 SV=1	986243	611508	857525	1.16893e+06	762100	1.54827e+06	818426	1.15977e+06	190403	393163
1::Q7V9K6_PROMA	4	4	136.18	0.266797	1.24559	Control	Glycosyltransferase OS=Prochlorococcus marinus (strain SARG / CCMP1375 / SS120) GN=rfaG PE=4 SV=1	2.573e+06	1.87723e+06	1.74948e+06	1.72381e+06	1.29499e+06	1.95854e+06	2.06657e+06	1.65911e+06	443211	336473
1::Q7VC13_PROMA	4	4	273.12	0.27481	1.26882	Glucose	Photosystem I reaction center subunit PsaK OS=Prochlorococcus marinus (strain SARG / CCMP1375 / SS120) GN=psaK PE=4 SV=1	1.64264e+08	1.4512e+08	1.69787e+08	1.87115e+08	1.53609e+08	2.67258e+08	1.59724e+08	2.02661e+08	1.29456e+07	5.83976e+07
1::Q7VEK4_PROMA	4	4	224.4	0.28045	1.34285	Glucose	Uncharacterized conserved membrane protein OS=Prochlorococcus marinus (strain SARG / CCMP1375 / SS120) GN=Pro_0008 PE=4 SV=1	3.94074e+06	3.01644e+06	5.19059e+06	5.12151e+06	3.98704e+06	7.20413e+06	4.04926e+06	5.43756e+06	1.09113e+06	1.63166e+06
1::Q7V9V5_PROMA	4	4	238.14	0.30087	1.15688	Glucose	Prephenate dehydrogenase OS=Prochlorococcus marinus (strain SARG / CCMP1375 / SS120) GN=tyrA PE=4 SV=1	1.06664e+07	1.26173e+07	1.13146e+07	1.09009e+07	1.34883e+07	1.56368e+07	1.15328e+07	1.3342e+07	993606	2.37137e+06
1::Q7VAX1_PROMA	4	4	199.6	0.42209	1.09866	Glucose	ABC-type multidrug transport system ATPase and permease components OS=Prochlorococcus marinus (strain SARG / CCMP1375 / SS120) GN=mdlB PE=3 SV=1	749505	920217	1.08549e+06	1.0068e+06	933098	1.08713e+06	918404	1.00901e+06	167999	77039.3
1::Q7VE98_PROMA	4	4	246.98	0.428544	1.20591	Control	Inositol monophosphatase family protein OS=Prochlorococcus marinus (strain SARG / CCMP1375 / SS120) GN=Pro_0115 PE=4 SV=1	3.67143e+06	4.27626e+06	2.45823e+06	3.51685e+06	2.54171e+06	2.57055e+06	3.46864e+06	2.87637e+06	925823	554858
1::Q7VC93_PROMA	4	4	203.46	0.46527	1.33284	Glucose	Uracil phosphoribosyltransferase OS=Prochlorococcus marinus (strain SARG / CCMP1375 / SS120) GN=upp PE=4 SV=1	2.19579e+06	1.50502e+06	1.61857e+06	3.54006e+06	1.42603e+06	2.1238e+06	1.77312e+06	2.3633e+06	370413	1.07717e+06
1::Q7VE21_PROMA	4	4	126.48	0.468955	1.37696	Glucose	Magnesium-protoporphyrin IX methyltransferase OS=Prochlorococcus marinus (strain SARG / CCMP1375 / SS120) GN=chlM PE=4 SV=1	1.39404e+06	1.11143e+06	1.50443e+06	1.37238e+06	1.17565e+06	2.97345e+06	1.33663e+06	1.84049e+06	202694	986089
1::RL11_PROMA	4	4	178.78	0.475175	1.1825	Control	50S ribosomal protein L11 OS=Prochlorococcus marinus (strain SARG / CCMP1375 / SS120) GN=rplK PE=3 SV=1	4.55852e+06	4.95476e+06	4.70542e+06	5.50189e+06	4.67628e+06	1.84611e+06	4.73957e+06	4.00809e+06	200314	1.9173e+06
1::Q7VEB8_PROMA	4	4	163.18	0.477578	1.09726	Glucose	Phosphoadenylyl-sulfate reductase (thioredoxin) OS=Prochlorococcus marinus (strain SARG / CCMP1375 / SS120) GN=cysH PE=4 SV=1	2.91505e+06	3.36182e+06	3.61101e+06	3.03736e+06	4.19482e+06	3.61745e+06	3.29596e+06	3.61654e+06	352621	578729
1::ATPF_PROMA	4	4	245.78	0.478933	1.38212	Glucose	ATP synthase subunit b OS=Prochlorococcus marinus (strain SARG / CCMP1375 / SS120) GN=atpF PE=3 SV=1	6.33898e+06	4.44598e+06	6.4425e+06	6.15753e+06	4.83278e+06	1.28202e+07	5.74249e+06	7.93683e+06	1.124e+06	4.28066e+06
1::SYK_PROMA	4	4	159.63	0.480179	1.10125	Control	Lysine--tRNA ligase OS=Prochlorococcus marinus (strain SARG / CCMP1375 / SS120) GN=lysS PE=3 SV=1	873394	708723	813928	662492	600894	912369	798682	725252	83387.2	164949
1::IF3_PROMA	4	3	182.8	0.480463	1.21413	Control	Translation initiation factor IF-3 OS=Prochlorococcus marinus (strain SARG / CCMP1375 / SS120) GN=infC PE=3 SV=1	617962	319823	383952	388757	362473	337403	440579	362877	156929	25679.3
1::Q7VAY9_PROMA	4	4	158.6	0.509912	1.04873	Glucose	UDP-glucose 4-epimerase OS=Prochlorococcus marinus (strain SARG / CCMP1375 / SS120) GN=galE PE=3 SV=1	3.69531e+06	3.17565e+06	3.11454e+06	3.67161e+06	3.58439e+06	3.21609e+06	3.3285e+06	3.4907e+06	319136	241779
1::Q7VCD6_PROMA	4	4	245.73	0.512192	1.12533	Glucose	Sulfate permease OS=Prochlorococcus marinus (strain SARG / CCMP1375 / SS120) GN=SUL1 PE=4 SV=1	7.60623e+06	5.44004e+06	7.01641e+06	7.54768e+06	5.96188e+06	9.06753e+06	6.68756e+06	7.5257e+06	1.11991e+06	1.55294e+06
1::AROC_PROMA	4	4	165.5	0.536019	1.17024	Glucose	Chorismate synthase OS=Prochlorococcus marinus (strain SARG / CCMP1375 / SS120) GN=aroC PE=3 SV=2	1.31723e+06	1.81677e+06	2.02664e+06	1.41861e+06	2.07668e+06	2.54391e+06	1.72022e+06	2.01307e+06	364427	565337
1::Q7VCJ7_PROMA	4	4	164.41	0.544275	1.31465	Glucose	Uncharacterized protein OS=Prochlorococcus marinus (strain SARG / CCMP1375 / SS120) GN=Pro_0743 PE=4 SV=1	3.01038e+06	2.59784e+06	2.18736e+06	5.5079e+06	2.4821e+06	2.25843e+06	2.59852e+06	3.41614e+06	411509	1.81496e+06
1::Q7VC67_PROMA	4	3	204.69	0.562077	1.09872	Glucose	Protein containing glutaredoxin domain and PD1-like DNA-binding domain OS=Prochlorococcus marinus (strain SARG / CCMP1375 / SS120) GN=Pro_0875 PE=4 SV=1	768710	952556	904978	813257	879751	1.19251e+06	875414	961838	95421.8	202513
1::Q7VBQ5_PROMA	4	4	232.84	0.579735	1.30962	Glucose	Aminotransferase, class V OS=Prochlorococcus marinus (strain SARG / CCMP1375 / SS120) GN=Pro_1037 PE=3 SV=1	4.16617e+06	2.30941e+06	3.03956e+06	4.04751e+06	2.17824e+06	6.2355e+06	3.17172e+06	4.15375e+06	935406	2.03071e+06
1::Q7VD05_PROMA	4	4	151.62	0.581954	1.11976	Control	Phytoene dehydrogenase / carotenoid isomerase OS=Prochlorococcus marinus (strain SARG / CCMP1375 / SS120) GN=Pro_0584 PE=4 SV=1	1.23032e+06	1.33147e+06	1.87396e+06	1.4111e+06	976505	1.57372e+06	1.47858e+06	1.32044e+06	346123	308758
1::Q7VB89_PROMA	4	4	203.25	0.591239	1.08752	Control	Uncharacterized protein OS=Prochlorococcus marinus (strain SARG / CCMP1375 / SS120) GN=Pro_1209 PE=4 SV=1	4.72631e+06	3.46483e+06	3.35758e+06	3.69803e+06	3.04012e+06	3.88111e+06	3.84957e+06	3.53976e+06	761169	442273
1::Q7VDU1_PROMA	4	4	183.95	0.608738	1.14229	Control	Global nitrogen regulator OS=Prochlorococcus marinus (strain SARG / CCMP1375 / SS120) GN=ntcA PE=4 SV=1	1.09374e+06	635404	717411	749915	480280	911598	815520	713931	244413	217899
1::THIG_PROMA	4	4	225.19	0.609279	1.06204	Glucose	Thiazole synthase OS=Prochlorococcus marinus (strain SARG / CCMP1375 / SS120) GN=thiG PE=3 SV=1	2.09664e+06	3.08138e+06	2.80066e+06	3.04213e+06	2.88487e+06	2.54668e+06	2.65956e+06	2.82456e+06	507307	253170
1::Q7V9Z4_PROMA	4	3	145.35	0.621735	1.13558	Glucose	Uncharacterized protein OS=Prochlorococcus marinus (strain SARG / CCMP1375 / SS120) GN=Pro_1677 PE=4 SV=1	1.54039e+06	1.14315e+06	1.79483e+06	1.59497e+06	1.24773e+06	2.24282e+06	1.49279e+06	1.69518e+06	328438	505054
1::Q7VAP2_PROMA	4	4	110.17	0.62271	1.12179	Glucose	Lipid A disaccharide synthetase OS=Prochlorococcus marinus (strain SARG / CCMP1375 / SS120) GN=lpxB PE=4 SV=1	575459	534189	536908	594786	452425	799881	548852	615697	23082.4	174669
1::Q7V9I8_PROMA	4	4	220.29	0.62278	1.12265	Control	Uncharacterized protein OS=Prochlorococcus marinus (strain SARG / CCMP1375 / SS120) GN=Pro_1845 PE=4 SV=1	3.38588e+06	3.18679e+06	1.99707e+06	4.10809e+06	2.01308e+06	1.51233e+06	2.85658e+06	2.5445e+06	750981	1.37706e+06
1::Q7VCX8_PROMA	4	4	152.9	0.623532	1.10285	Glucose	Retron-type reverse transcriptase OS=Prochlorococcus marinus (strain SARG / CCMP1375 / SS120) GN=Pro_0612 PE=4 SV=1	2.73134e+06	1.62693e+06	1.58453e+06	2.73939e+06	2.0008e+06	1.81381e+06	1.98093e+06	2.18466e+06	650218	489416
1::Q7VBY3_PROMA	4	4	188.49	0.626479	1.05928	Control	5-methyltetrahydrofolate--homocysteine methyltransferase OS=Prochlorococcus marinus (strain SARG / CCMP1375 / SS120) GN=metH PE=4 SV=1	892533	863057	855431	474278	581113	1.40951e+06	870340	821633	19594	511908
1::Q7V9S7_PROMA	4	4	172.61	0.632746	1.0676	Control	Heme oxygenase OS=Prochlorococcus marinus (strain SARG / CCMP1375 / SS120) GN=ho1 PE=4 SV=1	1.45824e+06	1.16601e+06	1.10403e+06	1.134e+06	975090	1.38311e+06	1.24276e+06	1.16406e+06	189164	205663
1::Q7VCQ7_PROMA;1::Q7VCW9_PROMA	4	4	314.1	0.645174	1.21221	Control	Uncharacterized protein OS=Prochlorococcus marinus (strain SARG / CCMP1375 / SS120) GN=Pro_0683 PE=4 SV=1	4.1822e+06	3.92771e+06	1.84188e+06	2.36411e+06	2.54998e+06	3.29555e+06	3.31726e+06	2.73654e+06	1.28404e+06	492951
1::UCRI_PROMA	4	4	199.67	0.651461	1.17743	Glucose	Cytochrome b6-f complex iron-sulfur subunit OS=Prochlorococcus marinus (strain SARG / CCMP1375 / SS120) GN=petC PE=3 SV=1	2.31087e+07	1.47604e+07	2.13979e+07	1.93421e+07	1.62326e+07	3.42081e+07	1.97557e+07	2.32609e+07	4.40978e+06	9.60719e+06
1::Q7VDY4_PROMA	4	4	403.84	0.663236	1.09318	Glucose	Transcription termination/antitermination protein NusG OS=Prochlorococcus marinus (strain SARG / CCMP1375 / SS120) GN=nusG PE=3 SV=1	2.3201e+07	2.54886e+07	2.12037e+07	3.18123e+07	2.52088e+07	1.93848e+07	2.32978e+07	2.54686e+07	2.14407e+06	6.21779e+06
1::ARGB_PROMA	4	4	192.56	0.684452	1.15667	Glucose	Acetylglutamate kinase OS=Prochlorococcus marinus (strain SARG / CCMP1375 / SS120) GN=argB PE=3 SV=1	2.46951e+06	1.98476e+06	2.20987e+06	2.44587e+06	1.66703e+06	3.59532e+06	2.22138e+06	2.56941e+06	242579	970063
1::FABZ_PROMA	4	4	159.34	0.709956	1.12903	Control	3-hydroxyacyl-[acyl-carrier-protein] dehydratase FabZ OS=Prochlorococcus marinus (strain SARG / CCMP1375 / SS120) GN=fabZ PE=3 SV=1	9.34942e+06	1.78509e+07	1.83315e+07	1.16656e+07	9.60559e+06	1.90571e+07	1.51773e+07	1.34428e+07	5.05278e+06	4.97003e+06
1::Q7VB37_PROMA	4	3	118.45	0.715574	1.05208	Control	Uncharacterized protein OS=Prochlorococcus marinus (strain SARG / CCMP1375 / SS120) GN=Pro_1263 PE=4 SV=1	1.50286e+06	2.08593e+06	1.62661e+06	1.54433e+06	1.81922e+06	1.59369e+06	1.73847e+06	1.65241e+06	307208	146549
1::PUR9_PROMA	4	4	229.41	0.716102	1.06016	Control	Bifunctional purine biosynthesis protein PurH OS=Prochlorococcus marinus (strain SARG / CCMP1375 / SS120) GN=purH PE=3 SV=1	2.79629e+06	2.00148e+06	2.05636e+06	3.07434e+06	1.66693e+06	1.72389e+06	2.28471e+06	2.15506e+06	443890	796633
1::Q7VEI0_PROMA	4	4	261.45	0.732236	1.09985	Glucose	Predicted membrane protein OS=Prochlorococcus marinus (strain SARG / CCMP1375 / SS120) GN=Pro_0033 PE=4 SV=1	7.65722e+07	7.30213e+07	6.01154e+07	9.15773e+07	8.67417e+07	5.23292e+07	6.9903e+07	7.68827e+07	8.66021e+06	2.1401e+07
1::Q7VBH0_PROMA	4	3	227.69	0.739328	1.04167	Control	Glucose-6-phosphate 1-dehydrogenase OS=Prochlorococcus marinus (strain SARG / CCMP1375 / SS120) GN=zwf PE=3 SV=1	1.70955e+06	1.35431e+06	1.7605e+06	1.48531e+06	1.37659e+06	1.76945e+06	1.60812e+06	1.54379e+06	221280	202853
1::Q7V9I7_PROMA	4	4	453.4	0.770577	1.14864	Glucose	Uncharacterized protein OS=Prochlorococcus marinus (strain SARG / CCMP1375 / SS120) GN=Pro_1846 PE=4 SV=1	5.68998e+07	5.85506e+07	4.66607e+07	9.46394e+07	4.27815e+07	4.87864e+07	5.4037e+07	6.20691e+07	6.44119e+06	2.83661e+07
1::Q7VEC9_PROMA	4	4	152.46	0.772944	1.10302	Glucose	ABC-type transport system involved in Fe-S cluster assembly permease component OS=Prochlorococcus marinus (strain SARG / CCMP1375 / SS120) GN=sufB PE=4 SV=1	824048	1.08633e+06	1.14094e+06	1.01358e+06	1.55801e+06	794058	1.0171e+06	1.12188e+06	169407	393323
1::Q7VDX5_PROMA	4	4	209.1	0.787026	1.04011	Glucose	Uncharacterized protein OS=Prochlorococcus marinus (strain SARG / CCMP1375 / SS120) GN=Pro_0240 PE=4 SV=1	9.43574e+06	1.18322e+07	9.93484e+06	1.02999e+07	1.28936e+07	9.26087e+06	1.04009e+07	1.08181e+07	1.26438e+06	1.87099e+06
1::TRPA_PROMA	4	4	190.31	0.798792	1.06371	Glucose	Tryptophan synthase alpha chain OS=Prochlorococcus marinus (strain SARG / CCMP1375 / SS120) GN=trpA PE=3 SV=1	1.19085e+06	1.21233e+06	1.2405e+06	1.65958e+06	1.00369e+06	1.21254e+06	1.21456e+06	1.29194e+06	24900.8	335077
1::Q7VC18_PROMA	4	4	259.3	0.812553	1.02651	Glucose	Predicted MazG family pyrophosphatase OS=Prochlorococcus marinus (strain SARG / CCMP1375 / SS120) GN=mazG PE=4 SV=1	7.39453e+06	1.12729e+07	9.16719e+06	8.20485e+06	1.01132e+07	1.02545e+07	9.27822e+06	9.52417e+06	1.94158e+06	1.14475e+06
1::CYB6_PROMA	4	4	246.66	0.819049	1.0861	Control	Cytochrome b6 OS=Prochlorococcus marinus (strain SARG / CCMP1375 / SS120) GN=petB PE=3 SV=1	1.63118e+07	8.74237e+06	1.67971e+07	1.68186e+07	1.09895e+07	1.07255e+07	1.39504e+07	1.28445e+07	4.51684e+06	3.44417e+06
1::RS14_PROMA	4	4	113.26	0.825279	1.01937	Control	30S ribosomal protein S14 OS=Prochlorococcus marinus (strain SARG / CCMP1375 / SS120) GN=rpsN PE=3 SV=1	998351	886679	1.06137e+06	745198	974854	1.17035e+06	982134	963469	88468.6	212807
1::Q7VAU0_PROMA	4	3	130.96	0.842897	1.04221	Control	Predicted sugar kinase fused to uncharacterized domain OS=Prochlorococcus marinus (strain SARG / CCMP1375 / SS120) GN=Pro_1364 PE=3 SV=1	619294	624813	1.07883e+06	593653	525158	1.11004e+06	774313	742951	263735	319750
1::Q7VEH0_PROMA	4	4	356.25	0.843059	1.01451	Glucose	Predicted flavoprotein OS=Prochlorococcus marinus (strain SARG / CCMP1375 / SS120) GN=Pro_0043 PE=4 SV=1	3.31605e+07	3.80666e+07	3.75629e+07	3.49295e+07	4.04691e+07	3.49699e+07	3.62633e+07	3.67895e+07	2.69892e+06	3.1867e+06
1::Q7VD00_PROMA	4	4	240.48	0.846712	1.0479	Control	Uncharacterized protein OS=Prochlorococcus marinus (strain SARG / CCMP1375 / SS120) GN=Pro_0589 PE=4 SV=1	1.45972e+07	2.32569e+07	1.73375e+07	1.77856e+07	1.7437e+07	1.7446e+07	1.83972e+07	1.75562e+07	4.42607e+06	198730
1::Q7VE54_PROMA	4	4	157.75	0.859546	1.01937	Glucose	Malonyl CoA-acyl carrier protein transacylase OS=Prochlorococcus marinus (strain SARG / CCMP1375 / SS120) GN=fabD PE=3 SV=1	2.16066e+06	1.94496e+06	1.56567e+06	2.20907e+06	1.73352e+06	1.83855e+06	1.89043e+06	1.92705e+06	301220	249818
1::PHS_PROMA	4	3	233.2	0.865545	1.00459	Control	Putative pterin-4-alpha-carbinolamine dehydratase OS=Prochlorococcus marinus (strain SARG / CCMP1375 / SS120) GN=Pro_0490 PE=3 SV=1	1.72454e+07	1.99531e+07	1.85449e+07	1.40396e+07	2.4611e+07	1.68384e+07	1.85811e+07	1.84963e+07	1.35424e+06	5.47722e+06
1::SYI_PROMA	4	3	131.91	0.866004	1.01211	Glucose	Isoleucine--tRNA ligase OS=Prochlorococcus marinus (strain SARG / CCMP1375 / SS120) GN=ileS PE=3 SV=1	2.54466e+06	2.03459e+06	3.37388e+06	1.53826e+06	2.19385e+06	4.3173e+06	2.65104e+06	2.68314e+06	675950	1.45269e+06
1::Q7VE37_PROMA	4	4	272.77	0.881218	1.03355	Control	Transcriptional regulator, contains HTH motif OS=Prochlorococcus marinus (strain SARG / CCMP1375 / SS120) GN=csgD PE=4 SV=1	5.55955e+06	9.01236e+06	5.90717e+06	4.89704e+06	8.59131e+06	6.32588e+06	6.82636e+06	6.60474e+06	1.90109e+06	1.86285e+06
1::Q7VD27_PROMA	4	4	272.43	0.892128	1.02391	Control	Carboxysome shell peptide, CsoS1 OS=Prochlorococcus marinus (strain SARG / CCMP1375 / SS120) GN=ccmK PE=4 SV=1	1.53603e+07	1.92766e+07	1.36806e+07	1.57651e+07	1.73448e+07	1.40791e+07	1.61058e+07	1.57297e+07	2.87151e+06	1.63311e+06
1::AROQ_PROMA	4	4	192.12	0.905129	1.05526	Control	3-dehydroquinate dehydratase OS=Prochlorococcus marinus (strain SARG / CCMP1375 / SS120) GN=aroQ PE=3 SV=1	4.25433e+06	6.59358e+06	2.97628e+06	4.41624e+06	5.7588e+06	2.92521e+06	4.60806e+06	4.36675e+06	1.83441e+06	1.41745e+06
1::DXS_PROMA	4	4	141.42	0.912376	1.0371	Glucose	1-deoxy-D-xylulose-5-phosphate synthase OS=Prochlorococcus marinus (strain SARG / CCMP1375 / SS120) GN=dxs PE=3 SV=1	1.3007e+06	749563	1.03378e+06	1.24199e+06	709715	1.24676e+06	1.02801e+06	1.06616e+06	275615	308697
1::PSB28_PROMA	4	4	290.37	0.919534	1.0244	Control	Photosystem II reaction center Psb28 protein OS=Prochlorococcus marinus (strain SARG / CCMP1375 / SS120) GN=psb28 PE=3 SV=1	2.04401e+07	2.1623e+07	3.01661e+07	2.43976e+07	1.97969e+07	2.63144e+07	2.40764e+07	2.3503e+07	5.30688e+06	3.34961e+06
1::Q7VEI8_PROMA	4	3	120.7	0.925058	1.04561	Glucose	Peptidyl-prolyl cis-trans isomerase OS=Prochlorococcus marinus (strain SARG / CCMP1375 / SS120) GN=ppiB PE=4 SV=1	755270	354294	531680	600567	335521	780016	547081	572035	200931	223617
1::Q7VDA0_PROMA	4	4	187.09	0.934261	1.00471	Glucose	Exonuclease III OS=Prochlorococcus marinus (strain SARG / CCMP1375 / SS120) GN=xthA PE=4 SV=1	1.67799e+06	2.05241e+06	1.50417e+06	1.59127e+06	1.95044e+06	1.71751e+06	1.74485e+06	1.75308e+06	280172	182208
1::Q7VCW5_PROMA	4	4	125.26	0.93666	1.02323	Glucose	Uncharacterized protein OS=Prochlorococcus marinus (strain SARG / CCMP1375 / SS120) GN=Pro_0625 PE=4 SV=1	1.07067e+06	870703	1.06951e+06	904673	883833	1.29232e+06	1.00363e+06	1.02694e+06	115118	230061
1::Q7VDB1_PROMA	4	4	201.65	0.959955	1.01916	Glucose	Uncharacterized protein OS=Prochlorococcus marinus (strain SARG / CCMP1375 / SS120) GN=Pro_0472 PE=4 SV=1	8.66764e+06	9.03823e+06	8.06193e+06	9.20787e+06	1.09881e+07	6.06543e+06	8.58927e+06	8.7538e+06	492845	2.49255e+06
1::Q7VBJ5_PROMA	4	4	175.11	0.960081	1.00686	Glucose	Photosystem II protein P PsbP OS=Prochlorococcus marinus (strain SARG / CCMP1375 / SS120) GN=psbP PE=4 SV=1	3.95713e+06	2.75043e+06	3.99298e+06	3.78622e+06	2.43022e+06	4.55754e+06	3.56685e+06	3.59133e+06	707266	1.07697e+06
1::Q7VAY2_PROMA	4	4	322.23	0.965735	1.02006	Glucose	Phosphoheptose isomerase OS=Prochlorococcus marinus (strain SARG / CCMP1375 / SS120) GN=gmhA PE=4 SV=1	8.72814e+06	8.80414e+06	8.74475e+06	1.02245e+07	6.91518e+06	9.66456e+06	8.75901e+06	8.93474e+06	39954.8	1.77125e+06
1::Q7VE05_PROMA	4	4	190.62	0.971909	1.02218	Control	Inactivated Zn-dependent hydrolase of the beta-lactamase fold OS=Prochlorococcus marinus (strain SARG / CCMP1375 / SS120) GN=Pro_0210 PE=4 SV=1	2.85354e+06	4.71585e+06	3.30254e+06	3.10796e+06	4.1408e+06	3.38727e+06	3.62398e+06	3.54535e+06	971871	534257
1::THIC_PROMA	4	4	154.71	0.978727	1.01696	Control	Phosphomethylpyrimidine synthase OS=Prochlorococcus marinus (strain SARG / CCMP1375 / SS120) GN=thiC PE=3 SV=1	1.70232e+06	2.10695e+06	1.25893e+06	1.98879e+06	1.57728e+06	1.41761e+06	1.6894e+06	1.66122e+06	424159	294700
1::Q7VAS0_PROMA	4	4	219.69	0.986481	1.04468	Glucose	ATP-dependent Clp protease proteolytic subunit OS=Prochlorococcus marinus (strain SARG / CCMP1375 / SS120) GN=clpP PE=3 SV=1	2.92036e+06	2.48519e+06	2.96568e+06	3.07888e+06	1.85733e+06	3.80903e+06	2.79041e+06	2.91508e+06	265295	986105
1::Q7TV88_PROMA	4	3	138.61	0.993099	1.00905	Control	SpoIID-like protein OS=Prochlorococcus marinus (strain SARG / CCMP1375 / SS120) GN=spoIID PE=4 SV=1	1.2112e+06	1.78253e+06	1.79182e+06	1.38287e+06	1.56624e+06	1.79352e+06	1.59518e+06	1.58088e+06	332573	205718
1::Q7VB18_PROMA	4	4	251.46	0.995143	1.01203	Glucose	NAD dependent epimerase/dehydratase OS=Prochlorococcus marinus (strain SARG / CCMP1375 / SS120) GN=wcaG PE=4 SV=1	4.116e+06	5.47619e+06	4.9386e+06	3.80687e+06	4.84519e+06	6.05355e+06	4.8436e+06	4.90187e+06	685056	1.12441e+06
1::Q7V9G6_PROMA	3	2	128.15	0.00483881	2.3982	Glucose	Chloride channel protein EriC OS=Prochlorococcus marinus (strain SARG / CCMP1375 / SS120) GN=eriC PE=4 SV=1	192462	138594	181194	429434	322531	476511	170750	409492	28412	78903.5
1::TRPC_PROMA	3	3	125.53	0.00679248	1.25094	Glucose	Indole-3-glycerol phosphate synthase OS=Prochlorococcus marinus (strain SARG / CCMP1375 / SS120) GN=trpC PE=3 SV=1	1.79035e+06	1.71187e+06	1.60958e+06	2.10669e+06	2.03161e+06	2.25626e+06	1.70393e+06	2.13152e+06	90648.8	114367
1::Q7VCK2_PROMA	3	3	211.53	0.00800857	1.09962	Glucose	Uncharacterized protein OS=Prochlorococcus marinus (strain SARG / CCMP1375 / SS120) GN=Pro_0738 PE=4 SV=1	2.44167e+06	2.51187e+06	2.4935e+06	2.78432e+06	2.63622e+06	2.76837e+06	2.48234e+06	2.72963e+06	36406.6	81293.8
1::Q7VBL2_PROMA	3	3	107.7	0.0222347	1.90963	Control	NAD dependent epimerase/dehydratase OS=Prochlorococcus marinus (strain SARG / CCMP1375 / SS120) GN=wcaG PE=4 SV=1	722709	497525	482947	281367	367731	242794	567727	297297	134416	63973.8
1::Q7VD76_PROMA	3	3	166.12	0.0441755	1.46895	Glucose	Photosystem II lipoprotein Psb27 OS=Prochlorococcus marinus (strain SARG / CCMP1375 / SS120) GN=psb27 PE=3 SV=1	7.87022e+06	8.16596e+06	1.05219e+07	1.10475e+07	1.2598e+07	1.53671e+07	8.85271e+06	1.30042e+07	1.45314e+06	2.18826e+06
1::G3XCS3_PROMA	3	3	93.06	0.0583616	1.22405	Control	Phycoerythrin class III gamma chain OS=Prochlorococcus marinus (strain SARG / CCMP1375 / SS120) GN=ppeC PE=4 SV=1	1.31009e+06	1.42709e+06	1.53578e+06	1.04111e+06	1.15655e+06	1.2932e+06	1.42432e+06	1.16362e+06	112870	126194
1::Q7VBL1_PROMA	3	3	375.05	0.0691019	1.55165	Glucose	Plastocyanin, PetE OS=Prochlorococcus marinus (strain SARG / CCMP1375 / SS120) GN=petE PE=4 SV=1	8.26249e+07	8.05377e+07	9.95735e+07	9.8015e+07	1.4427e+08	1.65391e+08	8.75787e+07	1.35892e+08	1.04401e+07	3.44604e+07
1::Q7VD78_PROMA	3	2	111.35	0.077146	1.31143	Control	Sugar kinase, ribokinase family OS=Prochlorococcus marinus (strain SARG / CCMP1375 / SS120) GN=rbsK PE=4 SV=1	682929	948622	838964	557566	654719	671544	823505	627943	133520	61526.1
1::Q7VD50_PROMA	3	3	120.02	0.0800712	1.63947	Control	Predicted dehydrogenase OS=Prochlorococcus marinus (strain SARG / CCMP1375 / SS120) GN=Pro_0533 PE=4 SV=1	1.30533e+06	1.81505e+06	1.1418e+06	1.10158e+06	874493	623664	1.42073e+06	866579	351143	239056
1::Q7VAR5_PROMA	3	3	139.33	0.0856644	1.72023	Control	Glycosyltransferase OS=Prochlorococcus marinus (strain SARG / CCMP1375 / SS120) GN=rfaG PE=4 SV=1	1.18705e+06	694988	1.17435e+06	791326	506898	478509	1.0188e+06	592244	280498	172994
1::Q7VD24_PROMA	3	3	236.57	0.0894833	1.27088	Glucose	Putative translation initiation inhibitor OS=Prochlorococcus marinus (strain SARG / CCMP1375 / SS120) GN=tdcF PE=4 SV=1	2.69653e+07	3.66537e+07	3.37849e+07	4.56329e+07	3.71056e+07	4.105e+07	3.2468e+07	4.12628e+07	4.97668e+06	4.26763e+06
1::Q7VB79_PROMA	3	3	238.96	0.112699	1.80953	Control	Uncharacterized protein OS=Prochlorococcus marinus (strain SARG / CCMP1375 / SS120) GN=Pro_1219 PE=4 SV=1	6.74917e+06	7.10459e+06	3.2871e+06	3.76533e+06	3.10193e+06	2.6053e+06	5.71362e+06	3.15752e+06	2.10893e+06	582011
1::Q7VBE5_PROMA	3	3	131.58	0.114522	1.32639	Glucose	Homoserine dehydrogenase OS=Prochlorococcus marinus (strain SARG / CCMP1375 / SS120) GN=thrA PE=3 SV=1	1.13575e+06	1.24801e+06	1.43436e+06	1.44807e+06	1.51445e+06	2.1018e+06	1.27271e+06	1.68811e+06	150828	359801
1::DDL_PROMA	3	3	90.2	0.119041	1.30796	Control	D-alanine--D-alanine ligase OS=Prochlorococcus marinus (strain SARG / CCMP1375 / SS120) GN=ddl PE=3 SV=1	841324	872672	1.19006e+06	650181	732514	837591	968017	740095	192928	93934.5
1::TRPB_PROMA	3	3	114.33	0.1225	1.32803	Glucose	Tryptophan synthase beta chain OS=Prochlorococcus marinus (strain SARG / CCMP1375 / SS120) GN=trpB PE=3 SV=1	782932	713843	779522	811938	936433	1.27461e+06	758766	1.00766e+06	38941.7	239421
1::NDHK_PROMA	3	3	105.1	0.146283	1.32433	Glucose	NAD(P)H-quinone oxidoreductase subunit K OS=Prochlorococcus marinus (strain SARG / CCMP1375 / SS120) GN=ndhK PE=3 SV=1	355605	292664	391852	424950	378101	574411	346707	459154	50188.7	102527
1::Q7VC77_PROMA	3	3	89.45	0.182335	1.32444	Glucose	Predicted hydrolase of the HAD superfamily OS=Prochlorococcus marinus (strain SARG / CCMP1375 / SS120) GN=Pro_0865 PE=4 SV=1	580072	550579	690408	693300	663080	1.0555e+06	607020	803961	73706.8	218365
1::RS6_PROMA	3	3	106.13	0.183011	1.28205	Control	30S ribosomal protein S6 OS=Prochlorococcus marinus (strain SARG / CCMP1375 / SS120) GN=rpsF PE=3 SV=1	7.69389e+06	7.25445e+06	5.69783e+06	6.38005e+06	5.61304e+06	4.11099e+06	6.88206e+06	5.36802e+06	1.04884e+06	1.1542e+06
1::Q7V9G1_PROMA	3	2	121.26	0.200043	1.41556	Control	Shikimate dehydrogenase (NADP(+)) OS=Prochlorococcus marinus (strain SARG / CCMP1375 / SS120) GN=aroE PE=3 SV=1	898589	591201	618335	555019	611167	323065	702708	496417	170179	152730
1::Q7VE48_PROMA	3	3	110.62	0.256103	1.16558	Control	Phytoene synthase, CrtB OS=Prochlorococcus marinus (strain SARG / CCMP1375 / SS120) GN=crtB PE=4 SV=1	765722	950097	1.03493e+06	686621	803906	869467	916917	786665	137638	92634.2
1::Q7VB50_PROMA	3	3	87.61	0.260317	1.1773	Glucose	NADPH-dependent reductase OS=Prochlorococcus marinus (strain SARG / CCMP1375 / SS120) GN=Pro_1248 PE=4 SV=1	272549	212258	231952	323581	232235	288023	238920	281280	30743.8	46045.1
1::Q7VAB8_PROMA	3	3	146.8	0.26062	1.22029	Glucose	Uncharacterized protein OS=Prochlorococcus marinus (strain SARG / CCMP1375 / SS120) GN=Pro_1546 PE=4 SV=1	2.26582e+06	1.79665e+06	1.87425e+06	2.95796e+06	2.36937e+06	1.9172e+06	1.97891e+06	2.41484e+06	251487	521869
1::Q7VEA4_PROMA	3	3	164.13	0.276192	1.28679	Glucose	Uncharacterized protein OS=Prochlorococcus marinus (strain SARG / CCMP1375 / SS120) GN=Pro_0109 PE=4 SV=1	1.51773e+06	1.85711e+06	1.73631e+06	2.51647e+06	2.5456e+06	1.51489e+06	1.70372e+06	2.19232e+06	172024	586852
1::Q7VD32_PROMA	3	3	261.88	0.281769	1.27062	Glucose	Ribulose bisphosphate carboxylase small subunit OS=Prochlorococcus marinus (strain SARG / CCMP1375 / SS120) GN=rbcS PE=4 SV=1	4.87747e+07	5.39253e+07	8.86961e+07	6.62459e+07	8.17639e+07	9.51823e+07	6.37987e+07	8.1064e+07	2.1715e+07	1.44809e+07
1::DEF_PROMA	3	3	105.66	0.289726	1.20006	Control	Peptide deformylase OS=Prochlorococcus marinus (strain SARG / CCMP1375 / SS120) GN=def PE=3 SV=1	2.04142e+06	1.60938e+06	1.29037e+06	1.28942e+06	1.41204e+06	1.41599e+06	1.64706e+06	1.37248e+06	376942	71964.2
1::Q7VE23_PROMA	3	3	151.25	0.331272	1.07924	Glucose	N5-carboxyaminoimidazole ribonucleotide mutase OS=Prochlorococcus marinus (strain SARG / CCMP1375 / SS120) GN=purE PE=3 SV=1	6.05103e+06	7.24372e+06	6.18483e+06	7.40173e+06	7.17413e+06	6.44724e+06	6.49319e+06	7.0077e+06	653409	498533
1::Q7VBZ2_PROMA	3	3	104.67	0.337102	1.13403	Glucose	Uncharacterized protein OS=Prochlorococcus marinus (strain SARG / CCMP1375 / SS120) GN=Pro_0950 PE=4 SV=1	1.90039e+06	1.33724e+06	1.33114e+06	1.72781e+06	1.86467e+06	1.58861e+06	1.52292e+06	1.72703e+06	326911	138032
1::Q7VBS5_PROMA	3	3	156.57	0.342873	1.27714	Control	Lactoylglutathione lyase family enzyme OS=Prochlorococcus marinus (strain SARG / CCMP1375 / SS120) GN=Pro_1017 PE=4 SV=1	2.04595e+06	2.70751e+06	1.41201e+06	1.51638e+06	1.82111e+06	1.49007e+06	2.05516e+06	1.60919e+06	647799	184003
1::MTAP_PROMA	3	3	122.67	0.345638	2.51572	Control	S-methyl-5'-thioadenosine phosphorylase OS=Prochlorococcus marinus (strain SARG / CCMP1375 / SS120) GN=mtnP PE=3 SV=1	107858	124239	609468	171440	121827	41255.5	280521	111507	284994	65702.7
1::Q7VBP4_PROMA	3	3	132.94	0.351194	1.16993	Control	3-phosphoshikimate 1-carboxyvinyltransferase OS=Prochlorococcus marinus (strain SARG / CCMP1375 / SS120) GN=aroA PE=3 SV=1	2.65937e+06	1.99394e+06	3.12761e+06	2.27062e+06	2.12773e+06	2.25243e+06	2.59364e+06	2.21693e+06	569687	77783
1::Q7VE80_PROMA	3	3	106.16	0.35283	1.19112	Control	Beta-N-acetylhexosaminidase OS=Prochlorococcus marinus (strain SARG / CCMP1375 / SS120) GN=cglX PE=4 SV=1	1.04435e+06	845870	1.01866e+06	1.08592e+06	778227	577977	969624	814043	107941	255861
1::Q7VBN2_PROMA	3	3	112.99	0.364442	1.21229	Control	ABC-type Mn2+/Zn2+ transport system periplasmic component OS=Prochlorococcus marinus (strain SARG / CCMP1375 / SS120) GN=znuA PE=3 SV=1	715093	494320	606009	536781	343870	616862	605140	499171	110389	140329
1::Q7VDH9_PROMA	3	3	116.43	0.368188	1.20328	Glucose	Ribosome-associated protein Y OS=Prochlorococcus marinus (strain SARG / CCMP1375 / SS120) GN=Pro_0397 PE=4 SV=1	2.1744e+06	1.56951e+06	2.22376e+06	2.23185e+06	1.9142e+06	3.03474e+06	1.98922e+06	2.3936e+06	364320	577514
1::YCF3_PROMA	3	3	104.6	0.370487	1.9959	Control	Photosystem I assembly protein Ycf3 OS=Prochlorococcus marinus (strain SARG / CCMP1375 / SS120) GN=ycf3 PE=3 SV=1	2.17851e+06	996233	411832	1.00355e+06	336668	456752	1.19552e+06	598990	900041	355467
1::Q7VCL5_PROMA	3	3	181.57	0.386452	1.15533	Glucose	Uncharacterized protein OS=Prochlorococcus marinus (strain SARG / CCMP1375 / SS120) GN=Pro_0725 PE=4 SV=1	3.75366e+07	2.78193e+07	3.5256e+07	4.64762e+07	3.15672e+07	3.81966e+07	3.35373e+07	3.87467e+07	5.08153e+06	7.46967e+06
1::Q7VEC0_PROMA	3	3	122.98	0.387152	1.26484	Glucose	Peroxiredoxin OS=Prochlorococcus marinus (strain SARG / CCMP1375 / SS120) GN=ccp PE=4 SV=1	959089	1.46956e+06	1.08594e+06	993548	1.82624e+06	1.6256e+06	1.17153e+06	1.4818e+06	265783	434572
1::Q7VA71_PROMA	3	3	161.15	0.39122	1.16517	Glucose	Membrane associated SBC domains OS=Prochlorococcus marinus (strain SARG / CCMP1375 / SS120) GN=tlyC PE=4 SV=1	1.01036e+06	762656	990587	1.22095e+06	828982	1.17012e+06	921200	1.07335e+06	137658	213152
1::THF1_PROMA	3	3	98.25	0.398595	1.30606	Glucose	Protein Thf1 OS=Prochlorococcus marinus (strain SARG / CCMP1375 / SS120) GN=thf1 PE=3 SV=1	1.30078e+06	958554	1.06235e+06	1.22932e+06	1.00502e+06	2.10399e+06	1.10723e+06	1.44611e+06	175473	580673
1::Q7VEC7_PROMA	3	3	167.97	0.410001	1.43336	Glucose	ABC-type transport system involved in Fe-S cluster assembly permease component OS=Prochlorococcus marinus (strain SARG / CCMP1375 / SS120) GN=sufB PE=4 SV=1	891424	616850	878991	918409	686075	1.81731e+06	795755	1.1406e+06	155061	597454
1::Q7VD79_PROMA	3	3	134.06	0.419881	1.46751	Control	Uncharacterized protein OS=Prochlorococcus marinus (strain SARG / CCMP1375 / SS120) GN=cutA PE=4 SV=1	1.40373e+06	1.41185e+06	543562	1.09499e+06	634970	559044	1.11971e+06	763001	498977	290005
1::SYS_PROMA	3	3	134.24	0.422586	1.12083	Control	Serine--tRNA ligase OS=Prochlorococcus marinus (strain SARG / CCMP1375 / SS120) GN=serS PE=3 SV=1	1.40421e+06	1.26339e+06	1.81748e+06	1.37842e+06	1.2199e+06	1.40324e+06	1.49503e+06	1.33385e+06	287990	99464.4
1::Q7VE89_PROMA	3	3	173.33	0.424231	1.2995	Glucose	Uncharacterized protein OS=Prochlorococcus marinus (strain SARG / CCMP1375 / SS120) GN=Pro_0124 PE=4 SV=1	2.61451e+06	1.51586e+06	2.37326e+06	2.92856e+06	1.78689e+06	3.73604e+06	2.16788e+06	2.81717e+06	577407	979335
1::Q7V9G8_PROMA	3	3	75.05	0.42808	1.29253	Control	Phospho-2-dehydro-3-deoxyheptonate aldolase OS=Prochlorococcus marinus (strain SARG / CCMP1375 / SS120) GN=aroG PE=3 SV=1	553354	295059	347718	517440	176771	231210	398711	308474	136489	183006
1::Q7VCV4_PROMA	3	3	114.84	0.428107	1.03665	Glucose	Uncharacterized conserved protein OS=Prochlorococcus marinus (strain SARG / CCMP1375 / SS120) GN=Pro_0636 PE=4 SV=1	4.32614e+06	3.82828e+06	3.89328e+06	4.29828e+06	4.14829e+06	4.0427e+06	4.0159e+06	4.16309e+06	270630	128433
1::Q7VB01_PROMA	3	3	134.03	0.42816	1.07186	Glucose	Uncharacterized membrane protein OS=Prochlorococcus marinus (strain SARG / CCMP1375 / SS120) GN=Pro_1301 PE=4 SV=1	3.08243e+06	2.94626e+06	3.00001e+06	3.49886e+06	2.78166e+06	3.39702e+06	3.00957e+06	3.22585e+06	68586	388032
1::Q7VBQ0_PROMA	3	3	123.75	0.431527	1.21446	Glucose	Geranylgeranyl pyrophosphate synthase OS=Prochlorococcus marinus (strain SARG / CCMP1375 / SS120) GN=crtE PE=3 SV=1	783589	536049	701659	769611	603389	1.08178e+06	673766	818261	126105	242879
1::Q7VEF0_PROMA	3	3	106.6	0.441992	1.27994	Glucose	GDP-mannose 4,6-dehydratase OS=Prochlorococcus marinus (strain SARG / CCMP1375 / SS120) GN=gmd PE=3 SV=1	517264	419877	679352	562943	502096	1.00398e+06	538831	689672	131075	273892
1::Q7VE39_PROMA	3	3	158.35	0.448742	1.43527	Glucose	Nucleoside-diphosphate-sugar transferase OS=Prochlorococcus marinus (strain SARG / CCMP1375 / SS120) GN=GCD1 PE=4 SV=1	1.3945e+06	1.10177e+06	1.51692e+06	1.55785e+06	1.08495e+06	3.11723e+06	1.33773e+06	1.92001e+06	213314	1.06344e+06
1::Q7VB59_PROMA	3	3	148.34	0.44946	1.21644	Control	NAD(P) transhydrogenase subunit beta OS=Prochlorococcus marinus (strain SARG / CCMP1375 / SS120) GN=pntB PE=3 SV=1	1.76268e+06	1.74567e+06	1.69878e+06	1.68435e+06	582839	2.01345e+06	1.73571e+06	1.42688e+06	33094.9	749252
1::RL33_PROMA	3	3	130.27	0.468696	1.16237	Glucose	50S ribosomal protein L33 OS=Prochlorococcus marinus (strain SARG / CCMP1375 / SS120) GN=rpmG PE=3 SV=1	4.98073e+06	4.20942e+06	3.88339e+06	6.5934e+06	3.98843e+06	4.61445e+06	4.35785e+06	5.06543e+06	563528	1.35978e+06
1::RRF_PROMA	3	3	171.97	0.49241	1.26637	Glucose	Ribosome-recycling factor OS=Prochlorococcus marinus (strain SARG / CCMP1375 / SS120) GN=frr PE=3 SV=1	1.13421e+06	1.17358e+06	859813	1.65757e+06	1.56305e+06	790730	1.05587e+06	1.33712e+06	170924	475541
1::RS16_PROMA	3	2	152.78	0.502321	1.17923	Control	30S ribosomal protein S16 OS=Prochlorococcus marinus (strain SARG / CCMP1375 / SS120) GN=rpsP PE=3 SV=1	700095	475896	836484	474161	508641	723799	670825	568867	182068	135278
1::Q7V9T0_PROMA	3	3	260.82	0.522343	1.35628	Glucose	Uncharacterized protein OS=Prochlorococcus marinus (strain SARG / CCMP1375 / SS120) GN=Pro_1744 PE=4 SV=1	1.07193e+06	900668	721381	1.96382e+06	978742	711233	897995	1.21793e+06	175292	659660
1::RS9_PROMA	3	3	114.01	0.524114	1.18425	Glucose	30S ribosomal protein S9 OS=Prochlorococcus marinus (strain SARG / CCMP1375 / SS120) GN=rpsI PE=3 SV=2	2.83059e+06	2.95415e+06	3.93103e+06	3.2022e+06	2.98852e+06	5.31515e+06	3.23859e+06	3.83529e+06	602845	1.28604e+06
1::RL35_PROMA	3	3	64.63	0.533827	1.15265	Glucose	50S ribosomal protein L35 OS=Prochlorococcus marinus (strain SARG / CCMP1375 / SS120) GN=rpmI PE=3 SV=1	1.42389e+06	1.56585e+06	1.68923e+06	1.31748e+06	1.74041e+06	2.33529e+06	1.55965e+06	1.79773e+06	132779	511321
1::Q7VAA1_PROMA	3	3	139.7	0.538245	1.12999	Control	Adhesin-like protein OS=Prochlorococcus marinus (strain SARG / CCMP1375 / SS120) GN=Pro_1563 PE=4 SV=1	1.36865e+06	869160	1.25275e+06	1.99387e+06	597456	497689	1.16352e+06	1.02967e+06	261429	836506
1::Q7VDA5_PROMA	3	3	239.78	0.539644	1.14922	Glucose	Cyanobacteria-specific protein OS=Prochlorococcus marinus (strain SARG / CCMP1375 / SS120) GN=Pro_0478 PE=4 SV=1	7.75725e+06	1.08806e+07	6.96764e+06	8.13633e+06	1.2909e+07	8.38103e+06	8.53517e+06	9.80879e+06	2.06923e+06	2.68766e+06
1::Q7VDI3_PROMA	3	3	163.15	0.544099	1.05727	Control	Pyrroline-5-carboxylate reductase OS=Prochlorococcus marinus (strain SARG / CCMP1375 / SS120) GN=proC PE=3 SV=1	1.90582e+06	1.50452e+06	1.81729e+06	1.55918e+06	1.66911e+06	1.71618e+06	1.74255e+06	1.64816e+06	210832	80568
1::LEU1_PROMA	3	3	167.39	0.576394	1.27177	Glucose	2-isopropylmalate synthase OS=Prochlorococcus marinus (strain SARG / CCMP1375 / SS120) GN=leuA PE=3 SV=1	485767	164796	293312	512090	207620	480679	314625	400130	161544	167457
1::LPXD_PROMA	3	3	171.59	0.576784	1.12569	Glucose	UDP-3-O-acylglucosamine N-acyltransferase OS=Prochlorococcus marinus (strain SARG / CCMP1375 / SS120) GN=lpxD PE=3 SV=1	1.92531e+06	2.09039e+06	1.51226e+06	2.69671e+06	1.67556e+06	1.85052e+06	1.84266e+06	2.07426e+06	297797	546104
1::Q7VDL6_PROMA	3	3	92.93	0.57887	1.15982	Glucose	Putative translation factor (SUA5) OS=Prochlorococcus marinus (strain SARG / CCMP1375 / SS120) GN=SUA5 PE=4 SV=1	1.18307e+06	648614	738045	941118	721148	1.31817e+06	856576	993478	286265	301934
1::Q7VD72_PROMA	3	3	156.87	0.598862	1.10872	Control	Arsenate reductase related protein OS=Prochlorococcus marinus (strain SARG / CCMP1375 / SS120) GN=arsC PE=4 SV=1	2.14062e+06	1.78769e+06	1.35052e+06	1.83744e+06	1.30315e+06	1.6206e+06	1.75961e+06	1.58706e+06	395797	268718
1::Q7TVA2_PROMA	3	3	163.14	0.624694	1.09905	Control	MIF/Phenylpyruvate tautomerase family protein OS=Prochlorococcus marinus (strain SARG / CCMP1375 / SS120) GN=Pro_1204 PE=4 SV=1	4.47443e+06	5.51427e+06	3.69995e+06	5.71682e+06	3.79748e+06	2.94063e+06	4.56288e+06	4.15164e+06	910387	1.42157e+06
1::Q7VA86_PROMA	3	3	176.77	0.632994	1.2385	Glucose	GTP cyclohydrolase I OS=Prochlorococcus marinus (strain SARG / CCMP1375 / SS120) GN=folE PE=4 SV=1	1.89898e+06	1.07402e+06	1.63355e+06	1.96281e+06	1.04374e+06	2.69866e+06	1.53551e+06	1.90174e+06	421126	829149
1::Q7VA84_PROMA	3	3	116.17	0.640614	1.08474	Glucose	Uncharacterized conserved protein OS=Prochlorococcus marinus (strain SARG / CCMP1375 / SS120) GN=Pro_1581 PE=4 SV=1	1.34081e+06	1.38637e+06	1.16838e+06	1.19824e+06	1.25214e+06	1.7753e+06	1.29852e+06	1.40856e+06	114981	318748
1::Q7VA00_PROMA	3	3	154.79	0.666393	1.3643	Glucose	Uncharacterized YCII family conserved protein OS=Prochlorococcus marinus (strain SARG / CCMP1375 / SS120) GN=Pro_1669 PE=4 SV=1	1.53486e+06	1.42708e+06	1.32211e+06	2.53813e+06	2.52413e+06	782454	1.42802e+06	1.94824e+06	106379	1.00962e+06
1::Q7VBZ7_PROMA	3	2	107.84	0.667392	1.06223	Control	Phosphoribosylglycinamide formyltransferase OS=Prochlorococcus marinus (strain SARG / CCMP1375 / SS120) GN=purN PE=3 SV=1	952208	1.03186e+06	1.08364e+06	1.31512e+06	1.08652e+06	486363	1.02257e+06	962666	66208.6	428033
1::Q7VBU1_PROMA	3	3	98.95	0.687276	1.06516	Glucose	Uncharacterized protein OS=Prochlorococcus marinus (strain SARG / CCMP1375 / SS120) GN=Pro_1001 PE=4 SV=1	2.81089e+06	3.21662e+06	2.57727e+06	3.38547e+06	3.36075e+06	2.41929e+06	2.86826e+06	3.05517e+06	323514	550828
1::RS12_PROMA	3	3	107.3	0.688119	1.26807	Control	30S ribosomal protein S12 OS=Prochlorococcus marinus (strain SARG / CCMP1375 / SS120) GN=rpsL PE=3 SV=1	1.95972e+06	643988	936046	1.08534e+06	591698	1.11441e+06	1.17992e+06	930483	690937	293756
1::Q7VEJ9_PROMA	3	3	208.73	0.704136	1.21733	Control	RNA-binding protein, RRM domain OS=Prochlorococcus marinus (strain SARG / CCMP1375 / SS120) GN=Pro_0013 PE=4 SV=1	5.93652e+07	4.92009e+07	2.02703e+07	5.39349e+07	3.09762e+07	2.09244e+07	4.29454e+07	3.52785e+07	2.02843e+07	1.69206e+07
1::PSBL_PROMA	3	3	152.2	0.711635	1.98998	Control	Photosystem II reaction center protein L OS=Prochlorococcus marinus (strain SARG / CCMP1375 / SS120) GN=psbL PE=3 SV=1	2.50351e+07	3.35366e+06	3.77124e+06	6.84995e+06	3.62257e+06	5.68846e+06	1.072e+07	5.38699e+06	1.2399e+07	1.63467e+06
1::Q7VC36_PROMA	3	3	113.95	0.717452	1.17189	Glucose	2-polyprenyl-6-methoxyphenol hydroxylase related enzyme OS=Prochlorococcus marinus (strain SARG / CCMP1375 / SS120) GN=ubiH PE=4 SV=1	312468	148246	271511	228648	186061	443376	244075	286028	85479.8	137921
1::Q7VB04_PROMA	3	3	310.69	0.724323	1.10826	Glucose	Chorismate mutase OS=Prochlorococcus marinus (strain SARG / CCMP1375 / SS120) GN=aroH PE=4 SV=1	2.4121e+07	2.57874e+07	1.84735e+07	2.79958e+07	3.08679e+07	1.69213e+07	2.2794e+07	2.52617e+07	3.83326e+06	7.36436e+06
1::Q7VDE6_PROMA	3	2	115.98	0.727675	1.0525	Control	DNA topoisomerase 1 OS=Prochlorococcus marinus (strain SARG / CCMP1375 / SS120) GN=topA PE=3 SV=1	799037	734842	582938	782566	693868	534802	705606	670412	110977	125537
1::Q7VB48_PROMA	3	3	136.76	0.731913	1.1549	Control	Alpha/beta superfamily hydrolase OS=Prochlorococcus marinus (strain SARG / CCMP1375 / SS120) GN=mhpC PE=4 SV=1	1.0002e+06	785784	1.75012e+06	1.15215e+06	896567	1.01311e+06	1.1787e+06	1.02061e+06	506342	127955
1::SYW_PROMA	3	3	81.95	0.760078	1.04954	Glucose	Tryptophan--tRNA ligase OS=Prochlorococcus marinus (strain SARG / CCMP1375 / SS120) GN=trpS PE=3 SV=1	1.20481e+06	674483	984056	1.13239e+06	804306	1.06849e+06	954451	1.00173e+06	266401	173934
1::NDHH_PROMA	3	3	108.95	0.764346	1.07053	Glucose	NAD(P)H-quinone oxidoreductase subunit H OS=Prochlorococcus marinus (strain SARG / CCMP1375 / SS120) GN=ndhH PE=3 SV=1	626389	701428	910130	756308	617231	1.02224e+06	745983	798594	147024	205790
1::RS18_PROMA	3	3	108.74	0.77971	1.08303	Control	30S ribosomal protein S18 OS=Prochlorococcus marinus (strain SARG / CCMP1375 / SS120) GN=rpsR PE=3 SV=1	3.90445e+06	2.5779e+06	1.83961e+06	3.95607e+06	1.83939e+06	1.88853e+06	2.77399e+06	2.56133e+06	1.0463e+06	1.20813e+06
1::Q7VAQ2_PROMA	3	3	297.62	0.786712	1.01812	Glucose	ABC-type transport system involved in resistance to organic solvents permease component OS=Prochlorococcus marinus (strain SARG / CCMP1375 / SS120) GN=ttg2B PE=4 SV=1	3.75218e+06	3.73813e+06	4.471e+06	4.33981e+06	4.01428e+06	3.82392e+06	3.98711e+06	4.05934e+06	419126	260883
1::Q7VDK2_PROMA	3	2	110.72	0.787242	1.22613	Glucose	Aldehyde dehydrogenase OS=Prochlorococcus marinus (strain SARG / CCMP1375 / SS120) GN=Pro_0374 PE=3 SV=1	287911	285203	405932	262999	249305	688130	326349	400145	68934.5	249496
1::Q7VED4_PROMA	3	3	129.22	0.793986	1.07541	Glucose	ABC-type uncharacterized transport system permease and ATPase component OS=Prochlorococcus marinus (strain SARG / CCMP1375 / SS120) GN=Pro_0079 PE=3 SV=1	430799	368884	608651	492384	359533	662617	469445	504845	124468	151926
1::RL27_PROMA	3	3	249.88	0.795746	1.03179	Glucose	50S ribosomal protein L27 OS=Prochlorococcus marinus (strain SARG / CCMP1375 / SS120) GN=rpmA PE=3 SV=1	1.13762e+07	8.16744e+06	1.0802e+07	1.19274e+07	1.02404e+07	9.14244e+06	1.01152e+07	1.04368e+07	1.71108e+06	1.4028e+06
1::Q7VA08_PROMA	3	2	132.11	0.807385	1.07778	Glucose	UbiE/COQ5 family methyltransferase OS=Prochlorococcus marinus (strain SARG / CCMP1375 / SS120) GN=Pro_1661 PE=4 SV=1	306356	347640	596088	434762	298693	613866	416694	449107	156725	158076
1::Q7VE49_PROMA	3	3	133.16	0.848173	1.02882	Control	RNA-binding protein, RRM domain OS=Prochlorococcus marinus (strain SARG / CCMP1375 / SS120) GN=Pro_0165 PE=4 SV=1	2.08192e+06	1.74536e+06	1.49611e+06	1.54593e+06	1.9443e+06	1.68403e+06	1.77446e+06	1.72475e+06	293986	202279
1::Q7VA40_PROMA	3	3	152.6	0.851627	1.00651	Glucose	Uncharacterized protein OS=Prochlorococcus marinus (strain SARG / CCMP1375 / SS120) GN=Pro_1627 PE=4 SV=1	863326	838825	654295	1.0686e+06	883158	420036	785482	790597	114270	334041
1::RL16_PROMA	3	3	188.38	0.853075	1.02938	Glucose	50S ribosomal protein L16 OS=Prochlorococcus marinus (strain SARG / CCMP1375 / SS120) GN=rplP PE=3 SV=1	2.89326e+06	2.7657e+06	4.59276e+06	3.60192e+06	2.73223e+06	4.21877e+06	3.41724e+06	3.51764e+06	1.02002e+06	746844
1::Q7VDC3_PROMA	3	3	71.33	0.853421	1.04004	Control	Precorrin-4 methylase OS=Prochlorococcus marinus (strain SARG / CCMP1375 / SS120) GN=cobM PE=3 SV=1	281569	234184	368413	259133	245910	345084	294722	283375	68074.2	53848.3
1::QUEF_PROMA	3	3	127.19	0.873032	1.01819	Glucose	NADPH-dependent 7-cyano-7-deazaguanine reductase OS=Prochlorococcus marinus (strain SARG / CCMP1375 / SS120) GN=queF PE=3 SV=1	409666	634044	441882	550694	548623	413298	495197	504205	121319	78734.9
1::Q7VB11_PROMA	3	3	141.5	0.883554	1.10697	Control	Uncharacterized protein OS=Prochlorococcus marinus (strain SARG / CCMP1375 / SS120) GN=Pro_1290 PE=4 SV=1	3.69538e+06	806806	752754	3.34234e+06	558899	845908	1.75165e+06	1.58238e+06	1.68354e+06	1.53091e+06
1::Q7V9H5_PROMA	3	3	138.09	0.895013	1.00721	Control	Uroporphyrin-III c-methyltransferase OS=Prochlorococcus marinus (strain SARG / CCMP1375 / SS120) GN=cysG PE=3 SV=1	659035	850779	703461	945650	572517	679270	737758	732479	100368	192173
1::Q7VCL1_PROMA	3	2	87.74	0.896815	1.13464	Glucose	Predicted hydrolase, HAD superfamily OS=Prochlorococcus marinus (strain SARG / CCMP1375 / SS120) GN=Pro_0729 PE=4 SV=1	1.26159e+06	1.02268e+06	1.20846e+06	1.71317e+06	1.60087e+06	648941	1.16424e+06	1.321e+06	125441	584719
1::Q7VDU4_PROMA	3	3	92.79	0.91334	1.0078	Control	dCTP deaminase OS=Prochlorococcus marinus (strain SARG / CCMP1375 / SS120) GN=dcd PE=4 SV=1	2.4053e+06	2.04657e+06	1.77643e+06	2.63158e+06	1.8396e+06	1.70893e+06	2.0761e+06	2.06004e+06	315473	499266
1::HISZ_PROMA	3	3	174.37	0.923328	1.00351	Control	ATP phosphoribosyltransferase regulatory subunit OS=Prochlorococcus marinus (strain SARG / CCMP1375 / SS120) GN=hisZ PE=3 SV=1	6.86305e+06	7.89119e+06	6.78494e+06	7.34957e+06	8.30103e+06	5.81335e+06	7.17973e+06	7.15465e+06	617383	1.25524e+06
1::THIE_PROMA	3	3	102.52	0.926658	1.00025	Control	Thiamine-phosphate synthase OS=Prochlorococcus marinus (strain SARG / CCMP1375 / SS120) GN=thiE PE=3 SV=1	635513	1.12866e+06	831774	912569	969524	713189	865314	865094	248277	134601
1::Q7VEF7_PROMA	3	2	113.96	0.927062	1.03812	Glucose	ABC-type multidrug transport system ATPase and permease components OS=Prochlorococcus marinus (strain SARG / CCMP1375 / SS120) GN=mdlB PE=3 SV=1	852598	730952	1.11943e+06	866409	682469	1.25714e+06	900994	935340	198710	293472
1::Q7VE79_PROMA	3	3	134.33	0.943087	1.01801	Glucose	Uroporphyrin-III synthase OS=Prochlorococcus marinus (strain SARG / CCMP1375 / SS120) GN=hemD PE=4 SV=1	1.42056e+06	1.48934e+06	930369	1.53302e+06	1.43972e+06	936682	1.28009e+06	1.30314e+06	304813	320772
1::YIDC_PROMA	3	3	102.68	0.956166	1.04164	Glucose	Membrane protein insertase YidC OS=Prochlorococcus marinus (strain SARG / CCMP1375 / SS120) GN=yidC PE=3 SV=1	929193	588463	700796	812009	488146	1.01067e+06	739484	770276	173628	263752
1::Q7VB77_PROMA	3	3	188.72	0.959154	1.00125	Control	Glutathione peroxidase OS=Prochlorococcus marinus (strain SARG / CCMP1375 / SS120) GN=ctuE PE=3 SV=1	8.79326e+06	8.13355e+06	9.00468e+06	9.61821e+06	8.11001e+06	8.17088e+06	8.64383e+06	8.63304e+06	454384	853729
1::Q7VDY3_PROMA	3	3	98.53	0.965164	1.04245	Glucose	Protein translocase subunit SecE OS=Prochlorococcus marinus (strain SARG / CCMP1375 / SS120) GN=secE PE=3 SV=1	2.02787e+06	1.73788e+06	1.42083e+06	1.27417e+06	1.60391e+06	2.52866e+06	1.72886e+06	1.80225e+06	303620	650338
1::HIS2_PROMA	3	3	90.09	0.989307	1.01566	Control	Histidine biosynthesis bifunctional protein HisIE OS=Prochlorococcus marinus (strain SARG / CCMP1375 / SS120) GN=hisI PE=3 SV=1	1.11663e+06	1.54975e+06	1.94684e+06	1.77071e+06	1.43672e+06	1.33465e+06	1.53774e+06	1.51403e+06	415234	228078
1::SYC_PROMA	2	2	77.48	0.049009	1.26264	Glucose	Cysteine--tRNA ligase OS=Prochlorococcus marinus (strain SARG / CCMP1375 / SS120) GN=cysS PE=3 SV=1	1.42654e+06	1.45156e+06	1.39705e+06	1.93598e+06	1.93967e+06	1.52233e+06	1.42505e+06	1.79933e+06	27288.1	239894
1::Q7VDW4_PROMA	2	2	107.59	0.0494979	1.1933	Glucose	2-keto-3-deoxy-6-phosphogluconate aldolase OS=Prochlorococcus marinus (strain SARG / CCMP1375 / SS120) GN=eda PE=4 SV=1	458991	529527	557804	587601	611971	645661	515441	615077	50890.4	29154.4
1::Q7VAV1_PROMA	2	2	64.66	0.0537194	1.4577	Control	Circadian phase modifier CpmA homolog OS=Prochlorococcus marinus (strain SARG / CCMP1375 / SS120) GN=Pro_1352 PE=4 SV=1	1.02545e+06	1.23898e+06	1.23523e+06	931062	859300	610448	1.16655e+06	800270	122215	168261
1::Q7VE60_PROMA	2	2	74.74	0.0580521	1.73331	Control	Cation transport ATPase OS=Prochlorococcus marinus (strain SARG / CCMP1375 / SS120) GN=zntA PE=3 SV=1	699623	898570	511005	312516	451424	452922	703066	405621	193805	80634.5
1::Q7VEE1_PROMA	2	2	97.7	0.0635567	1.49755	Glucose	Protein implicated in RNA metabolism (PRC-barrel domain) OS=Prochlorococcus marinus (strain SARG / CCMP1375 / SS120) GN=Pro_0072 PE=4 SV=1	413569	279350	436753	474752	614910	602083	376557	563915	84978.4	77483.2
1::Q7VB38_PROMA	2	2	52.44	0.0670311	2.10169	Control	Predicted membrane associated acyltransferase OS=Prochlorococcus marinus (strain SARG / CCMP1375 / SS120) GN=Pro_1262 PE=4 SV=1	375392	242594	191232	141646	78440.6	164947	269740	128344	95033.7	44760.7
1::TGT_PROMA	2	2	61.69	0.0885847	1.30193	Glucose	Queuine tRNA-ribosyltransferase OS=Prochlorococcus marinus (strain SARG / CCMP1375 / SS120) GN=tgt PE=3 SV=1	371211	403138	325926	564752	404020	463713	366758	477495	38798.2	81247.6
1::Q7VCJ1_PROMA	2	2	104.41	0.0928264	2.15538	Glucose	Uncharacterized protein OS=Prochlorococcus marinus (strain SARG / CCMP1375 / SS120) GN=Pro_0749 PE=4 SV=1	2.11427e+06	2.23309e+06	3.09049e+06	8.62468e+06	3.26959e+06	4.13715e+06	2.47928e+06	5.34381e+06	532642	2.87424e+06
1::Q7VC37_PROMA	2	2	116.5	0.0989605	1.41378	Control	Uncharacterized membrane protein OS=Prochlorococcus marinus (strain SARG / CCMP1375 / SS120) GN=Pro_0905 PE=4 SV=1	5.89977e+06	5.06557e+06	4.93535e+06	3.53895e+06	2.79436e+06	4.91365e+06	5.30023e+06	3.74898e+06	523279	1.07515e+06
1::YCF4_PROMA	2	2	122.02	0.115803	1.29282	Glucose	Photosystem I assembly protein Ycf4 OS=Prochlorococcus marinus (strain SARG / CCMP1375 / SS120) GN=ycf4 PE=3 SV=1	6.9188e+06	5.07327e+06	6.71781e+06	7.75752e+06	7.05579e+06	9.37519e+06	6.23663e+06	8.06283e+06	1.0125e+06	1.18946e+06
1::Q7VE67_PROMA	2	2	55.43	0.11974	1.44357	Glucose	Uncharacterized protein OS=Prochlorococcus marinus (strain SARG / CCMP1375 / SS120) GN=Pro_0146 PE=4 SV=1	2.46809e+06	1.65973e+06	2.96633e+06	3.11865e+06	3.03837e+06	4.0839e+06	2.36472e+06	3.41364e+06	659408	581847
1::Q7VDP9_PROMA	2	2	105.99	0.120985	1.34435	Control	Protoporphyrin IX Mg-chelatase subunit ChlD OS=Prochlorococcus marinus (strain SARG / CCMP1375 / SS120) GN=chlD PE=4 SV=1	488701	432130	438103	445999	262755	302099	452978	336951	31081	96465.4
1::Q7VD29_PROMA	2	2	106.96	0.141796	1.21973	Glucose	Carboxysome peptide A OS=Prochlorococcus marinus (strain SARG / CCMP1375 / SS120) GN=Pro_0555 PE=4 SV=1	3.8695e+06	3.30464e+06	3.69102e+06	5.22009e+06	4.24772e+06	3.78473e+06	3.62172e+06	4.41751e+06	288736	732590
1::Q7VB71_PROMA	2	2	49.87	0.162172	1.96342	Control	Kef-type K+ transport system predicted NAD-binding component OS=Prochlorococcus marinus (strain SARG / CCMP1375 / SS120) GN=kch PE=4 SV=1	249759	193801	107501	139625	96898.5	44141.1	183687	93554.8	71666.6	47829.6
1::SYH_PROMA	2	2	97.8	0.164777	1.46002	Glucose	Histidine--tRNA ligase OS=Prochlorococcus marinus (strain SARG / CCMP1375 / SS120) GN=hisS PE=3 SV=1	430424	519165	595656	595720	611475	1.04889e+06	515082	752029	82691.3	257212
1::PURQ_PROMA	2	2	78.79	0.166367	1.46824	Glucose	Phosphoribosylformylglycinamidine synthase subunit PurQ OS=Prochlorococcus marinus (strain SARG / CCMP1375 / SS120) GN=purQ PE=3 SV=1	531866	364502	411861	474290	567679	878826	436076	640265	86269.6	211811
1::Q7VAJ8_PROMA	2	2	155.43	0.17381	1.34368	Control	Uncharacterized protein OS=Prochlorococcus marinus (strain SARG / CCMP1375 / SS120) GN=Pro_1464 PE=4 SV=1	3.27062e+07	4.86257e+07	3.11952e+07	2.69464e+07	3.32087e+07	2.35902e+07	3.7509e+07	2.79151e+07	9.65689e+06	4.88184e+06
1::Q7VE65_PROMA	2	2	89.83	0.180763	1.79532	Control	Predicted membrane protein OS=Prochlorococcus marinus (strain SARG / CCMP1375 / SS120) GN=Pro_0148 PE=4 SV=1	2.60569e+06	2.18032e+06	1.84828e+06	2.63771e+06	482599	575023	2.21143e+06	1.23178e+06	379666	1.21845e+06
1::Q7VCT5_PROMA	2	2	70.37	0.189213	1.95466	Glucose	Uncharacterized double-stranded beta-helix domain containing conserved protein OS=Prochlorococcus marinus (strain SARG / CCMP1375 / SS120) GN=Pro_0655 PE=4 SV=1	1.20225e+06	810076	1.17495e+06	1.35684e+06	1.28176e+06	3.59146e+06	1.06243e+06	2.07669e+06	218967	1.31237e+06
1::Q7VAW4_PROMA	2	2	94.35	0.193926	1.19345	Glucose	Riboflavin biosynthesis protein RibD OS=Prochlorococcus marinus (strain SARG / CCMP1375 / SS120) GN=ribD PE=3 SV=1	483017	570793	510564	585968	537424	743603	521458	622332	44890.6	107793
1::Q7VDY2_PROMA	2	2	95.05	0.245611	1.54067	Control	ATPases with chaperone activity, ATP-binding subunit OS=Prochlorococcus marinus (strain SARG / CCMP1375 / SS120) GN=clpA PE=3 SV=1	1.271e+06	1.36892e+06	1.00577e+06	1.10044e+06	956608	309252	1.21523e+06	788767	187892	421454
1::Q7V9P1_PROMA	2	2	81.72	0.256765	1.59705	Control	Sugar kinase, ribokinase family OS=Prochlorococcus marinus (strain SARG / CCMP1375 / SS120) GN=rbsK PE=4 SV=1	1.31442e+06	1.04404e+06	1.76086e+06	1.37131e+06	894023	313993	1.37311e+06	859777	361992	529492
1::Q7VDP7_PROMA	2	2	58.84	0.260472	1.18464	Control	ABC-type transport system involved in resistance to organic solvents ATPase component OS=Prochlorococcus marinus (strain SARG / CCMP1375 / SS120) GN=ttg2A PE=3 SV=1	856793	914729	1.19701e+06	834254	939487	732115	989510	835286	182019	103690
1::Q7VBW9_PROMA	2	2	101.04	0.272764	1.68212	Glucose	Uncharacterized protein OS=Prochlorococcus marinus (strain SARG / CCMP1375 / SS120) GN=Pro_0973 PE=4 SV=1	817653	834192	1.53744e+06	1.4748e+06	1.01053e+06	2.87945e+06	1.0631e+06	1.78826e+06	410881	973090
1::Q7VA15_PROMA	2	2	108.54	0.306393	1.37088	Control	ATP-dependent Clp protease adapter protein ClpS OS=Prochlorococcus marinus (strain SARG / CCMP1375 / SS120) GN=clpS PE=3 SV=1	5.43779e+06	7.17973e+06	4.70319e+06	5.87008e+06	4.60892e+06	2.15574e+06	5.77357e+06	4.21158e+06	1.27196e+06	1.88878e+06
1::Q7VDP2_PROMA	2	2	73.95	0.312137	1.55806	Glucose	Rubredoxin OS=Prochlorococcus marinus (strain SARG / CCMP1375 / SS120) GN=Pro_0326 PE=4 SV=1	347015	173161	582167	573855	338866	804796	367448	572506	205267	232968
1::Q7V9M4_PROMA	2	2	145.09	0.313876	1.68835	Control	Precorrin isomerase OS=Prochlorococcus marinus (strain SARG / CCMP1375 / SS120) GN=cobH PE=4 SV=1	1.07394e+06	1.17713e+06	1.21361e+06	1.15234e+06	848298	51475.8	1.15489e+06	684037	72440.8	568516
1::ATP6_PROMA	2	2	91.81	0.31551	1.47863	Control	ATP synthase subunit a OS=Prochlorococcus marinus (strain SARG / CCMP1375 / SS120) GN=atpB PE=3 SV=1	3.97556e+06	2.69463e+06	3.50055e+06	3.51361e+06	2.64428e+06	720619	3.39025e+06	2.29283e+06	647551	1.42928e+06
1::Q7VDS1_PROMA	2	2	197.93	0.32698	1.22372	Control	Uncharacterized conserved membrane protein OS=Prochlorococcus marinus (strain SARG / CCMP1375 / SS120) GN=Pro_0297 PE=4 SV=1	7.00517e+06	4.56922e+06	5.50974e+06	5.57648e+06	3.53555e+06	4.84881e+06	5.69471e+06	4.65361e+06	1.22847e+06	1.03437e+06
1::RS11_PROMA	2	2	102.8	0.327828	1.23157	Control	30S ribosomal protein S11 OS=Prochlorococcus marinus (strain SARG / CCMP1375 / SS120) GN=rpsK PE=3 SV=1	1.27564e+06	1.41103e+06	2.07935e+06	1.2528e+06	1.10923e+06	1.50784e+06	1.58867e+06	1.28996e+06	430295	201890
1::Q7VEB6_PROMA	2	2	82.71	0.336837	1.18103	Glucose	Di/tricarboxylate transporter OS=Prochlorococcus marinus (strain SARG / CCMP1375 / SS120) GN=citT PE=4 SV=1	507340	384181	384422	525304	585365	396256	425314	502308	71036.3	96628.9
1::Q7VAU6_PROMA	2	2	87.2	0.341235	1.23825	Glucose	Phosphate starvation-inducible protein PhoH OS=Prochlorococcus marinus (strain SARG / CCMP1375 / SS120) GN=phoH PE=4 SV=1	280058	224567	470046	450876	420986	335025	324890	402296	128734	60144.7
1::PEBA_PROMA	2	2	54.54	0.345246	1.41609	Control	15,16-dihydrobiliverdin:ferredoxin oxidoreductase OS=Prochlorococcus marinus (strain SARG / CCMP1375 / SS120) GN=pebA PE=3 SV=1	720507	1.05462e+06	620475	746665	225411	719626	798535	563901	227349	293452
1::DNAK1_PROMA	2	2	54.5	0.351669	1.11815	Glucose	Chaperone protein dnaK1 OS=Prochlorococcus marinus (strain SARG / CCMP1375 / SS120) GN=dnaK1 PE=3 SV=1	168216	147692	127194	181685	143286	170483	147701	165151	20510.9	19747
1::ARGJ_PROMA	2	2	57.04	0.358868	1.50693	Control	Arginine biosynthesis bifunctional protein ArgJ OS=Prochlorococcus marinus (strain SARG / CCMP1375 / SS120) GN=argJ PE=3 SV=1	177805	252334	184578	162974	230072	14880.6	204905	135976	41213.8	110107
1::Q7VAW9_PROMA	2	2	64.47	0.364599	1.3121	Glucose	Beta-1,4-N-acetylglucosaminyltransferase-like protein OS=Prochlorococcus marinus (strain SARG / CCMP1375 / SS120) GN=Pro_1334 PE=4 SV=1	1.19479e+06	849556	1.17546e+06	936562	1.92435e+06	1.36378e+06	1.07327e+06	1.40823e+06	193980	495390
1::FABH_PROMA	2	2	133.34	0.371627	1.15295	Glucose	3-oxoacyl-[acyl-carrier-protein] synthase 3 OS=Prochlorococcus marinus (strain SARG / CCMP1375 / SS120) GN=fabH PE=3 SV=1	848891	1.02572e+06	1.0838e+06	1.06607e+06	953802	1.39104e+06	986137	1.13697e+06	122354	227079
1::Q7VDW0_PROMA	2	2	167.01	0.374889	1.21733	Glucose	Phosphopantothenoylcysteine synthetase/decarboxylase OS=Prochlorococcus marinus (strain SARG / CCMP1375 / SS120) GN=dfp PE=4 SV=1	938678	716807	1.04815e+06	1.04453e+06	840471	1.40622e+06	901210	1.09707e+06	168817	286510
1::Q7VBJ8_PROMA	2	2	45.48	0.38355	1.13304	Control	ATP-dependent RNA helicase DeaD OS=Prochlorococcus marinus (strain SARG / CCMP1375 / SS120) GN=srmB PE=3 SV=1	753785	808827	604414	626023	538533	748023	722342	637526	105772	105217
1::Q7VBT8_PROMA	2	2	54.87	0.384272	1.14031	Glucose	Uncharacterized protein OS=Prochlorococcus marinus (strain SARG / CCMP1375 / SS120) GN=Pro_1004 PE=4 SV=1	953767	1.15673e+06	999534	936192	1.33682e+06	1.27339e+06	1.03668e+06	1.18213e+06	106456	215339
1::Q7VCR1_PROMA	2	2	66.13	0.397772	1.41846	Glucose	Nucleotide-diphosphate-sugar epimerase, membrane associated OS=Prochlorococcus marinus (strain SARG / CCMP1375 / SS120) GN=Pro_0679 PE=4 SV=1	316949	305219	403303	321129	357781	775679	341824	484863	53564.8	252520
1::Q7V9Z5_PROMA	2	2	76.04	0.401516	1.35062	Glucose	Glycosyltransferase OS=Prochlorococcus marinus (strain SARG / CCMP1375 / SS120) GN=wcaA PE=4 SV=1	529151	427092	691266	502942	608249	1.11396e+06	549169	741718	133220	326645
1::QUEA_PROMA	2	2	74.69	0.408226	1.22667	Glucose	S-adenosylmethionine:tRNA ribosyltransferase-isomerase OS=Prochlorococcus marinus (strain SARG / CCMP1375 / SS120) GN=queA PE=3 SV=1	152687	272953	349546	259436	311113	380348	258395	316965	99233.8	60668.2
1::Q7VBG4_PROMA	2	2	57.18	0.412007	1.36473	Glucose	Predicted membrane-associated HD superfamily hydrolase OS=Prochlorococcus marinus (strain SARG / CCMP1375 / SS120) GN=Pro_1131 PE=4 SV=1	121895	119947	191672	177352	121897	292378	144505	197209	40859.8	86957.9
1::Q7VEE6_PROMA	2	2	63.42	0.417328	2.16432	Glucose	Uncharacterized protein OS=Prochlorococcus marinus (strain SARG / CCMP1375 / SS120) GN=Pro_0067 PE=4 SV=1	363950	270144	402282	1.46746e+06	221336	554260	345459	747685	67982.1	645187
1::Q7VC16_PROMA	2	2	50.3	0.42032	1.37775	Control	Segregation and condensation protein B OS=Prochlorococcus marinus (strain SARG / CCMP1375 / SS120) GN=Pro_0926 PE=4 SV=1	230228	152914	99652.8	195407	100605	54410	160931	116808	65655.6	71881.5
1::Q7VD68_PROMA	2	2	66.13	0.420917	1.26268	Glucose	Phosphoglycerate mutase OS=Prochlorococcus marinus (strain SARG / CCMP1375 / SS120) GN=gpmB PE=4 SV=1	797378	1.27551e+06	715296	781347	1.44497e+06	1.29427e+06	929394	1.17353e+06	302541	347897
1::Q7VBN5_PROMA	2	2	69.53	0.439036	1.37155	Glucose	Uncharacterized protein OS=Prochlorococcus marinus (strain SARG / CCMP1375 / SS120) GN=Pro_1057 PE=4 SV=1	542965	299080	606710	577660	409701	999681	482918	662348	162368	303971
1::Q7VCA5_PROMA	2	2	195.51	0.446439	1.24844	Control	Unclassified ABC-type transport system ATPase component OS=Prochlorococcus marinus (strain SARG / CCMP1375 / SS120) GN=Pro_0836 PE=4 SV=1	608980	484470	704394	844866	152353	442852	599281	480024	110282	347750
1::Q7VEE7_PROMA	2	2	70.26	0.450375	1.18278	Glucose	Predicted membrane protein OS=Prochlorococcus marinus (strain SARG / CCMP1375 / SS120) GN=Pro_0066 PE=4 SV=1	3.32584e+06	2.15884e+06	2.5258e+06	3.99669e+06	2.39671e+06	3.08121e+06	2.67016e+06	3.1582e+06	596744	802762
1::Q7VBB4_PROMA	2	2	184.09	0.45189	1.14631	Control	Uncharacterized conserved protein OS=Prochlorococcus marinus (strain SARG / CCMP1375 / SS120) GN=Pro_1183 PE=4 SV=1	1.44038e+06	1.45741e+06	985202	1.30963e+06	1.09622e+06	981520	1.29433e+06	1.12912e+06	267847	166511
1::Q7VBU7_PROMA	2	2	78.54	0.470123	1.19737	Control	Predicted Zn-dependent protease OS=Prochlorococcus marinus (strain SARG / CCMP1375 / SS120) GN=tldD PE=4 SV=1	327743	359110	238650	419450	202290	151208	308501	257649	62492.8	142432
1::Q7VCG5_PROMA	2	2	88.63	0.471941	1.13117	Control	Uncharacterized protein OS=Prochlorococcus marinus (strain SARG / CCMP1375 / SS120) GN=Pro_0775 PE=4 SV=1	1.12875e+06	1.54708e+06	1.01438e+06	1.20722e+06	1.05594e+06	999123	1.23007e+06	1.08743e+06	280428	107565
1::Q7VCK6_PROMA	2	2	107.7	0.472868	1.11863	Glucose	Uncharacterized protein OS=Prochlorococcus marinus (strain SARG / CCMP1375 / SS120) GN=Pro_0734 PE=4 SV=1	1.06474e+07	1.31532e+07	1.25126e+07	1.093e+07	1.34856e+07	1.62056e+07	1.21044e+07	1.35404e+07	1.30182e+06	2.63821e+06
1::Q7VAS3_PROMA	2	2	58.29	0.476652	1.27452	Glucose	Uncharacterized secreted or membrane protein OS=Prochlorococcus marinus (strain SARG / CCMP1375 / SS120) GN=Pro_1381 PE=4 SV=1	863513	746116	948619	797871	830383	1.63229e+06	852750	1.08685e+06	101680	472647
1::PURL_PROMA	2	2	52.99	0.47926	1.08145	Glucose	Phosphoribosylformylglycinamidine synthase subunit PurL OS=Prochlorococcus marinus (strain SARG / CCMP1375 / SS120) GN=purL PE=3 SV=2	980415	909116	1.07216e+06	957188	999456	1.24627e+06	987230	1.06764e+06	81735.2	156134
1::Q7VBC4_PROMA	2	2	46.63	0.480544	1.08423	Glucose	Uncharacterized protein OS=Prochlorococcus marinus (strain SARG / CCMP1375 / SS120) GN=Pro_1172 PE=4 SV=1	1.19389e+07	1.23627e+07	1.67057e+07	1.37606e+07	1.45666e+07	1.61341e+07	1.36691e+07	1.48204e+07	2.63832e+06	1.20696e+06
1::Q7VCE8_PROMA	2	2	154.26	0.483801	1.18032	Glucose	Small-conductance mechanosensitive channel OS=Prochlorococcus marinus (strain SARG / CCMP1375 / SS120) GN=mscS PE=4 SV=1	1.56877e+06	778739	1.36275e+06	1.39258e+06	1.17115e+06	1.81558e+06	1.23675e+06	1.45977e+06	409811	327425
1::Q7VAI4_PROMA	2	2	84.82	0.490822	1.25047	Control	Uncharacterized conserved protein OS=Prochlorococcus marinus (strain SARG / CCMP1375 / SS120) GN=Pro_1478 PE=4 SV=1	427288	820324	465785	620126	452127	297946	571133	456733	216663	161139
1::NADK2_PROMA	2	2	89.83	0.492389	1.24472	Control	NAD kinase 2 OS=Prochlorococcus marinus (strain SARG / CCMP1375 / SS120) GN=nadK2 PE=3 SV=1	472937	420973	741279	568749	546487	198460	545063	437899	171903	207658
1::Q7VE42_PROMA	2	2	53.6	0.496376	1.12971	Glucose	NAD(P)H-quinone oxidoreductase chain 5 OS=Prochlorococcus marinus (strain SARG / CCMP1375 / SS120) GN=ndhF PE=4 SV=1	1.75884e+06	1.52379e+06	1.51397e+06	1.80534e+06	1.39542e+06	2.21798e+06	1.59887e+06	1.80625e+06	138626	411282
1::Q7VC98_PROMA	2	2	100.11	0.501214	1.36024	Glucose	6-phosphogluconolactonase OS=Prochlorococcus marinus (strain SARG / CCMP1375 / SS120) GN=nagB PE=4 SV=1	361378	176304	210191	484508	175708	357071	249291	339096	98537.6	155182
1::Q7VCU4_PROMA	2	2	57.22	0.502958	1.26454	Glucose	Uncharacterized protein OS=Prochlorococcus marinus (strain SARG / CCMP1375 / SS120) GN=Pro_0646 PE=4 SV=1	1.33229e+06	745542	1.54151e+06	1.49941e+06	971806	2.10558e+06	1.20645e+06	1.5256e+06	412638	567343
1::Q7VDX4_PROMA	2	2	55.69	0.515401	1.18906	Control	Predicted permease OS=Prochlorococcus marinus (strain SARG / CCMP1375 / SS120) GN=Pro_0241 PE=4 SV=1	1.26393e+06	742961	987777	1.17592e+06	495029	847578	998224	839507	260643	340515
1::PLSY_PROMA	2	2	111.03	0.516589	1.11755	Glucose	Glycerol-3-phosphate acyltransferase OS=Prochlorococcus marinus (strain SARG / CCMP1375 / SS120) GN=plsY PE=3 SV=1	1.81761e+06	1.53489e+06	1.60561e+06	2.29932e+06	1.75634e+06	1.48527e+06	1.6527e+06	1.84698e+06	147129	414529
1::HIS4_PROMA	2	2	91.25	0.520106	1.29968	Glucose	1-(5-phosphoribosyl)-5-[(5-phosphoribosylamino)methylideneamino] imidazole-4-carboxamide isomerase OS=Prochlorococcus marinus (strain SARG / CCMP1375 / SS120) GN=hisA PE=3 SV=1	799063	484830	859036	1.06039e+06	511758	1.21298e+06	714310	928374	200985	368779
1::ACP_PROMA	2	2	59.93	0.526476	1.12503	Control	Acyl carrier protein OS=Prochlorococcus marinus (strain SARG / CCMP1375 / SS120) GN=acpP PE=3 SV=1	9.22131e+07	6.95062e+07	5.82594e+07	6.08103e+07	6.00561e+07	7.46656e+07	7.33262e+07	6.51774e+07	1.72962e+07	8.22569e+06
1::KPRS_PROMA	2	2	74.77	0.528858	1.06176	Control	Ribose-phosphate pyrophosphokinase OS=Prochlorococcus marinus (strain SARG / CCMP1375 / SS120) GN=prs PE=3 SV=1	618235	202956	293199	864690	46815.2	138062	371463	349856	218422	448188
1::MINE_PROMA	2	2	81.96	0.530127	1.04628	Control	Cell division topological specificity factor OS=Prochlorococcus marinus (strain SARG / CCMP1375 / SS120) GN=minE PE=3 SV=1	1.96772e+06	2.09764e+06	2.25759e+06	1.87047e+06	1.93313e+06	2.23966e+06	2.10765e+06	2.01442e+06	145195	197566
1::Q7VAY5_PROMA	2	2	85.33	0.546495	1.10129	Control	Phosphatase, HAD superfamily OS=Prochlorococcus marinus (strain SARG / CCMP1375 / SS120) GN=hisB PE=4 SV=1	1.18848e+06	1.56993e+06	1.16563e+06	925137	1.29953e+06	1.33847e+06	1.30802e+06	1.18771e+06	227110	228227
1::Q7VAF9_PROMA	2	2	49.33	0.54652	1.2371	Control	ABC-type metal ion transport system periplasmic component OS=Prochlorococcus marinus (strain SARG / CCMP1375 / SS120) GN=lraI PE=4 SV=1	1.31478e+06	2.53072e+06	1.23542e+06	1.77104e+06	1.25694e+06	1.07913e+06	1.69364e+06	1.36904e+06	726020	359317
1::Q7VB52_PROMA	2	2	126.31	0.556331	1.09679	Glucose	Translation initiation factor 1 (IF-1) OS=Prochlorococcus marinus (strain SARG / CCMP1375 / SS120) GN=infA PE=4 SV=1	3.25527e+06	3.28772e+06	3.25676e+06	2.78269e+06	3.81114e+06	4.15442e+06	3.26658e+06	3.58275e+06	18320.2	713814
1::Q7VB36_PROMA	2	2	145.02	0.56143	1.16782	Glucose	Uncharacterized conserved membrane protein OS=Prochlorococcus marinus (strain SARG / CCMP1375 / SS120) GN=Pro_1264 PE=4 SV=1	4.75755e+06	3.68826e+06	6.03017e+06	5.51488e+06	3.99515e+06	7.39535e+06	4.82533e+06	5.63513e+06	1.17243e+06	1.70329e+06
1::Q7V9M8_PROMA	2	2	55.7	0.564625	1.14958	Glucose	Acetyltransferase OS=Prochlorococcus marinus (strain SARG / CCMP1375 / SS120) GN=wecD PE=4 SV=1	836071	696562	1.07864e+06	1.04329e+06	714414	1.24416e+06	870423	1.00062e+06	193340	267439
1::Q7V9Z7_PROMA	2	2	103.73	0.565063	1.27806	Glucose	Beta-lactamase superfamily protein OS=Prochlorococcus marinus (strain SARG / CCMP1375 / SS120) GN=Pro_1674 PE=4 SV=1	258623	371593	729259	433140	379030	925326	453158	579165	245692	301002
1::Q7VAM3_PROMA	2	2	87.9	0.607399	1.19422	Glucose	Uncharacterized conserved membrane protein OS=Prochlorococcus marinus (strain SARG / CCMP1375 / SS120) GN=Pro_1437 PE=4 SV=1	1.04764e+06	595919	718048	1.13425e+06	566381	1.11964e+06	787201	940088	233663	323722
1::Q7VC73_PROMA	2	2	75.1	0.612836	1.09918	Control	Uncharacterized conserved protein with a signal peptide OS=Prochlorococcus marinus (strain SARG / CCMP1375 / SS120) GN=Pro_0869 PE=4 SV=1	250706	173184	217661	149438	141150	293075	213850	194554	38901.1	85421.9
1::Q7VE45_PROMA	2	2	53.21	0.618699	1.07674	Glucose	Uncharacterized protein OS=Prochlorococcus marinus (strain SARG / CCMP1375 / SS120) GN=Pro_0169 PE=4 SV=1	491541	455424	517280	572349	415649	588611	488082	525536	31072.9	95511.9
1::Q7V9U2_PROMA	2	2	98.29	0.632765	1.18575	Glucose	Anthranilate/para-aminobenzoate synthase component I OS=Prochlorococcus marinus (strain SARG / CCMP1375 / SS120) GN=trpE PE=4 SV=1	986899	1.23889e+06	1.84822e+06	1.37896e+06	1.09293e+06	2.35887e+06	1.358e+06	1.61025e+06	442842	663905
1::Q7VBF0_PROMA	2	2	74.05	0.672596	1.13475	Glucose	Beta-lactamase class A OS=Prochlorococcus marinus (strain SARG / CCMP1375 / SS120) GN=penP PE=4 SV=1	320207	266890	229372	431636	228620	266234	272156	308830	45646.1	108003
1::CLPP2_PROMA	2	2	46.55	0.678772	1.08367	Glucose	ATP-dependent Clp protease proteolytic subunit 2 OS=Prochlorococcus marinus (strain SARG / CCMP1375 / SS120) GN=clpP2 PE=3 SV=1	2.20735e+06	1.54836e+06	2.25633e+06	2.02812e+06	1.7703e+06	2.71667e+06	2.00401e+06	2.1717e+06	395363	489250
1::PYRE_PROMA	2	2	90.46	0.679	1.11251	Glucose	Orotate phosphoribosyltransferase OS=Prochlorococcus marinus (strain SARG / CCMP1375 / SS120) GN=pyrE PE=3 SV=1	291734	370563	602291	344695	435343	626834	421529	468957	161430	144042
1::Q7VEA7_PROMA	2	2	71.66	0.685473	1.11371	Glucose	Periplasmic trypsin-like serine protease OS=Prochlorococcus marinus (strain SARG / CCMP1375 / SS120) GN=degQ PE=4 SV=1	209821	295718	406950	256038	301290	458924	304163	338751	98835	106504
1::PSAJ_PROMA	2	2	63.54	0.698476	1.19781	Glucose	Photosystem I reaction center subunit IX OS=Prochlorococcus marinus (strain SARG / CCMP1375 / SS120) GN=psaJ PE=3 SV=1	4.62397e+07	2.88046e+07	4.69698e+07	4.59633e+07	2.80185e+07	7.2168e+07	4.06714e+07	4.87166e+07	1.02834e+07	2.22031e+07
1::Q7VAP0_PROMA	2	2	81.02	0.702529	1.09229	Glucose	UDP-3-O-[3-hydroxymyristoyl] N-acetylglucosamine deacetylase OS=Prochlorococcus marinus (strain SARG / CCMP1375 / SS120) GN=lpxC PE=4 SV=1	400735	186564	333163	329844	249339	426229	306821	335137	109489	88563.8
1::Q7VCL9_PROMA	2	2	93.63	0.710861	1.01399	Control	Uncharacterized conserved protein OS=Prochlorococcus marinus (strain SARG / CCMP1375 / SS120) GN=Pro_0721 PE=4 SV=1	1.36615e+06	975922	1.13228e+06	2.06325e+06	628040	735109	1.15812e+06	1.14213e+06	196392	799507
1::Q7V9R5_PROMA	2	2	107.18	0.711644	1.06975	Control	Uncharacterized protein OS=Prochlorococcus marinus (strain SARG / CCMP1375 / SS120) GN=Pro_1763 PE=4 SV=1	858390	1.31192e+06	1.19067e+06	560595	1.38387e+06	1.19736e+06	1.12033e+06	1.04728e+06	234806	431671
1::Q7VAV7_PROMA	2	2	134.29	0.716056	1.08844	Glucose	Uncharacterized membrane protein OS=Prochlorococcus marinus (strain SARG / CCMP1375 / SS120) GN=Pro_1346 PE=4 SV=1	3.39809e+06	2.9777e+06	3.21399e+06	2.49243e+06	3.82545e+06	4.12003e+06	3.19659e+06	3.4793e+06	210733	867256
1::Q7VBI8_PROMA	2	2	57.38	0.724684	1.10964	Glucose	Uncharacterized conserved membrane protein OS=Prochlorococcus marinus (strain SARG / CCMP1375 / SS120) GN=Pro_1104 PE=4 SV=1	84733.4	176536	240023	271218	137851	147183	167097	185417	78073.8	74452
1::Q7VCC7_PROMA	2	2	103.97	0.726182	1.17587	Glucose	Uncharacterized protein OS=Prochlorococcus marinus (strain SARG / CCMP1375 / SS120) GN=Pro_0813 PE=4 SV=1	7.9955e+07	5.10461e+07	8.6689e+07	7.26826e+07	5.30335e+07	1.30259e+08	7.25634e+07	8.53249e+07	1.89363e+07	4.01348e+07
1::PURT_PROMA	2	2	90.54	0.72861	1.08468	Glucose	Phosphoribosylglycinamide formyltransferase 2 OS=Prochlorococcus marinus (strain SARG / CCMP1375 / SS120) GN=purT PE=3 SV=1	1.0259e+06	784194	889140	1.2473e+06	946675	733839	899745	975936	121201	257976
1::Q7VDV4_PROMA	2	2	99	0.729162	1.08857	Glucose	Predicted amidase OS=Prochlorococcus marinus (strain SARG / CCMP1375 / SS120) GN=Pro_0264 PE=4 SV=1	391020	373408	587462	366106	466505	639013	450630	490541	118827	138032
1::Q7VDR2_PROMA	2	2	97.09	0.730436	1.02088	Control	Conserved membrane protein containing two CBS domains OS=Prochlorococcus marinus (strain SARG / CCMP1375 / SS120) GN=tlyC PE=4 SV=1	273982	309727	356453	489854	287575	143503	313387	306977	41357.1	173989
1::Q7VA09_PROMA	2	2	106.84	0.7465	1.03768	Control	Prephenate dehydratase OS=Prochlorococcus marinus (strain SARG / CCMP1375 / SS120) GN=pheA PE=4 SV=1	1.15102e+06	1.17018e+06	989251	1.20033e+06	1.22967e+06	760246	1.10348e+06	1.06341e+06	99390.8	262960
1::Q7VE13_PROMA	2	2	62.7	0.771805	1.16939	Control	1,4-dihydroxy-2-naphthoate phytyltransferase OS=Prochlorococcus marinus (strain SARG / CCMP1375 / SS120) GN=menA PE=3 SV=1	309224	147263	121115	227965	138036	127932	192534	164644	101898	55069.5
1::Q7VD54_PROMA	2	2	98.46	0.774807	1.06831	Glucose	Uncharacterized protein OS=Prochlorococcus marinus (strain SARG / CCMP1375 / SS120) GN=Pro_0529 PE=4 SV=1	1.73099e+06	1.59242e+06	2.34663e+06	1.61853e+06	1.80426e+06	2.6346e+06	1.89001e+06	2.01913e+06	401462	541038
1::PSBE_PROMA	2	2	76.47	0.792832	1.32362	Control	Cytochrome b559 subunit alpha OS=Prochlorococcus marinus (strain SARG / CCMP1375 / SS120) GN=psbE PE=3 SV=1	3.51583e+07	7.32143e+06	1.63631e+07	1.87149e+07	8.33193e+06	1.74092e+07	1.96143e+07	1.48187e+07	1.42004e+07	5.6555e+06
1::Q7VAL1_PROMA	2	2	136.78	0.817367	1.47504	Control	Uncharacterized protein OS=Prochlorococcus marinus (strain SARG / CCMP1375 / SS120) GN=Pro_1449 PE=4 SV=1	3.01945e+07	4.34928e+06	1.00189e+07	1.3454e+07	5.43547e+06	1.13216e+07	1.48542e+07	1.00704e+07	1.35841e+07	4.15312e+06
1::Q7VAX6_PROMA	2	2	79.9	0.828158	1.46989	Glucose	Glycosyltransferase OS=Prochlorococcus marinus (strain SARG / CCMP1375 / SS120) GN=rfaG PE=4 SV=1	253472	200660	125180	76981.3	231478	543066	193104	283842	64478.9	237414
1::Q7VBN9_PROMA	2	2	87.1	0.830207	1.18682	Glucose	1,4-dihydroxy-2-naphthoyl-CoA synthase OS=Prochlorococcus marinus (strain SARG / CCMP1375 / SS120) GN=menB PE=3 SV=1	453323	447859	681745	355494	471866	1.05129e+06	527642	626216	133485	372693
1::Q7VAA2_PROMA	2	2	61.92	0.845689	1.01733	Glucose	Predicted membrane protein OS=Prochlorococcus marinus (strain SARG / CCMP1375 / SS120) GN=Pro_1562 PE=4 SV=1	2.01278e+06	2.11377e+06	1.67906e+06	2.17608e+06	1.94211e+06	1.78806e+06	1.9352e+06	1.96875e+06	227506	195378
1::Q7VCD5_PROMA	2	2	90.56	0.845969	1.03439	Glucose	FAD/FMN-containing dehydrogenase OS=Prochlorococcus marinus (strain SARG / CCMP1375 / SS120) GN=glcD PE=4 SV=1	1.037e+06	913610	555211	1.04404e+06	898154	649791	835274	863996	250266	199333
1::Q7VC64_PROMA	2	2	109.24	0.848051	1.05919	Glucose	Uncharacterized protein OS=Prochlorococcus marinus (strain SARG / CCMP1375 / SS120) GN=Pro_0878 PE=4 SV=1	7.85025e+06	7.74323e+06	6.10651e+06	8.69971e+06	5.35117e+06	8.93363e+06	7.23333e+06	7.6615e+06	977322	2.00422e+06
1::Q7VC47_PROMA	2	2	69.89	0.850421	1.0725	Glucose	Ribosomal silencing factor RsfS OS=Prochlorococcus marinus (strain SARG / CCMP1375 / SS120) GN=rsfS PE=3 SV=1	904673	1.08903e+06	1.03493e+06	833459	1.49963e+06	915119	1.00955e+06	1.08274e+06	94765.7	363344
1::Q7VAI8_PROMA	2	2	53.19	0.854763	1.01794	Glucose	Uncharacterized protein OS=Prochlorococcus marinus (strain SARG / CCMP1375 / SS120) GN=Pro_1474 PE=4 SV=1	2.05103e+06	2.22983e+06	2.17717e+06	1.93123e+06	2.43286e+06	2.20977e+06	2.15267e+06	2.19129e+06	91882.1	251325
1::Q7VB08_PROMA	2	2	96.28	0.862574	1.01646	Glucose	Glycosyltransferase of PMT family OS=Prochlorococcus marinus (strain SARG / CCMP1375 / SS120) GN=arnT PE=4 SV=1	2.29183e+06	2.13111e+06	2.97704e+06	2.23687e+06	2.46866e+06	2.81629e+06	2.46666e+06	2.50727e+06	449246	291633
1::Q7VEC8_PROMA	2	2	47.74	0.875789	1.01864	Control	ABC-type transport system involved in Fe-S cluster assembly ATPase component OS=Prochlorococcus marinus (strain SARG / CCMP1375 / SS120) GN=sufC PE=3 SV=1	524791	383374	446692	541305	352181	436576	451619	443354	70837	94744.1
1::ISPH_PROMA	2	2	49.38	0.886556	1.0751	Glucose	4-hydroxy-3-methylbut-2-enyl diphosphate reductase OS=Prochlorococcus marinus (strain SARG / CCMP1375 / SS120) GN=ispH PE=3 SV=1	458063	474319	455024	318382	536005	637211	462469	497199	10374.3	162918
1::Q7VEL0_PROMA	2	2	115.67	0.904748	1.04958	Control	RNA metabolism-related protein OS=Prochlorococcus marinus (strain SARG / CCMP1375 / SS120) GN=Pro_0002 PE=4 SV=1	755568	356325	322196	720817	312237	333289	478030	455448	240960	230057
1::Q7VBT1_PROMA	2	2	51.74	0.905006	1.00763	Control	Uncharacterized membrane protein OS=Prochlorococcus marinus (strain SARG / CCMP1375 / SS120) GN=Pro_1011 PE=4 SV=1	994963	1.21334e+06	1.31077e+06	928751	1.08091e+06	1.48275e+06	1.17302e+06	1.16414e+06	161716	286225
1::Q7VC97_PROMA	2	2	121.14	0.905828	1.03752	Glucose	NAD dependent epimerase/dehydratase OS=Prochlorococcus marinus (strain SARG / CCMP1375 / SS120) GN=Pro_0845 PE=4 SV=1	1.46911e+06	1.25835e+06	917278	1.49159e+06	1.41912e+06	870777	1.21491e+06	1.26049e+06	278468	339444
1::Q7VAU8_PROMA	2	2	89.03	0.907868	1.00517	Control	Uncharacterized protein OS=Prochlorococcus marinus (strain SARG / CCMP1375 / SS120) GN=Pro_1356 PE=4 SV=1	5.09292e+06	4.80903e+06	4.21162e+06	5.4134e+06	5.01222e+06	3.61533e+06	4.70452e+06	4.68032e+06	449849	943865
1::Q7VDS6_PROMA	2	2	199.57	0.913457	1.00528	Glucose	Uncharacterized protein OS=Prochlorococcus marinus (strain SARG / CCMP1375 / SS120) GN=Pro_0292 PE=4 SV=1	3.80344e+06	3.47359e+06	2.74981e+06	4.28703e+06	3.64931e+06	2.14346e+06	3.34228e+06	3.35994e+06	538947	1.10069e+06
1::PSBJ_PROMA	2	2	47.47	0.917691	1.04344	Glucose	Photosystem II reaction center protein J OS=Prochlorococcus marinus (strain SARG / CCMP1375 / SS120) GN=psbJ PE=3 SV=1	2.83233e+06	1.01597e+06	1.79142e+06	2.17465e+06	1.00817e+06	2.7019e+06	1.87991e+06	1.96157e+06	911405	866737
1::Q7VAQ3_PROMA	2	2	74.14	0.922099	1.01063	Glucose	Na+/galactoside symporter OS=Prochlorococcus marinus (strain SARG / CCMP1375 / SS120) GN=melB PE=4 SV=1	874983	952772	719867	929325	733436	911942	849207	858235	118572	108428
1::Q7VB22_PROMA	2	2	86.38	0.929147	1.03671	Glucose	Predicted hydrolase, HAD superfamily OS=Prochlorococcus marinus (strain SARG / CCMP1375 / SS120) GN=Pro_1278 PE=4 SV=1	401102	498169	415671	426238	590968	346004	438314	454403	52345.5	124887
1::Q7VCP3_PROMA	2	2	75.36	0.930979	1.00359	Glucose	Uncharacterized protein OS=Prochlorococcus marinus (strain SARG / CCMP1375 / SS120) GN=Pro_0697 PE=4 SV=1	1.77163e+07	1.77251e+07	2.56707e+07	1.6954e+07	1.5367e+07	2.90106e+07	2.03707e+07	2.04439e+07	4.58992e+06	7.46134e+06
1::Q7V9R8_PROMA	2	2	69.51	0.932426	1.16712	Glucose	Alpha-1,4 glucan phosphorylase OS=Prochlorococcus marinus (strain SARG / CCMP1375 / SS120) GN=glgP PE=3 SV=1	462909	86966	314955	657157	90732.3	261474	288276	336454	189386	290561
1::SFSA_PROMA	2	2	78.79	0.932462	1.35502	Glucose	Sugar fermentation stimulation protein homolog OS=Prochlorococcus marinus (strain SARG / CCMP1375 / SS120) GN=sfsA PE=3 SV=1	408879	344600	358075	380807	157887	967487	370518	502060	33897.9	418198
1::Q7VDJ6_PROMA	2	2	58.13	0.948995	1.04578	Glucose	Glycosyltransferase OS=Prochlorococcus marinus (strain SARG / CCMP1375 / SS120) GN=wcaA PE=4 SV=1	368261	226563	378716	204801	364909	448401	324513	339370	84988.5	123792
1::Q7V9H1_PROMA	2	2	67.11	0.999711	1.00502	Glucose	Polyphosphate kinase OS=Prochlorococcus marinus (strain SARG / CCMP1375 / SS120) GN=ppk PE=3 SV=1	193073	196542	296585	185396	198772	305474	228733	229881	58786.6	65806.6

## Sheet: Absolute quantitation
Supplementary table 3: Protein quantification. This table shows the absolute abundance calculated using Progenesis QI.
Accession	Peptide count	Unique peptides	Confidence score	Anova (p)	Max fold change	Highest mean condition	Description	Control1	Control2	Control3	Glucose1	Glucose2	Glucose3	Control avg	Glucose avg	Control std	Glucose std
1::Q7VBI5_PROMA	14	13	717.42	0.00440119	1.98955	Glucose	ATPase with chaperone activity ATP-binding subunit OS=Prochlorococcus marinus (strain SARG / CCMP1375 / SS120) GN=clpA PE=3 SV=1	18.3737	15.2397	19.1369	33.3936	41.4875	30.0681	17.5834	34.9831	2.06533	5.8733
1::Q7VBJ6_PROMA	5	5	217.35	0.00525922	1.87777	Glucose	ABC-type multidrug transport system ATPase and permease components OS=Prochlorococcus marinus (strain SARG / CCMP1375 / SS120) GN=mdlB PE=3 SV=1	3.41645	3.11579	4.48284	6.85183	7.42135	6.41061	3.67169	6.8946	0.718376	0.506727
1::Q7VE93_PROMA	8	7	441.83	0.00598205	1.88268	Glucose	Uncharacterized conserved membrane protein OS=Prochlorococcus marinus (strain SARG / CCMP1375 / SS120) GN=Pro_0120 PE=4 SV=1	55.3598	53.2595	71.1556	105.097	102.57	130.791	59.925	112.819	9.78255	15.6147
1::Q7V9G6_PROMA	3	2	128.15	0.00605562	2.3657	Glucose	Chloride channel protein EriC OS=Prochlorococcus marinus (strain SARG / CCMP1375 / SS120) GN=eriC PE=4 SV=1	0.476784	0.342904	0.449857	1.05001	0.790421	1.16293	0.423182	1.00112	0.070814	0.191007
1::TRPC_PROMA	3	3	125.53	0.00678558	1.25094	Glucose	Indole-3-glycerol phosphate synthase OS=Prochlorococcus marinus (strain SARG / CCMP1375 / SS120) GN=trpC PE=3 SV=1	4.32739	4.13768	3.89044	5.09199	4.91053	5.45353	4.11851	5.15202	0.219104	0.276431
1::Q7VCK2_PROMA	3	3	211.53	0.00802147	1.09962	Glucose	Uncharacterized protein OS=Prochlorococcus marinus (strain SARG / CCMP1375 / SS120) GN=Pro_0738 PE=4 SV=1	5.90166	6.07134	6.02693	6.72986	6.3719	6.69132	5.99998	6.59769	0.087997	0.196492
1::Q7VEL1_PROMA	9	8	429.71	0.0120683	1.69704	Control	DNA polymerase III subunit beta OS=Prochlorococcus marinus (strain SARG / CCMP1375 / SS120) GN=dnaN PE=4 SV=1	10.6982	8.80355	10.6366	7.11618	4.95817	5.68496	10.0461	5.91977	1.07653	1.098
1::Q7VBG5_PROMA	5	5	228.27	0.0129779	1.54997	Glucose	Geranylgeranyl pyrophosphate synthase OS=Prochlorococcus marinus (strain SARG / CCMP1375 / SS120) GN=ispA PE=3 SV=1	24.616	21.6836	24.2975	31.958	34.1212	43.3442	23.5324	36.4745	1.60899	6.04692
1::Q7V9N0_PROMA	4	4	177.05	0.0197943	1.44868	Control	Serine acetyltransferase OS=Prochlorococcus marinus (strain SARG / CCMP1375 / SS120) GN=cysE PE=4 SV=1	2.81274	2.8721	3.56686	1.89237	2.33497	2.15896	3.0839	2.12877	0.419307	0.222844
1::RL23_PROMA	8	8	371.43	0.0213863	1.15049	Glucose	50S ribosomal protein L23 OS=Prochlorococcus marinus (strain SARG / CCMP1375 / SS120) GN=rplW PE=3 SV=1	135.272	128.092	122.04	150.275	140.848	152.28	128.468	147.801	6.62393	6.10399
1::Q7VAN9_PROMA	38	37	2189.42	0.0219637	1.15168	Glucose	Probable import-associated channel, similar to chloroplast protein IAP75 OS=Prochlorococcus marinus (strain SARG / CCMP1375 / SS120) GN=Pro_1419 PE=4 SV=1	58.9822	66.6497	63.6919	71.2984	75.0027	71.7385	63.1079	72.6799	3.86693	2.02363
1::PHEB_PROMA	15	15	1143.57	0.0250377	1.17889	Glucose	R-phycoerythrin subunit beta OS=Prochlorococcus marinus (strain SARG / CCMP1375 / SS120) GN=cpeB PE=2 SV=1	159.561	158.961	158.521	170.491	195.013	196.875	159.014	187.46	0.521902	14.7247
1::Q7VBL2_PROMA	3	3	107.7	0.0250483	1.90963	Control	NAD dependent epimerase/dehydratase OS=Prochlorococcus marinus (strain SARG / CCMP1375 / SS120) GN=wcaG PE=4 SV=1	1.74683	1.20255	1.16731	0.680082	0.888828	0.586847	1.37223	0.718586	0.324893	0.154629
1::Q7VB72_PROMA	5	5	272.19	0.0270963	1.42239	Control	Uncharacterized protein OS=Prochlorococcus marinus (strain SARG / CCMP1375 / SS120) GN=Pro_1226 PE=4 SV=1	22.351	27.1937	21.0095	18.3051	16.7715	14.5258	23.518	16.5342	3.25311	1.90079
1::RL18_PROMA	10	10	590.57	0.0322275	2.19277	Glucose	50S ribosomal protein L18 OS=Prochlorococcus marinus (strain SARG / CCMP1375 / SS120) GN=rplR PE=3 SV=1	11.4298	10.6736	23.3087	38.5217	31.6114	29.4451	15.1374	33.1928	7.08664	4.74043
1::Q7VAC6_PROMA	5	5	295.04	0.0385365	2.06078	Glucose	Na+/alanine symporter OS=Prochlorococcus marinus (strain SARG / CCMP1375 / SS120) GN=alsT PE=4 SV=1	14.2112	14.9835	26.6188	29.2499	47.6973	38.072	18.6045	38.3397	6.95134	9.22662
1::HEM6_PROMA	10	10	430.22	0.0435008	1.73044	Control	Oxygen-dependent coproporphyrinogen-III oxidase OS=Prochlorococcus marinus (strain SARG / CCMP1375 / SS120) GN=hemF PE=3 SV=1	6.91498	7.64281	8.53811	3.06203	4.34455	5.94024	7.69863	4.44894	0.813007	1.44194
1::Q7VD76_PROMA	3	3	166.12	0.0441806	1.46895	Glucose	Photosystem II lipoprotein Psb27 OS=Prochlorococcus marinus (strain SARG / CCMP1375 / SS120) GN=psb27 PE=3 SV=1	19.0228	19.7376	25.4322	26.7024	30.4502	37.1431	21.3975	31.4319	3.51232	5.28916
1::Q7VEK2_PROMA	9	8	536.39	0.047166	1.43795	Glucose	Signal recognition particle receptor FtsY OS=Prochlorococcus marinus (strain SARG / CCMP1375 / SS120) GN=ftsY PE=3 SV=1	10.0859	11.8807	15.5185	19.5568	16.9006	17.4442	12.495	17.9672	2.76793	1.40322
1::Q7VDW4_PROMA	2	2	107.59	0.0477733	1.1933	Glucose	2-keto-3-deoxy-6-phosphogluconate aldolase OS=Prochlorococcus marinus (strain SARG / CCMP1375 / SS120) GN=eda PE=4 SV=1	1.66411	1.91985	2.02237	2.1304	2.21876	2.3409	1.86878	2.23002	0.184508	0.105702
1::Q7VCA9_PROMA	15	14	962.29	0.0481056	1.14995	Control	Geranylgeranyl hydrogenase ChlP OS=Prochlorococcus marinus (strain SARG / CCMP1375 / SS120) GN=chlP PE=4 SV=1	23.0453	24.5252	21.3337	19.5584	21.1103	19.2505	22.9681	19.9731	1.59718	0.996791
1::SYC_PROMA	2	2	77.48	0.0491764	1.26264	Glucose	Cysteine--tRNA ligase OS=Prochlorococcus marinus (strain SARG / CCMP1375 / SS120) GN=cysS PE=3 SV=1	5.17203	5.26278	5.06513	7.01908	7.03246	5.51935	5.16665	6.52363	0.0989355	0.869758
1::Q7VCC1_PROMA	8	6	403.02	0.04923	1.24639	Glucose	DevB-like secretion protein OS=Prochlorococcus marinus (strain SARG / CCMP1375 / SS120) GN=devB PE=4 SV=1	4.34417	4.2341	4.90612	5.87431	4.91695	6.01559	4.4948	5.60228	0.360447	0.597702
1::Q7VA51_PROMA	11	10	643.9	0.0499779	1.23796	Control	Nitrogen regulatory protein PII OS=Prochlorococcus marinus (strain SARG / CCMP1375 / SS120) GN=glnK PE=3 SV=1	390.113	407.839	341.212	328.815	316.956	274.427	379.721	306.733	34.5075	28.5989
1::SAHH_PROMA	12	12	514.61	0.0500917	1.37765	Glucose	Adenosylhomocysteinase OS=Prochlorococcus marinus (strain SARG / CCMP1375 / SS120) GN=ahcY PE=3 SV=1	9.12608	7.43423	8.56017	13.737	9.95229	10.9179	8.37349	11.5357	0.861233	1.96655
1::Q7VAV1_PROMA	2	2	64.66	0.0517469	1.4577	Control	Circadian phase modifier CpmA homolog OS=Prochlorococcus marinus (strain SARG / CCMP1375 / SS120) GN=Pro_1352 PE=4 SV=1	3.71786	4.49205	4.47844	3.37565	3.11547	2.21324	4.22945	2.90145	0.443103	0.610045
1::DNAJ_PROMA	10	9	544.06	0.0561108	1.14668	Glucose	Chaperone protein DnaJ OS=Prochlorococcus marinus (strain SARG / CCMP1375 / SS120) GN=dnaJ PE=3 SV=1	5.90029	6.32129	5.73075	6.30225	7.19907	7.08429	5.98411	6.86187	0.304066	0.488034
1::Q7VCL3_PROMA	25	24	1666.58	0.0566298	1.72387	Glucose	Glycosyltransferase OS=Prochlorococcus marinus (strain SARG / CCMP1375 / SS120) GN=wcaA PE=4 SV=1	34.2569	58.0434	60.949	105.09	86.2869	72.8045	51.0831	88.0606	14.6442	16.2158
1::Q7VEE1_PROMA	2	2	97.7	0.0570583	1.49755	Glucose	Protein implicated in RNA metabolism (PRC-barrel domain) OS=Prochlorococcus marinus (strain SARG / CCMP1375 / SS120) GN=Pro_0072 PE=4 SV=1	1.49943	1.01281	1.58349	1.72126	2.22941	2.18291	1.36524	2.04453	0.308097	0.280922
1::PSAL_PROMA	5	5	284.57	0.0574652	2.36184	Glucose	Photosystem I reaction center subunit XI OS=Prochlorococcus marinus (strain SARG / CCMP1375 / SS120) GN=psaL PE=3 SV=1	179.101	104.295	215.346	294.819	291.026	592.107	166.247	392.651	56.63	172.744
1::Q7VBQ7_PROMA	6	6	255.94	0.0579018	1.39496	Control	L-2,4-diaminobutyrate decarboxylase OS=Prochlorococcus marinus (strain SARG / CCMP1375 / SS120) GN=gadB PE=3 SV=1	1.74877	2.34072	2.08647	1.74843	1.41443	1.26446	2.05865	1.47577	0.296952	0.247746
1::G3XCS3_PROMA	3	3	93.06	0.0579868	1.22405	Control	Phycoerythrin class III gamma chain OS=Prochlorococcus marinus (strain SARG / CCMP1375 / SS120) GN=ppeC PE=4 SV=1	3.16658	3.44937	3.71208	2.51642	2.79545	3.12574	3.44268	2.81253	0.272813	0.305018
1::Q7VE60_PROMA	2	2	74.74	0.058329	1.73331	Control	Cation transport ATPase OS=Prochlorococcus marinus (strain SARG / CCMP1375 / SS120) GN=zntA PE=3 SV=1	2.53655	3.25785	1.8527	1.13306	1.63668	1.64211	2.54903	1.47062	0.702659	0.292348
1::Q7VD53_PROMA	5	5	230.41	0.0590189	1.27749	Glucose	Ribosomal protein S1 OS=Prochlorococcus marinus (strain SARG / CCMP1375 / SS120) GN=rpsA PE=4 SV=1	5.00465	3.89432	4.92106	6.35424	5.346	5.95468	4.60668	5.88497	0.618336	0.507719
1::EFTS_PROMA	11	11	639.54	0.0602759	1.17995	Glucose	Elongation factor Ts OS=Prochlorococcus marinus (strain SARG / CCMP1375 / SS120) GN=tsf PE=3 SV=1	127.295	118.636	105.444	144.371	141.004	129.228	117.125	138.201	11.0035	7.95136
1::Y1271_PROMA	5	5	190.55	0.0656966	1.24373	Glucose	PKHD-type hydroxylase Pro_1271 OS=Prochlorococcus marinus (strain SARG / CCMP1375 / SS120) GN=Pro_1271 PE=3 SV=1	5.60926	6.82156	5.82671	7.13583	8.53982	7.03186	6.08584	7.56917	0.646358	0.84221
1::Q7VC43_PROMA	9	9	575.97	0.0657257	1.46776	Glucose	ABC-type multidrug transport system ATPase and permease components OS=Prochlorococcus marinus (strain SARG / CCMP1375 / SS120) GN=mdlB PE=3 SV=1	3.69142	4.76714	5.00078	5.49669	6.11859	8.13977	4.48645	6.58502	0.698358	1.3819
1::Q7VB38_PROMA	2	2	52.44	0.0675692	2.10169	Control	Predicted membrane associated acyltransferase OS=Prochlorococcus marinus (strain SARG / CCMP1375 / SS120) GN=Pro_1262 PE=4 SV=1	1.36102	0.879548	0.693329	0.513549	0.284394	0.59803	0.977966	0.465324	0.344554	0.162284
1::GUAA_PROMA	6	6	192.21	0.0687805	1.22638	Control	GMP synthase [glutamine-hydrolyzing] OS=Prochlorococcus marinus (strain SARG / CCMP1375 / SS120) GN=guaA PE=3 SV=1	2.42637	3.08061	2.90879	2.34484	2.39389	2.12356	2.80526	2.28743	0.339187	0.144018
1::Q7VBL1_PROMA	3	3	375.05	0.0691021	1.55165	Glucose	Plastocyanin, PetE OS=Prochlorococcus marinus (strain SARG / CCMP1375 / SS120) GN=petE PE=4 SV=1	199.709	194.664	240.675	236.908	348.709	399.76	211.683	328.459	25.2344	83.2928
1::Q7VDX2_PROMA	15	15	706.01	0.0698148	1.20214	Glucose	Delta-aminolevulinic acid dehydratase OS=Prochlorococcus marinus (strain SARG / CCMP1375 / SS120) GN=hemB PE=3 SV=1	55.4848	54.4672	60.8045	77.2663	65.9239	62.0824	56.9188	68.4242	3.40337	7.89467
1::Q7V9E9_PROMA	7	4	327.82	0.0746365	1.36887	Control	Uncharacterized membrane protein OS=Prochlorococcus marinus (strain SARG / CCMP1375 / SS120) GN=Pro_1884 PE=4 SV=1	23.7212	24.5822	18.9453	16.545	13.3775	19.2048	22.4162	16.3758	3.03656	2.91734
1::G6PI_PROMA	10	9	518.99	0.0747968	3.01236	Control	Glucose-6-phosphate isomerase OS=Prochlorococcus marinus (strain SARG / CCMP1375 / SS120) GN=pgi PE=3 SV=1	48.5914	59.4234	16.2802	13.9577	14.2086	13.0954	41.4316	13.7539	22.4451	0.583917
1::Q7V9K6_PROMA	4	4	136.18	0.0770114	1.53404	Control	Glycosyltransferase OS=Prochlorococcus marinus (strain SARG / CCMP1375 / SS120) GN=rfaG PE=4 SV=1	5.64491	4.14678	3.76877	3.78292	2.57599	2.48077	4.52015	2.94656	0.992236	0.725874
1::Q7VD78_PROMA	3	2	111.35	0.0775164	1.31143	Control	Sugar kinase, ribokinase family OS=Prochlorococcus marinus (strain SARG / CCMP1375 / SS120) GN=rbsK PE=4 SV=1	2.47602	3.43932	3.04174	2.02151	2.37375	2.43474	2.98569	2.27666	0.484088	0.223069
1::Q7VCX4_PROMA	10	7	561.9	0.0800667	1.12223	Glucose	AbrB family trancriptional regulator fused to LRR containing domain OS=Prochlorococcus marinus (strain SARG / CCMP1375 / SS120) GN=Pro_0616 PE=4 SV=1	5.8488	6.23321	5.72162	6.59252	7.17352	6.21366	5.93454	6.6599	0.26636	0.483466
1::Q7VBF8_PROMA	4	4	124.88	0.0825874	1.49525	Glucose	DNA gyrase subunit A OS=Prochlorococcus marinus (strain SARG / CCMP1375 / SS120) GN=gyrA PE=3 SV=1	1.10737	0.88318	0.918229	1.31719	1.15893	1.87323	0.969593	1.44978	0.120599	0.375155
1::DAPAT_PROMA	13	13	835.5	0.0855875	1.51752	Glucose	LL-diaminopimelate aminotransferase OS=Prochlorococcus marinus (strain SARG / CCMP1375 / SS120) GN=dapL PE=3 SV=1	58.5106	49.1685	65.6659	72.2376	74.4144	116.402	57.7817	87.6848	8.27279	24.894
1::Q7VAR5_PROMA	3	3	139.33	0.0863957	1.72023	Control	Glycosyltransferase OS=Prochlorococcus marinus (strain SARG / CCMP1375 / SS120) GN=rfaG PE=4 SV=1	2.86917	1.67983	2.83849	1.91268	1.2252	1.15658	2.46249	1.43149	0.677982	0.418136
1::Q7V9L3_PROMA	6	6	288.98	0.0874527	1.85522	Glucose	Glycosyltransferase OS=Prochlorococcus marinus (strain SARG / CCMP1375 / SS120) GN=Pro_1819 PE=4 SV=1	13.1644	12.909	14.8273	17.8748	19.448	38.5572	13.6336	25.2933	1.04164	11.5137
1::ATPD_PROMA	8	8	412.78	0.0885094	1.27902	Glucose	ATP synthase subunit delta OS=Prochlorococcus marinus (strain SARG / CCMP1375 / SS120) GN=atpH PE=3 SV=1	66.3923	51.9119	61.9187	68.0339	73.2365	89.2389	60.0743	76.8364	7.41428	11.0514
1::Q7VBK7_PROMA	5	4	206.72	0.0888624	1.68969	Glucose	Glutaredoxin OS=Prochlorococcus marinus (strain SARG / CCMP1375 / SS120) GN=Pro_1085 PE=3 SV=1	22.5119	30.717	32.5255	52.5815	60.3558	31.9608	28.5848	48.2993	5.33647	14.6738
1::Q7VD24_PROMA	3	3	236.57	0.0894815	1.27088	Glucose	Putative translation initiation inhibitor OS=Prochlorococcus marinus (strain SARG / CCMP1375 / SS120) GN=tdcF PE=4 SV=1	65.1767	88.5944	81.6601	110.297	89.6865	99.2205	78.477	99.7348	12.0289	10.3151
1::Q7VBK9_PROMA	10	10	563.93	0.0895763	2.28139	Glucose	Two-component response regulator OS=Prochlorococcus marinus (strain SARG / CCMP1375 / SS120) GN=ompR PE=4 SV=1	5.94736	7.13026	16.6673	27.7906	13.4448	26.6242	9.91496	22.6199	5.8775	7.96721
1::TGT_PROMA	2	2	61.69	0.0911516	1.30193	Glucose	Queuine tRNA-ribosyltransferase OS=Prochlorococcus marinus (strain SARG / CCMP1375 / SS120) GN=tgt PE=3 SV=1	1.34586	1.46162	1.18167	2.04756	1.46481	1.68124	1.32972	1.7312	0.140667	0.294571
1::Q7V9T4_PROMA	5	5	237.96	0.0917545	1.09085	Glucose	Ribonuclease D OS=Prochlorococcus marinus (strain SARG / CCMP1375 / SS120) GN=rnd PE=4 SV=1	17.4562	17.563	17.0648	20.3921	18.2727	18.151	17.3613	18.9386	0.262314	1.26029
1::Q7VCH4_PROMA	8	8	409.91	0.0930241	1.2457	Glucose	Pyruvate dehydrogenase E1 component beta subunit OS=Prochlorococcus marinus (strain SARG / CCMP1375 / SS120) GN=acoB PE=4 SV=1	6.07117	5.31517	6.31344	6.71722	6.7169	8.61455	5.89993	7.34956	0.520696	1.09552
1::Q7VAY1_PROMA	8	8	313.79	0.0934288	1.31826	Glucose	ADP-heptose synthase OS=Prochlorococcus marinus (strain SARG / CCMP1375 / SS120) GN=rfaE PE=4 SV=1	5.63174	3.79068	5.11682	6.44123	5.75957	6.96573	4.84641	6.38884	0.94985	0.60478
1::Q7VBH1_PROMA	27	27	1785.16	0.0963779	1.38522	Glucose	Ferredoxin-NADP oxidoreductase, PetH OS=Prochlorococcus marinus (strain SARG / CCMP1375 / SS120) GN=petH PE=4 SV=1	321.199	378.575	507.626	548.545	484.698	639.27	402.467	557.505	95.4823	77.6746
1::Q7VEI5_PROMA	6	6	231.55	0.0963826	1.59967	Glucose	4-hydroxythreonine-4-phosphate dehydrogenase OS=Prochlorococcus marinus (strain SARG / CCMP1375 / SS120) GN=pdxA PE=3 SV=1	4.73075	5.14122	5.152	5.91282	11.2915	6.82907	5.00799	8.01113	0.240157	2.87759
1::CYSC_PROMA	5	5	224.9	0.0968987	1.58734	Control	Adenylyl-sulfate kinase OS=Prochlorococcus marinus (strain SARG / CCMP1375 / SS120) GN=cysC PE=3 SV=1	3.60449	4.82109	2.86883	3.126	2.07545	1.91387	3.7648	2.37177	0.985955	0.658158
1::RPOC2_PROMA	34	31	1576.98	0.0970293	1.29827	Glucose	DNA-directed RNA polymerase subunit beta' OS=Prochlorococcus marinus (strain SARG / CCMP1375 / SS120) GN=rpoC2 PE=3 SV=1	11.8359	11.5894	11.4543	12.9605	13.643	18.6796	11.6265	15.0944	0.193461	3.12363
1::Q7VE77_PROMA	13	12	560.56	0.0976515	1.587	Glucose	Zeta-carotene desaturase OS=Prochlorococcus marinus (strain SARG / CCMP1375 / SS120) GN=crtQ PE=3 SV=1	9.38684	11.5963	15.5857	14.482	18.7935	24.7591	12.1896	19.3449	3.14174	5.16071
1::Q7VC37_PROMA	2	2	116.5	0.0987995	1.41378	Control	Uncharacterized membrane protein OS=Prochlorococcus marinus (strain SARG / CCMP1375 / SS120) GN=Pro_0905 PE=4 SV=1	14.2601	12.2438	11.929	8.55385	6.75413	11.8766	12.811	9.06152	1.2648	2.59869
1::Q7VB79_PROMA	3	3	238.96	0.100664	1.92843	Control	Uncharacterized protein OS=Prochlorococcus marinus (strain SARG / CCMP1375 / SS120) GN=Pro_1219 PE=4 SV=1	16.3028	17.1296	7.9262	8.98531	7.20481	5.25669	13.7862	7.14894	5.09172	1.86494
1::Q7VD50_PROMA	3	3	120.02	0.105597	1.76081	Control	Predicted dehydrogenase OS=Prochlorococcus marinus (strain SARG / CCMP1375 / SS120) GN=Pro_0533 PE=4 SV=1	3.15252	4.37775	2.75981	2.66079	2.10892	1.07425	3.43003	1.94799	0.843914	0.805417
1::TRPD_PROMA	16	15	828.02	0.107704	1.18246	Glucose	Anthranilate phosphoribosyltransferase OS=Prochlorococcus marinus (strain SARG / CCMP1375 / SS120) GN=trpD PE=3 SV=1	44.7275	41.243	53.2292	51.2892	55.3452	57.9632	46.3999	54.8659	6.16564	3.36269
1::Q7VB59_PROMA	3	3	148.34	0.108096	1.96856	Control	NAD(P) transhydrogenase subunit beta OS=Prochlorococcus marinus (strain SARG / CCMP1375 / SS120) GN=pntB PE=3 SV=1	4.25063	4.21183	4.08866	4.02868	1.35603	0.99108	4.18371	2.12526	0.0845669	1.65847
1::RS5_PROMA	6	5	231.97	0.108165	1.22083	Glucose	30S ribosomal protein S5 OS=Prochlorococcus marinus (strain SARG / CCMP1375 / SS120) GN=rpsE PE=3 SV=1	7.78993	6.86935	8.05349	8.58478	8.35265	10.791	7.57092	9.24281	0.621705	1.34578
1::PDXJ_PROMA	4	4	218.45	0.113555	1.26583	Control	Pyridoxine 5'-phosphate synthase OS=Prochlorococcus marinus (strain SARG / CCMP1375 / SS120) GN=pdxJ PE=3 SV=1	11.5768	11.6124	12.5562	11.1589	7.39598	9.68388	11.9152	9.41292	0.555447	1.89603
1::Q7VDU0_PROMA	10	9	482.36	0.115075	1.19556	Control	Uncharacterized conserved membrane protein OS=Prochlorococcus marinus (strain SARG / CCMP1375 / SS120) GN=Pro_0278 PE=4 SV=1	10.3684	10.0905	10.1815	8.63718	7.14767	9.84371	10.2135	8.54285	0.141675	1.3505
1::YCF4_PROMA	2	2	122.02	0.115787	1.29282	Glucose	Photosystem I assembly protein Ycf4 OS=Prochlorococcus marinus (strain SARG / CCMP1375 / SS120) GN=ycf4 PE=3 SV=1	25.0848	18.3936	24.356	28.1256	25.5814	33.9906	22.6115	29.2325	3.6709	4.31249
1::Q7VBE5_PROMA	3	3	131.58	0.115909	1.32639	Glucose	Homoserine dehydrogenase OS=Prochlorococcus marinus (strain SARG / CCMP1375 / SS120) GN=thrA PE=3 SV=1	2.74518	3.01651	3.46693	3.50007	3.66053	5.08017	3.07621	4.08026	0.36456	0.869661
1::Q7VE67_PROMA	2	2	55.43	0.119455	1.44357	Glucose	Uncharacterized protein OS=Prochlorococcus marinus (strain SARG / CCMP1375 / SS120) GN=Pro_0146 PE=4 SV=1	8.9483	6.01749	10.7547	11.307	11.0159	14.8065	8.5735	12.3765	2.39075	2.10954
1::Q7VDP9_PROMA	2	2	105.99	0.119677	1.34435	Control	Protoporphyrin IX Mg-chelatase subunit ChlD OS=Prochlorococcus marinus (strain SARG / CCMP1375 / SS120) GN=chlD PE=4 SV=1	1.77183	1.56673	1.58838	1.61701	0.952641	1.09529	1.64231	1.22165	0.112687	0.349744
1::Q7V9S0_PROMA	10	9	395.32	0.121624	1.51256	Glucose	Alpha/beta superfamily hydrolase OS=Prochlorococcus marinus (strain SARG / CCMP1375 / SS120) GN=mhpC PE=4 SV=1	5.84803	4.74653	8.77239	9.1838	7.93066	12.1792	6.45565	9.76455	2.08058	2.18299
1::DDL_PROMA	3	3	90.2	0.122092	1.30796	Control	D-alanine--D-alanine ligase OS=Prochlorococcus marinus (strain SARG / CCMP1375 / SS120) GN=ddl PE=3 SV=1	2.03353	2.1093	2.87644	1.57153	1.77053	2.02451	2.33976	1.78886	0.466319	0.227045
1::Q7V9N7_PROMA	8	8	438.59	0.122445	1.66465	Glucose	Magnesium transporter MgtE OS=Prochlorococcus marinus (strain SARG / CCMP1375 / SS120) GN=mgtE PE=3 SV=1	4.53626	6.34266	7.52438	11.5008	6.55798	12.5762	6.13443	10.2117	1.5049	3.20955
1::CAPP_PROMA	12	12	527.6	0.124812	1.24917	Glucose	Phosphoenolpyruvate carboxylase OS=Prochlorococcus marinus (strain SARG / CCMP1375 / SS120) GN=ppc PE=3 SV=1	7.06692	6.1089	7.61607	7.43964	8.33966	10.1934	6.93063	8.65756	0.762768	1.40411
1::Q7VC63_PROMA	6	6	319.69	0.1257	1.53417	Control	NAD dependent epimerase/dehydratase OS=Prochlorococcus marinus (strain SARG / CCMP1375 / SS120) GN=Pro_0879 PE=4 SV=1	9.13309	5.73991	5.46285	3.95738	3.57157	5.72632	6.77862	4.41842	2.04374	1.14898
1::Q7V9S1_PROMA	7	7	361.31	0.125943	1.38076	Control	Galactose mutarotase related enzyme OS=Prochlorococcus marinus (strain SARG / CCMP1375 / SS120) GN=galM PE=4 SV=1	9.44357	8.10754	9.98999	9.05895	5.46581	5.4216	9.18037	6.64879	0.968432	2.08738
1::Q7VEC3_PROMA	5	5	280.28	0.126403	1.44826	Glucose	Phosphoglucomutase OS=Prochlorococcus marinus (strain SARG / CCMP1375 / SS120) GN=pgm PE=4 SV=1	17.211	14.6065	24.0817	20.5464	29.6581	30.7523	18.6331	26.9856	4.89507	5.60332
1::TRPB_PROMA	3	3	114.33	0.126735	1.32803	Glucose	Tryptophan synthase beta chain OS=Prochlorococcus marinus (strain SARG / CCMP1375 / SS120) GN=trpB PE=3 SV=1	1.8924	1.7254	1.88415	1.9625	2.26342	3.08082	1.83398	2.43558	0.0941244	0.578696
1::Q7VAW8_PROMA	7	7	362.28	0.127164	1.37529	Control	Uncharacterized protein OS=Prochlorococcus marinus (strain SARG / CCMP1375 / SS120) GN=Pro_1335 PE=4 SV=1	7.21159	11.2996	7.98159	5.9493	5.78803	7.52609	8.83093	6.42114	2.17232	0.960306
1::CLPP1_PROMA	6	4	371.37	0.134426	1.35556	Glucose	ATP-dependent Clp protease proteolytic subunit 1 OS=Prochlorococcus marinus (strain SARG / CCMP1375 / SS120) GN=clpP1 PE=3 SV=1	15.6532	11.9033	18.1226	18.4639	18.146	25.311	15.2264	20.6403	3.13155	4.04805
1::Q7VD29_PROMA	2	2	106.96	0.141904	1.21973	Glucose	Carboxysome peptide A OS=Prochlorococcus marinus (strain SARG / CCMP1375 / SS120) GN=Pro_0555 PE=4 SV=1	9.35282	7.98752	8.92143	12.6173	10.267	9.14792	8.75392	10.6774	0.697893	1.77072
1::RL5_PROMA	13	11	705.47	0.144	1.28655	Glucose	50S ribosomal protein L5 OS=Prochlorococcus marinus (strain SARG / CCMP1375 / SS120) GN=rplE PE=3 SV=1	44.5108	38.4835	63.3576	59.1696	64.1735	64.9453	48.784	62.7628	12.976	3.1356
1::Q7VB71_PROMA	2	2	49.87	0.144509	1.96342	Control	Kef-type K+ transport system predicted NAD-binding component OS=Prochlorococcus marinus (strain SARG / CCMP1375 / SS120) GN=kch PE=4 SV=1	0.905526	0.702644	0.389754	0.506223	0.351314	0.160038	0.665974	0.339192	0.259834	0.173411
1::DAPA_PROMA	8	8	570.3	0.148486	1.10174	Glucose	4-hydroxy-tetrahydrodipicolinate synthase OS=Prochlorococcus marinus (strain SARG / CCMP1375 / SS120) GN=dapA PE=3 SV=2	45.9457	52.965	50.2105	54.1287	51.7517	58.4125	49.707	54.7643	3.53663	3.37561
1::Q7VBQ1_PROMA	7	6	423.79	0.152837	1.24741	Glucose	Acetyl-coenzyme A synthetase OS=Prochlorococcus marinus (strain SARG / CCMP1375 / SS120) GN=acs PE=3 SV=1	19.937	23.0289	28.9432	26.0562	30.5038	33.1404	23.9697	29.9001	4.57617	3.58047
1::NDHK_PROMA	3	3	105.1	0.153285	1.32433	Glucose	NAD(P)H-quinone oxidoreductase subunit K OS=Prochlorococcus marinus (strain SARG / CCMP1375 / SS120) GN=ndhK PE=3 SV=1	0.859519	0.707388	0.94713	1.02713	0.913893	1.38839	0.838012	1.1098	0.121309	0.247815
1::Q7VC08_PROMA	12	12	517.47	0.154555	1.38005	Glucose	Chaperone protein HtpG OS=Prochlorococcus marinus (strain SARG / CCMP1375 / SS120) GN=htpG PE=4 SV=1	4.97412	4.89631	6.62408	6.07736	6.80909	9.87674	5.49817	7.58773	0.975845	2.01582
1::RL2_PROMA	16	16	968.16	0.157008	1.17943	Glucose	50S ribosomal protein L2 OS=Prochlorococcus marinus (strain SARG / CCMP1375 / SS120) GN=rplB PE=3 SV=1	147.956	127.055	125.305	181.978	142.264	147.905	133.439	157.382	12.6024	21.4862
1::Q7TV91_PROMA	8	8	503.58	0.158768	1.53284	Glucose	HEAT-like repeat containing protein OS=Prochlorococcus marinus (strain SARG / CCMP1375 / SS120) GN=Pro_1634 PE=4 SV=1	11.0224	11.903	16.1192	28.1822	17.1929	14.4741	13.0149	19.9497	2.72425	7.25799
1::EFG_PROMA	30	29	1765.15	0.162951	1.43148	Glucose	Elongation factor G OS=Prochlorococcus marinus (strain SARG / CCMP1375 / SS120) GN=fusA PE=3 SV=1	62.8497	89.2769	85.67	100.219	152.497	87.6834	79.2655	113.467	14.3305	34.3779
1::Q7VC81_PROMA	20	20	1713.53	0.166958	1.11838	Glucose	Phosphoribulokinase OS=Prochlorococcus marinus (strain SARG / CCMP1375 / SS120) GN=prk PE=3 SV=1	293.581	359.041	344.868	389.615	373.567	352.391	332.497	371.857	34.4389	18.671
1::Q7VD21_PROMA	6	5	223.95	0.167609	1.2956	Control	ABC-type multidrug transport system ATPase and permease components OS=Prochlorococcus marinus (strain SARG / CCMP1375 / SS120) GN=mdlB PE=3 SV=1	2.98774	2.80913	3.4503	2.83892	1.70992	2.58851	3.08239	2.37912	0.330902	0.592914
1::Q7VD79_PROMA	3	3	134.06	0.169767	1.82151	Control	Uncharacterized protein OS=Prochlorococcus marinus (strain SARG / CCMP1375 / SS120) GN=cutA PE=4 SV=1	3.30929	3.33849	1.30363	1.49017	1.53099	1.34412	2.65047	1.45509	1.16649	0.0982503
1::SYH_PROMA	2	2	97.8	0.169869	1.46002	Glucose	Histidine--tRNA ligase OS=Prochlorococcus marinus (strain SARG / CCMP1375 / SS120) GN=hisS PE=3 SV=1	1.56054	1.88228	2.15961	2.15984	2.21696	3.80286	1.86748	2.72655	0.299805	0.932546
1::PURQ_PROMA	2	2	78.79	0.171796	1.46824	Glucose	Phosphoribosylformylglycinamidine synthase subunit PurQ OS=Prochlorococcus marinus (strain SARG / CCMP1375 / SS120) GN=purQ PE=3 SV=1	1.92833	1.32154	1.49324	1.71958	2.05817	3.18627	1.58103	2.32134	0.312778	0.767941
1::Q7VAJ8_PROMA	2	2	155.43	0.173811	1.34368	Control	Uncharacterized protein OS=Prochlorococcus marinus (strain SARG / CCMP1375 / SS120) GN=Pro_1464 PE=4 SV=1	118.579	176.297	113.101	97.6968	120.401	85.5285	135.992	101.209	35.012	17.6996
1::Q7V9P9_PROMA	10	10	630.58	0.176863	1.25882	Control	Two-component response regulator OS=Prochlorococcus marinus (strain SARG / CCMP1375 / SS120) GN=Pro_1780 PE=4 SV=1	13.4271	13.809	14.1801	14.5251	9.56561	8.81014	13.8054	10.967	0.376518	3.10454
1::Q7VB23_PROMA	4	4	240.12	0.178738	1.31231	Control	SAM-dependent methyltransferase OS=Prochlorococcus marinus (strain SARG / CCMP1375 / SS120) GN=smtA PE=4 SV=1	4.83617	3.21857	3.99024	3.48475	3.30948	2.38425	4.01499	3.05949	0.809083	0.591305
1::Q7VDH1_PROMA	15	15	850.69	0.181056	1.28892	Glucose	Cystathionine beta-lyase/cystathionine gamma-synthase OS=Prochlorococcus marinus (strain SARG / CCMP1375 / SS120) GN=metB PE=3 SV=1	8.49854	8.62921	9.60444	8.60278	12.0219	13.8311	8.91073	11.4853	0.604315	2.65516
1::RS6_PROMA	3	3	106.13	0.182921	1.28205	Control	30S ribosomal protein S6 OS=Prochlorococcus marinus (strain SARG / CCMP1375 / SS120) GN=rpsF PE=3 SV=1	18.5966	17.5345	13.772	15.421	13.5671	9.93651	16.6344	12.9748	2.53512	2.78977
1::Q7VE65_PROMA	2	2	89.83	0.183165	1.79532	Control	Predicted membrane protein OS=Prochlorococcus marinus (strain SARG / CCMP1375 / SS120) GN=Pro_0148 PE=4 SV=1	9.44718	7.90497	6.70109	9.56326	1.74971	2.0848	8.01775	4.46592	1.37651	4.4176
1::RPIA_PROMA	12	12	758.84	0.18441	1.31004	Glucose	Ribose-5-phosphate isomerase A OS=Prochlorococcus marinus (strain SARG / CCMP1375 / SS120) GN=rpiA PE=3 SV=1	104.723	85.0216	149.04	171.998	136.137	135.685	112.928	147.94	32.7885	20.8362
1::Q7VAP3_PROMA	5	5	323.73	0.18457	1.65087	Glucose	Peptide methionine sulfoxide reductase MsrA OS=Prochlorococcus marinus (strain SARG / CCMP1375 / SS120) GN=msrA PE=3 SV=1	3.64583	6.53797	10.7245	13.9815	12.5117	8.02376	6.96944	11.5057	3.55902	3.10367
1::Q7VA22_PROMA	9	8	353.16	0.187652	1.30446	Glucose	Transcription termination/antitermination protein NusA OS=Prochlorococcus marinus (strain SARG / CCMP1375 / SS120) GN=nusA PE=3 SV=1	9.14364	9.19272	7.41633	13.984	11.038	8.57124	8.58423	11.1978	1.01173	2.70993
1::Q7VBY3_PROMA	4	4	188.49	0.18913	1.41462	Control	5-methyltetrahydrofolate--homocysteine methyltransferase OS=Prochlorococcus marinus (strain SARG / CCMP1375 / SS120) GN=metH PE=4 SV=1	1.9536	1.89164	1.69076	0.816836	1.13261	1.96397	1.84533	1.30447	0.137405	0.592564
1::Q7VC77_PROMA	3	3	89.45	0.189475	1.32444	Glucose	Predicted hydrolase of the HAD superfamily OS=Prochlorococcus marinus (strain SARG / CCMP1375 / SS120) GN=Pro_0865 PE=4 SV=1	1.40207	1.33078	1.66876	1.67575	1.60271	2.55121	1.4672	1.94322	0.178154	0.527802
1::Q7VA41_PROMA	5	5	215.91	0.190594	1.17465	Control	Adenosylmethionine-8-amino-7-oxononanoate aminotransferase OS=Prochlorococcus marinus (strain SARG / CCMP1375 / SS120) GN=cioA PE=3 SV=1	3.33732	4.16826	4.03513	3.48433	3.54458	2.7959	3.84691	3.27494	0.446305	0.415947
1::GLGB_PROMA	16	16	715.12	0.190933	1.67764	Glucose	1,4-alpha-glucan branching enzyme GlgB OS=Prochlorococcus marinus (strain SARG / CCMP1375 / SS120) GN=glgB PE=3 SV=1	5.64396	7.03372	13.1135	21.3011	10.3485	11.6188	8.59706	14.4228	3.97261	5.99053
1::Q7VCT5_PROMA	2	2	70.37	0.193422	1.95466	Glucose	Uncharacterized double-stranded beta-helix domain containing conserved protein OS=Prochlorococcus marinus (strain SARG / CCMP1375 / SS120) GN=Pro_0655 PE=4 SV=1	2.9059	1.958	2.83994	3.27957	3.09809	8.68078	2.56795	5.01948	0.529256	3.17208
1::KAIC_PROMA	9	8	396	0.194826	1.34818	Control	Circadian clock protein kinase KaiC OS=Prochlorococcus marinus (strain SARG / CCMP1375 / SS120) GN=kaiC PE=3 SV=1	5.50837	6.53868	7.10973	5.77866	3.06942	5.3613	6.38559	4.73646	0.811583	1.4587
1::Q7VAW4_PROMA	2	2	94.35	0.196502	1.19345	Glucose	Riboflavin biosynthesis protein RibD OS=Prochlorococcus marinus (strain SARG / CCMP1375 / SS120) GN=ribD PE=3 SV=1	1.75122	2.06946	1.8511	2.12448	1.94848	2.696	1.89059	2.25632	0.162755	0.390812
1::Q7V9G1_PROMA	3	2	121.26	0.196611	1.4091	Control	Shikimate dehydrogenase (NADP(+)) OS=Prochlorococcus marinus (strain SARG / CCMP1375 / SS120) GN=aroE PE=3 SV=1	2.18983	1.44477	1.50952	1.36424	1.49221	0.794179	1.7147	1.21688	0.412741	0.371618
1::Q7VDQ6_PROMA	15	15	617.27	0.199144	1.19187	Control	Lignostilbene-alpha, beta-dioxygenase OS=Prochlorococcus marinus (strain SARG / CCMP1375 / SS120) GN=Pro_0312 PE=4 SV=1	8.35894	8.30142	9.42802	8.16983	7.98092	5.73779	8.69613	7.29618	0.634488	1.35291
1::RL13_PROMA	5	4	410.85	0.200405	1.12623	Glucose	50S ribosomal protein L13 OS=Prochlorococcus marinus (strain SARG / CCMP1375 / SS120) GN=rplM PE=3 SV=1	126.31	96.6574	106.426	128.95	122.393	119.629	109.798	123.657	15.1112	4.78709
1::NADK2_PROMA	2	2	89.83	0.203642	1.71622	Control	NAD kinase 2 OS=Prochlorococcus marinus (strain SARG / CCMP1375 / SS120) GN=nadK2 PE=3 SV=1	1.12823	0.986741	1.75504	1.33533	0.48829	0.431341	1.29	0.751654	0.408898	0.50628
1::DNAK2_PROMA	23	23	1409.84	0.20447	1.20882	Glucose	Chaperone protein dnaK2 OS=Prochlorococcus marinus (strain SARG / CCMP1375 / SS120) GN=dnaK2 PE=3 SV=1	151.593	177.021	126.502	191.334	203.57	155.249	151.705	183.384	25.2597	25.1221
1::GSHB_PROMA	8	8	314.29	0.20787	1.2332	Glucose	Glutathione synthetase OS=Prochlorococcus marinus (strain SARG / CCMP1375 / SS120) GN=gshB PE=3 SV=1	4.47404	3.12062	4.41215	5.70744	4.28677	4.81257	4.00227	4.93559	0.76416	0.71828
1::ASSY_PROMA	14	14	689.93	0.209945	1.1655	Glucose	Argininosuccinate synthase OS=Prochlorococcus marinus (strain SARG / CCMP1375 / SS120) GN=argG PE=3 SV=1	15.0132	12.6857	13.8084	15.0877	14.3198	18.9691	13.8358	16.1255	1.16395	2.49236
1::Q7VD90_PROMA	14	14	1143.19	0.211292	1.16057	Glucose	Inorganic pyrophosphatase OS=Prochlorococcus marinus (strain SARG / CCMP1375 / SS120) GN=ppa PE=4 SV=1	510.588	631.393	580.853	753.295	669.017	577.165	574.278	666.492	60.67	88.0919
1::Q7VCK3_PROMA	10	6	753.25	0.211478	1.43767	Control	Porin homolog OS=Prochlorococcus marinus (strain SARG / CCMP1375 / SS120) GN=Pro_0737 PE=4 SV=1	1419.48	1438.6	759.971	883.375	739.19	894.036	1206.01	838.867	386.403	86.4872
1::RL6_PROMA	5	5	291.63	0.215799	1.3755	Glucose	50S ribosomal protein L6 OS=Prochlorococcus marinus (strain SARG / CCMP1375 / SS120) GN=rplF PE=3 SV=1	13.0823	9.4526	12.298	16.5999	11.0838	20.2288	11.611	15.9708	1.9099	4.60485
1::KAD_PROMA	6	6	338.09	0.21774	1.40945	Glucose	Adenylate kinase OS=Prochlorococcus marinus (strain SARG / CCMP1375 / SS120) GN=adk PE=3 SV=1	6.90968	6.7872	8.71104	6.81871	12.292	12.4721	7.46931	10.5276	1.07712	3.21325
1::Q7VD81_PROMA	8	8	529.27	0.217864	1.25563	Control	Single-stranded DNA-binding protein OS=Prochlorococcus marinus (strain SARG / CCMP1375 / SS120) GN=ssb PE=4 SV=1	27.18	35.2707	24.627	19.3374	28.4383	21.5741	29.0259	23.1166	5.55679	4.74247
1::AROB_PROMA	13	12	633.52	0.222771	1.14694	Control	3-dehydroquinate synthase OS=Prochlorococcus marinus (strain SARG / CCMP1375 / SS120) GN=aroB PE=3 SV=1	15.0259	19.5163	15.8156	14.3433	15.9176	13.6455	16.7859	14.6355	2.39735	1.1639
1::Q7VCJ1_PROMA	2	2	104.41	0.227658	2.09249	Glucose	Uncharacterized protein OS=Prochlorococcus marinus (strain SARG / CCMP1375 / SS120) GN=Pro_0749 PE=4 SV=1	4.00245	4.2829	5.94165	18.3984	5.43268	5.93869	4.74233	9.92327	1.04806	7.34407
1::Q7VA72_PROMA	7	7	266.66	0.231398	1.06633	Glucose	Xaa-Pro aminopeptidase OS=Prochlorococcus marinus (strain SARG / CCMP1375 / SS120) GN=pepP PE=3 SV=1	4.73646	4.73095	4.63295	5.35193	4.6097	5.07399	4.70012	5.01187	0.0582373	0.374992
1::Q7VC76_PROMA	5	5	294.77	0.234187	1.17912	Glucose	Uncharacterized protein OS=Prochlorococcus marinus (strain SARG / CCMP1375 / SS120) GN=Pro_0866 PE=4 SV=1	19.4005	13.6261	12.8589	18.6625	17.671	17.771	15.2952	18.0348	3.57596	0.54589
1::Q7VC15_PROMA	5	5	175.53	0.235583	1.41514	Control	L-threonine dehydratase OS=Prochlorococcus marinus (strain SARG / CCMP1375 / SS120) GN=ilvA PE=3 SV=1	2.61652	2.92956	4.00317	1.36132	2.14656	3.24003	3.18308	2.2493	0.727254	0.943557
1::Q7VDY2_PROMA	2	2	95.05	0.23698	1.54067	Control	ATPases with chaperone activity, ATP-binding subunit OS=Prochlorococcus marinus (strain SARG / CCMP1375 / SS120) GN=clpA PE=3 SV=1	4.60811	4.96316	3.6465	3.98975	3.46827	1.12122	4.40592	2.85975	0.68122	1.52802
1::Q7VD40_PROMA	6	6	269.25	0.238511	1.58358	Glucose	Light dependent protochlorophyllide oxido-reductase OS=Prochlorococcus marinus (strain SARG / CCMP1375 / SS120) GN=por PE=4 SV=1	4.11472	3.527	6.11681	4.30414	6.98862	10.495	4.58618	7.26259	1.35775	3.10451
1::Q7VAL0_PROMA	4	4	183.88	0.238936	3.40606	Glucose	Transporter OS=Prochlorococcus marinus (strain SARG / CCMP1375 / SS120) GN=Pro_1452 PE=3 SV=1	49.7028	39.0926	64.9134	71.9852	58.5407	393.015	51.2363	174.514	12.9785	189.347
1::RBL_PROMA	29	28	1970.07	0.241654	1.40063	Glucose	Ribulose bisphosphate carboxylase large chain OS=Prochlorococcus marinus (strain SARG / CCMP1375 / SS120) GN=cbbL PE=3 SV=1	238.552	218.239	504.627	350.463	500.075	496.053	320.473	448.864	159.805	85.241
1::Q7VDA2_PROMA	11	11	634.66	0.245677	1.3966	Glucose	Membrane protease subunits OS=Prochlorococcus marinus (strain SARG / CCMP1375 / SS120) GN=hflC PE=4 SV=1	50.2641	63.6414	116.847	93.7231	92.3164	136.229	76.9175	107.423	35.2209	24.9565
1::Q7VD88_PROMA	6	6	223.58	0.246111	1.24841	Glucose	RNA polymerase sigma factor SigA OS=Prochlorococcus marinus (strain SARG / CCMP1375 / SS120) GN=rpoD PE=3 SV=1	3.60202	3.07043	3.08725	4.203	3.04436	4.93679	3.25323	4.06138	0.302178	0.95413
1::THIC_PROMA	4	4	154.71	0.248175	1.19515	Glucose	Phosphomethylpyrimidine synthase OS=Prochlorococcus marinus (strain SARG / CCMP1375 / SS120) GN=thiC PE=3 SV=1	3.10773	3.82183	3.00809	4.79096	3.68511	3.40095	3.31255	3.959	0.443854	0.734369
1::PUR7_PROMA	4	4	220.63	0.249822	1.26449	Glucose	Phosphoribosylaminoimidazole-succinocarboxamide synthase OS=Prochlorococcus marinus (strain SARG / CCMP1375 / SS120) GN=purC PE=3 SV=1	3.04654	3.62444	3.8485	3.23531	4.94267	5.12374	3.50649	4.43391	0.413786	1.04196
1::Q7VAK3_PROMA	6	4	498.81	0.250309	1.81834	Control	AbrB family transciptional regulator OS=Prochlorococcus marinus (strain SARG / CCMP1375 / SS120) GN=Pro_1459 PE=4 SV=1	232.689	127.921	81.4552	120.794	83.6811	38.6393	147.355	81.0382	77.467	41.1412
1::Q7VDC8_PROMA	4	4	157.37	0.250509	1.29645	Glucose	Short-chain dehydrogenase/reductase family enzyme OS=Prochlorococcus marinus (strain SARG / CCMP1375 / SS120) GN=fabG PE=3 SV=1	2.74285	2.07465	3.63147	3.63463	2.90548	4.4135	2.81632	3.65121	0.781004	0.754146
1::Q7V9P1_PROMA	2	2	81.72	0.252325	1.59705	Control	Sugar kinase, ribokinase family OS=Prochlorococcus marinus (strain SARG / CCMP1375 / SS120) GN=rbsK PE=4 SV=1	4.76555	3.78528	6.38415	4.97183	3.24136	1.13841	4.97833	3.1172	1.31243	1.91972
1::Q7VAY7_PROMA	17	17	925.64	0.255587	1.11624	Glucose	Polysaccharide export-related periplasmic protein OS=Prochlorococcus marinus (strain SARG / CCMP1375 / SS120) GN=wza PE=4 SV=1	49.0965	54.8563	54.2431	65.1047	60.4199	51.0599	52.732	58.8615	3.16329	7.1509
1::AROK_PROMA	4	4	134.39	0.255765	1.41908	Glucose	Shikimate kinase OS=Prochlorococcus marinus (strain SARG / CCMP1375 / SS120) GN=aroK PE=3 SV=1	2.33164	1.46548	2.04903	2.77345	1.81933	3.70337	1.94872	2.76538	0.441711	0.942043
1::Q7VB50_PROMA	3	3	87.61	0.257169	1.1773	Glucose	NADPH-dependent reductase OS=Prochlorococcus marinus (strain SARG / CCMP1375 / SS120) GN=Pro_1248 PE=4 SV=1	0.658768	0.51304	0.560643	0.782116	0.561326	0.696169	0.577484	0.679871	0.0743096	0.111294
1::Q7VAB8_PROMA	3	3	146.8	0.260671	1.22029	Glucose	Uncharacterized protein OS=Prochlorococcus marinus (strain SARG / CCMP1375 / SS120) GN=Pro_1546 PE=4 SV=1	5.47664	4.34263	4.53017	7.14958	5.7269	4.63399	4.78314	5.83682	0.607859	1.26139
1::RS13_PROMA	7	7	374.35	0.261232	1.09164	Glucose	30S ribosomal protein S13 OS=Prochlorococcus marinus (strain SARG / CCMP1375 / SS120) GN=rpsM PE=3 SV=1	11.8194	14.1013	13.4341	14.3125	13.2674	15.3815	13.1183	14.3205	1.17331	1.05703
1::Q7VDP7_PROMA	2	2	58.84	0.261341	1.18464	Control	ABC-type transport system involved in resistance to organic solvents ATPase component OS=Prochlorococcus marinus (strain SARG / CCMP1375 / SS120) GN=ttg2A PE=3 SV=1	3.10638	3.31643	4.33987	3.02467	3.4062	2.65435	3.58756	3.0284	0.659928	0.375938
1::Q7VAU2_PROMA	9	8	510.67	0.261728	1.14682	Glucose	Pyruvate dehydrogenase E1 component subunit alpha OS=Prochlorococcus marinus (strain SARG / CCMP1375 / SS120) GN=acoA PE=4 SV=1	29.7175	30.5464	39.2331	38.3276	33.8342	41.9434	33.1657	38.0351	5.27087	4.06249
1::Q7VC27_PROMA	7	7	489.66	0.261884	1.09052	Glucose	Uncharacterized protein OS=Prochlorococcus marinus (strain SARG / CCMP1375 / SS120) GN=Pro_0915 PE=4 SV=1	117.419	127.869	131.311	125.085	151.271	134.332	125.533	136.896	7.2349	13.2796
1::Q7VE53_PROMA	4	4	180.62	0.262111	1.15791	Control	1-acyl-sn-glycerol-3-phosphate acyltransferase OS=Prochlorococcus marinus (strain SARG / CCMP1375 / SS120) GN=plsC PE=4 SV=1	7.44507	5.67424	5.74594	6.1457	5.02321	5.12358	6.28842	5.43083	1.00233	0.621124
1::Q7VB28_PROMA	5	4	284.05	0.262216	1.25859	Glucose	ABC-type Fe3+ transport system periplasmic component OS=Prochlorococcus marinus (strain SARG / CCMP1375 / SS120) GN=afuA PE=4 SV=1	2.07393	1.73371	2.66561	2.37133	2.35692	3.41888	2.15775	2.71571	0.471575	0.609007
1::Q7VC39_PROMA	18	17	825.04	0.265194	1.20852	Glucose	Protoporphyrin IX Mg-chelatase subunit OS=Prochlorococcus marinus (strain SARG / CCMP1375 / SS120) GN=chlH PE=4 SV=1	9.32764	7.40436	9.16132	9.77725	8.6361	12.8792	8.63111	10.4308	1.06564	2.19575
1::Q7VD00_PROMA	4	4	240.48	0.265771	1.21812	Glucose	Uncharacterized protein OS=Prochlorococcus marinus (strain SARG / CCMP1375 / SS120) GN=Pro_0589 PE=4 SV=1	22.1448	29.722	24.2774	25.0269	29.9467	37.7795	25.3814	30.9177	3.90737	6.43154
1::Q7VEK4_PROMA	4	4	224.4	0.266909	1.35876	Glucose	Uncharacterized conserved membrane protein OS=Prochlorococcus marinus (strain SARG / CCMP1375 / SS120) GN=Pro_0008 PE=4 SV=1	8.59496	6.55705	11.5125	11.4266	8.8525	15.9516	8.88819	12.0769	2.49073	3.59395
1::Q7VEB4_PROMA	8	8	348.8	0.26748	1.12679	Control	K+ transport system, NAD-binding component OS=Prochlorococcus marinus (strain SARG / CCMP1375 / SS120) GN=trkA PE=4 SV=1	6.78097	5.95431	6.10798	6.56978	5.27901	4.87418	6.28109	5.57432	0.439679	0.885536
1::Q7TVA0_PROMA	10	10	390.28	0.26768	1.23194	Glucose	3'-Phosphoadenosine 5'-phosphosulfate 3'-phosphatase OS=Prochlorococcus marinus (strain SARG / CCMP1375 / SS120) GN=cysQ PE=4 SV=1	12.1622	6.68548	10.569	13.0508	11.6908	11.4979	9.80556	12.0798	2.81704	0.846376
1::Q7VAP1_PROMA	9	9	547.78	0.271606	1.19203	Glucose	Acyl-[acyl-carrier-protein]--UDP-N-acetylglucosamine O-acyltransferase OS=Prochlorococcus marinus (strain SARG / CCMP1375 / SS120) GN=lpxA PE=4 SV=1	29.5892	28.1023	21.8583	34.4954	34.7014	25.6291	26.5166	31.6086	4.10212	5.17947
1::Q7V9M4_PROMA	2	2	145.09	0.273783	1.68835	Control	Precorrin isomerase OS=Prochlorococcus marinus (strain SARG / CCMP1375 / SS120) GN=cobH PE=4 SV=1	2.59578	2.8452	2.93336	2.78527	2.05039	0.12442	2.79145	1.65336	0.175094	1.37414
1::Q7VBS3_PROMA	10	9	425.01	0.27387	1.3505	Control	ABC-type phosphate/phosphonate transport system periplasmic component OS=Prochlorococcus marinus (strain SARG / CCMP1375 / SS120) GN=phnD PE=4 SV=1	10.612	20.7757	15.629	10.9614	13.7088	10.144	15.6722	11.6047	5.082	1.86746
1::RS3_PROMA	15	15	727.41	0.273947	1.99112	Glucose	30S ribosomal protein S3 OS=Prochlorococcus marinus (strain SARG / CCMP1375 / SS120) GN=rpsC PE=3 SV=1	5.33119	4.77027	18.3537	20.6664	7.49415	28.4971	9.48505	18.8859	7.6856	10.6141
1::Q7VEA4_PROMA	3	3	164.13	0.274298	1.28679	Glucose	Uncharacterized protein OS=Prochlorococcus marinus (strain SARG / CCMP1375 / SS120) GN=Pro_0109 PE=4 SV=1	3.66844	4.48875	4.19677	6.08246	6.15288	3.66159	4.11798	5.29898	0.415792	1.41846
1::RRP3_PROMA	5	5	249.1	0.275209	1.11335	Glucose	Probable 30S ribosomal protein PSRP-3 OS=Prochlorococcus marinus (strain SARG / CCMP1375 / SS120) GN=Pro_1593 PE=3 SV=1	92.876	126.757	114.004	122.403	124.208	124.845	111.212	123.819	17.1122	1.26649
1::Q7VD05_PROMA	4	4	151.62	0.275796	1.28296	Control	Phytoene dehydrogenase / carotenoid isomerase OS=Prochlorococcus marinus (strain SARG / CCMP1375 / SS120) GN=Pro_0584 PE=4 SV=1	2.61655	2.68898	3.91629	2.90705	1.73959	2.54129	3.07394	2.39598	0.730392	0.59714
1::Q7VBW9_PROMA	2	2	101.04	0.275914	1.68212	Glucose	Uncharacterized protein OS=Prochlorococcus marinus (strain SARG / CCMP1375 / SS120) GN=Pro_0973 PE=4 SV=1	1.97632	2.01629	3.7161	3.56469	2.44252	6.9598	2.56957	4.32234	0.993124	2.35202
1::Q7VC13_PROMA	4	4	273.12	0.279337	1.26659	Glucose	Photosystem I reaction center subunit PsaK OS=Prochlorococcus marinus (strain SARG / CCMP1375 / SS120) GN=psaK PE=4 SV=1	396.117	348.286	406.549	448.016	368.334	641.436	383.651	485.929	31.0675	140.443
1::Q7VA28_PROMA	5	5	209.53	0.282432	1.35172	Control	Mg-dependent DNase OS=Prochlorococcus marinus (strain SARG / CCMP1375 / SS120) GN=tatD PE=4 SV=1	4.11232	5.75602	3.49319	4.76855	2.82632	2.28998	4.45384	3.29495	1.16943	1.30405
1::Q7VD32_PROMA	3	3	261.88	0.283242	1.27168	Glucose	Ribulose bisphosphate carboxylase small subunit OS=Prochlorococcus marinus (strain SARG / CCMP1375 / SS120) GN=rbcS PE=4 SV=1	116.379	128.426	212.02	157.753	195.368	227.818	152.275	193.646	52.0903	35.0642
1::Q7VAW5_PROMA	11	9	453.75	0.283798	1.30349	Glucose	ATP-dependent zinc metalloprotease FtsH OS=Prochlorococcus marinus (strain SARG / CCMP1375 / SS120) GN=ftsH PE=3 SV=1	3.83833	2.99887	4.91592	5.09925	3.76607	6.45477	3.91771	5.1067	0.960985	1.34437
1::GLGA_PROMA	8	8	333.87	0.284961	1.3112	Control	Glycogen synthase OS=Prochlorococcus marinus (strain SARG / CCMP1375 / SS120) GN=glgA PE=3 SV=1	5.03671	4.76146	6.31431	6.1708	3.4738	2.64378	5.37083	4.09613	0.828586	1.84403
1::Q7V9F2_PROMA	8	8	418.77	0.286141	1.26774	Glucose	UvrABC system protein A OS=Prochlorococcus marinus (strain SARG / CCMP1375 / SS120) GN=uvrA PE=3 SV=1	6.66868	8.56221	7.3759	7.16763	9.02793	12.464	7.5356	9.55318	0.956815	2.68697
1::Q7VBZ7_PROMA	3	2	107.84	0.286728	1.3366	Control	Phosphoribosylglycinamide formyltransferase OS=Prochlorococcus marinus (strain SARG / CCMP1375 / SS120) GN=purN PE=3 SV=1	2.19444	2.43202	2.4814	2.90201	1.32146	1.0944	2.36929	1.77262	0.153418	0.984649
1::DEF_PROMA	3	3	105.66	0.288989	1.20006	Control	Peptide deformylase OS=Prochlorococcus marinus (strain SARG / CCMP1375 / SS120) GN=def PE=3 SV=1	4.93425	3.88997	3.1189	3.11661	3.41299	3.42254	3.98104	3.31738	0.911092	0.173942
1::Q7VC05_PROMA	11	11	583.19	0.290638	1.3127	Glucose	Inositol monophosphatase family OS=Prochlorococcus marinus (strain SARG / CCMP1375 / SS120) GN=suhB PE=4 SV=1	6.43639	16.6435	11.7813	16.6861	14.753	14.3232	11.6204	15.2541	5.10544	1.25862
1::Q7VB44_PROMA	13	13	831.2	0.294426	1.591	Glucose	Photosystem II D2 protein OS=Prochlorococcus marinus (strain SARG / CCMP1375 / SS120) GN=psbD PE=3 SV=1	218.521	111.793	319.603	410.707	190.535	432.777	216.639	344.673	103.918	133.943
1::RL19_PROMA	8	8	584.5	0.298009	1.09345	Glucose	50S ribosomal protein L19 OS=Prochlorococcus marinus (strain SARG / CCMP1375 / SS120) GN=rplS PE=3 SV=1	48.145	52.2286	51.1854	54.5966	61.986	49.1396	50.5197	55.2407	2.1216	6.44736
1::Q7TVA5_PROMA	16	15	778.9	0.299335	1.40195	Glucose	B-12 Dependent Ribonucleotide Reductase OS=Prochlorococcus marinus (strain SARG / CCMP1375 / SS120) GN=Pro_0815 PE=4 SV=1	10.6533	7.98278	12.5858	21.3296	10.4388	12.003	10.4073	14.5905	2.31135	5.88842
1::RL7_PROMA	9	9	531.94	0.301336	1.14816	Glucose	50S ribosomal protein L7/L12 OS=Prochlorococcus marinus (strain SARG / CCMP1375 / SS120) GN=rplL PE=3 SV=1	33.2006	30.4405	37.2282	44.8588	38.6983	32.2566	33.6231	38.6046	3.41348	6.30164
1::Q7VBX2_PROMA	6	6	200.36	0.301991	1.18723	Control	Methionine--tRNA ligase OS=Prochlorococcus marinus (strain SARG / CCMP1375 / SS120) GN=metG PE=3 SV=1	4.55578	3.17641	4.23152	3.64331	2.78294	3.65076	3.98791	3.359	0.721232	0.498898
1::G3XCS5_PROMA	5	5	297.56	0.302009	1.24541	Control	Possible PucC protein OS=Prochlorococcus marinus (strain SARG / CCMP1375 / SS120) GN=pucC PE=4 SV=1	25.7388	21.6903	15.1141	17.1236	14.8355	18.26	20.8477	16.7397	5.36219	1.74423
1::Q7VB65_PROMA	14	14	600.84	0.305599	1.11779	Control	HlyD family secretion protein OS=Prochlorococcus marinus (strain SARG / CCMP1375 / SS120) GN=acrA PE=4 SV=1	9.91092	9.76885	12.1834	10.6821	8.98224	8.8411	10.621	9.5018	1.35488	1.02457
1::Q7VBE9_PROMA	5	5	246.98	0.306243	1.29807	Glucose	Protoporphyrin IX Mg-chelatase subunit ChlI OS=Prochlorococcus marinus (strain SARG / CCMP1375 / SS120) GN=chlI PE=4 SV=1	6.78569	5.10035	5.62731	7.329	5.34755	10.057	5.83778	7.57784	0.862156	2.36455
1::Q7VA15_PROMA	2	2	108.54	0.306274	1.37088	Control	ATP-dependent Clp protease adapter protein ClpS OS=Prochlorococcus marinus (strain SARG / CCMP1375 / SS120) GN=clpS PE=3 SV=1	13.1435	17.3539	11.3679	14.1883	11.14	5.21055	13.9551	10.1796	3.0744	4.5653
1::Q7VA94_PROMA	8	8	306.24	0.307542	1.26338	Glucose	AmpC OS=Prochlorococcus marinus (strain SARG / CCMP1375 / SS120) GN=ampC PE=4 SV=1	6.36309	4.7506	5.65546	8.55498	4.99084	7.64	5.58972	7.06194	0.808253	1.85105
1::Q7VB35_PROMA	11	10	422.87	0.307894	1.92537	Glucose	Uncharacterized protein OS=Prochlorococcus marinus (strain SARG / CCMP1375 / SS120) GN=Pro_1265 PE=4 SV=1	2.20033	1.91577	3.15119	2.29083	3.05226	8.64912	2.42243	4.66407	0.646965	3.47209
1::Q7VAL9_PROMA	9	9	331.07	0.308034	1.18526	Glucose	Uncharacterized conserved protein with signal peptide OS=Prochlorococcus marinus (strain SARG / CCMP1375 / SS120) GN=Pro_1441 PE=4 SV=1	13.7143	12.9814	15.2782	13.1522	16.2921	20.3057	13.9913	16.5833	1.17314	3.58564
1::Q7VDW2_PROMA	13	12	558.61	0.31434	1.14948	Glucose	Sulfate adenylyltransferase OS=Prochlorococcus marinus (strain SARG / CCMP1375 / SS120) GN=MET3 PE=4 SV=1	9.61717	9.75254	11.4346	12.1456	9.654	13.6094	10.2681	11.803	1.01251	1.99981
1::ATP6_PROMA	2	2	91.81	0.314819	1.47863	Control	ATP synthase subunit a OS=Prochlorococcus marinus (strain SARG / CCMP1375 / SS120) GN=atpB PE=3 SV=1	14.4138	9.76963	12.6916	12.7389	9.58708	2.61267	12.2917	8.31288	2.34776	5.18197
1::Q7VDP2_PROMA	2	2	73.95	0.31636	1.55806	Glucose	Rubredoxin OS=Prochlorococcus marinus (strain SARG / CCMP1375 / SS120) GN=Pro_0326 PE=4 SV=1	1.25813	0.627812	2.1107	2.08057	1.22859	2.91786	1.33222	2.07567	0.744215	0.844646
1::Q7VE75_PROMA	6	6	294.11	0.318786	1.40945	Control	TPR-repeat protein, specific for cyanobacteria OS=Prochlorococcus marinus (strain SARG / CCMP1375 / SS120) GN=Pro_0138 PE=4 SV=1	28.4589	17.4189	14.5998	20.8711	13.2383	8.79926	20.1592	14.3029	7.32464	6.10592
1::Q7VEH7_PROMA	19	18	1135.47	0.318802	1.20626	Glucose	Serine-pyruvate/aspartate aminotransferase related enzyme OS=Prochlorococcus marinus (strain SARG / CCMP1375 / SS120) GN=Pro_0036 PE=3 SV=1	31.432	25.8051	41.9311	42.2795	32.3296	45.0139	33.0561	39.8743	8.18472	6.67542
1::Q7VAY9_PROMA	4	4	158.6	0.322554	1.0707	Glucose	UDP-glucose 4-epimerase OS=Prochlorococcus marinus (strain SARG / CCMP1375 / SS120) GN=galE PE=3 SV=1	8.41522	7.26638	6.97053	8.33498	8.25089	7.66787	7.55071	8.08458	0.763163	0.363324
1::Q7VDS1_PROMA	2	2	197.93	0.326979	1.22372	Control	Uncharacterized conserved membrane protein OS=Prochlorococcus marinus (strain SARG / CCMP1375 / SS120) GN=Pro_0297 PE=4 SV=1	25.3979	16.5661	19.9761	20.218	12.8185	17.5798	20.6467	16.8721	4.45392	3.75022
1::RS11_PROMA	2	2	102.8	0.328263	1.23157	Control	30S ribosomal protein S11 OS=Prochlorococcus marinus (strain SARG / CCMP1375 / SS120) GN=rpsK PE=3 SV=1	4.62497	5.11582	7.53887	4.54214	4.0216	5.46683	5.75989	4.67686	1.56008	0.731971
1::RL29_PROMA	5	5	290.61	0.328531	1.13653	Glucose	50S ribosomal protein L29 OS=Prochlorococcus marinus (strain SARG / CCMP1375 / SS120) GN=rpmC PE=3 SV=1	58.1369	49.5038	65.6783	58.9311	76.5257	61.5255	57.773	65.6608	8.09339	9.49831
1::Q7VAQ6_PROMA	6	6	308.04	0.330165	1.28332	Glucose	Bacterial nucleoid DNA-binding protein OS=Prochlorococcus marinus (strain SARG / CCMP1375 / SS120) GN=himA PE=3 SV=1	16.4605	11.5963	9.3227	20.5766	15.4397	11.9538	12.4598	15.99	3.64642	4.33765
1::Q7VA10_PROMA	5	5	188.78	0.330506	1.45118	Glucose	Uncharacterized protein OS=Prochlorococcus marinus (strain SARG / CCMP1375 / SS120) GN=Pro_1659 PE=4 SV=1	4.9026	6.34075	6.75115	5.43967	13.3203	7.35329	5.99817	8.70441	0.970726	4.11037
1::Q7VE23_PROMA	3	3	151.25	0.331304	1.07924	Glucose	N5-carboxyaminoimidazole ribonucleotide mutase OS=Prochlorococcus marinus (strain SARG / CCMP1375 / SS120) GN=purE PE=3 SV=1	14.6257	17.5085	14.9491	17.8904	17.3403	15.5834	15.6944	16.938	1.57933	1.20499
1::Q7VE44_PROMA	7	7	342.73	0.332017	1.52502	Glucose	RuBisCO operon transcriptional regulator OS=Prochlorococcus marinus (strain SARG / CCMP1375 / SS120) GN=rbcR PE=4 SV=1	2.80312	1.83993	4.87177	2.88168	4.37403	7.25461	3.17161	4.83677	1.54914	2.22289
1::Q7VD57_PROMA	7	7	367.29	0.332983	1.19946	Glucose	Acetolactate synthase OS=Prochlorococcus marinus (strain SARG / CCMP1375 / SS120) GN=ilvB PE=3 SV=1	6.47088	6.76897	6.7296	6.314	7.32711	10.3114	6.65648	7.98416	0.161938	2.0781
1::Q7VEB6_PROMA	2	2	82.71	0.335089	1.18103	Glucose	Di/tricarboxylate transporter OS=Prochlorococcus marinus (strain SARG / CCMP1375 / SS120) GN=citT PE=4 SV=1	1.83941	1.39288	1.39376	1.90454	2.12229	1.43666	1.54202	1.82116	0.257549	0.350337
1::Q7VBZ2_PROMA	3	3	104.67	0.339384	1.13403	Glucose	Uncharacterized protein OS=Prochlorococcus marinus (strain SARG / CCMP1375 / SS120) GN=Pro_0950 PE=4 SV=1	4.59336	3.23218	3.21744	4.17623	4.50702	3.83976	3.68099	4.17434	0.790165	0.333631
1::Q7VB47_PROMA	9	9	501.32	0.339832	1.38438	Glucose	Acetolactate synthase, small (Regulatory) subunit OS=Prochlorococcus marinus (strain SARG / CCMP1375 / SS120) GN=ilvH PE=4 SV=1	18.6409	10.1289	22.2947	31.9645	22.8051	15.9233	17.0215	23.5643	6.24247	8.0475
1::Q7VBS5_PROMA	3	3	156.57	0.341101	1.27714	Control	Lactoylglutathione lyase family enzyme OS=Prochlorococcus marinus (strain SARG / CCMP1375 / SS120) GN=Pro_1017 PE=4 SV=1	4.94519	6.54422	3.41291	3.66518	4.40174	3.60159	4.96744	3.8895	1.56577	0.444746
1::PEBA_PROMA	2	2	54.54	0.343047	1.41609	Control	15,16-dihydrobiliverdin:ferredoxin oxidoreductase OS=Prochlorococcus marinus (strain SARG / CCMP1375 / SS120) GN=pebA PE=3 SV=1	1.74151	2.54909	1.49973	1.80473	0.544832	1.73938	1.93011	1.36298	0.549517	0.709292
1::ATPF_PROMA	4	4	245.78	0.344908	1.57642	Glucose	ATP synthase subunit b OS=Prochlorococcus marinus (strain SARG / CCMP1375 / SS120) GN=atpF PE=3 SV=1	11.9892	8.13904	11.3472	11.2414	10.4558	27.9214	10.4918	16.5396	2.0627	9.86481
1::DNAK1_PROMA	2	2	54.5	0.349359	1.11815	Glucose	Chaperone protein dnaK1 OS=Prochlorococcus marinus (strain SARG / CCMP1375 / SS120) GN=dnaK1 PE=3 SV=1	0.609881	0.535472	0.461153	0.658714	0.519496	0.618104	0.535502	0.598771	0.0743641	0.0715945
1::Q7VDQ4_PROMA	11	10	537.44	0.34985	1.30269	Glucose	Enoyl-[acyl-carrier-protein] reductase [NADH] OS=Prochlorococcus marinus (strain SARG / CCMP1375 / SS120) GN=fabI PE=3 SV=1	14.7414	13.7763	17.8796	19.114	13.6952	27.632	15.4658	20.1471	2.14541	7.0256
1::Q7VBP4_PROMA	3	3	132.94	0.350094	1.16993	Control	3-phosphoshikimate 1-carboxyvinyltransferase OS=Prochlorococcus marinus (strain SARG / CCMP1375 / SS120) GN=aroA PE=3 SV=1	6.42786	4.81947	7.55962	5.48824	5.14284	5.44425	6.26898	5.35845	1.37697	0.188006
1::Q7V9V5_PROMA	4	4	238.14	0.350148	1.15794	Glucose	Prephenate dehydrogenase OS=Prochlorococcus marinus (strain SARG / CCMP1375 / SS120) GN=tyrA PE=4 SV=1	23.2219	27.9313	25.2172	23.5436	29.617	35.2721	25.4568	29.4776	2.3638	5.86549
1::Q7VDX3_PROMA	16	16	983.75	0.351667	1.24227	Control	Sulfate permease OS=Prochlorococcus marinus (strain SARG / CCMP1375 / SS120) GN=SUL1 PE=4 SV=1	128.588	123.443	150.83	147.068	63.075	114.15	134.287	108.098	14.5554	42.3225
1::Q7VC44_PROMA	5	4	204.26	0.351822	1.1113	Glucose	Uncharacterized protein OS=Prochlorococcus marinus (strain SARG / CCMP1375 / SS120) GN=Pro_0898 PE=4 SV=1	22.2626	26.3114	23.0298	25.8226	30.6271	23.1239	23.868	26.5245	2.15059	3.80049
1::Q7VBW6_PROMA	7	7	379.11	0.357252	1.17112	Glucose	Uncharacterized conserved membrane protein OS=Prochlorococcus marinus (strain SARG / CCMP1375 / SS120) GN=Pro_0976 PE=4 SV=1	15.5135	17.1756	20.2462	17.1773	19.1076	25.7088	17.6451	20.6646	2.40102	4.47377
1::Q7VE80_PROMA	3	3	106.16	0.358453	1.19112	Control	Beta-N-acetylhexosaminidase OS=Prochlorococcus marinus (strain SARG / CCMP1375 / SS120) GN=cglX PE=4 SV=1	2.52425	2.04452	2.46215	2.62475	1.88102	1.39701	2.34364	1.96759	0.260901	0.618431
1::Q7VE29_PROMA	8	8	361.99	0.35868	1.19584	Control	Citrate synthase OS=Prochlorococcus marinus (strain SARG / CCMP1375 / SS120) GN=gltA PE=3 SV=1	9.14166	8.47313	9.91538	11.028	6.47673	5.51683	9.17672	7.67387	0.72176	2.94418
1::Q7VDH6_PROMA	8	8	518.2	0.361163	1.18964	Glucose	Uncharacterized protein OS=Prochlorococcus marinus (strain SARG / CCMP1375 / SS120) GN=Pro_0400 PE=4 SV=1	13.0624	12.0306	8.65275	15.6964	13.8391	10.6097	11.2486	13.3817	2.3065	2.57401
1::Q7VAX9_PROMA	5	5	247.16	0.361481	1.19013	Glucose	SAM-dependent methyltransferase OS=Prochlorococcus marinus (strain SARG / CCMP1375 / SS120) GN=Pro_1324 PE=4 SV=1	9.34829	7.59203	10.4458	11.2665	8.32575	13.0007	9.12869	10.8643	1.43948	2.36327
1::Q7VAU6_PROMA	2	2	87.2	0.361834	1.23825	Glucose	Phosphate starvation-inducible protein PhoH OS=Prochlorococcus marinus (strain SARG / CCMP1375 / SS120) GN=phoH PE=4 SV=1	1.01538	0.814187	1.7042	1.63469	1.52632	1.21466	1.17792	1.45856	0.466738	0.21806
1::Q7VE57_PROMA	10	10	767.37	0.362291	1.37518	Glucose	Two-component response regulator OS=Prochlorococcus marinus (strain SARG / CCMP1375 / SS120) GN=ompR PE=4 SV=1	14.1454	12.8231	13.0893	13.9536	12.9983	28.1345	13.3526	18.3622	0.699364	8.47659
1::ARGJ_PROMA	2	2	57.04	0.362519	1.50693	Control	Arginine biosynthesis bifunctional protein ArgJ OS=Prochlorococcus marinus (strain SARG / CCMP1375 / SS120) GN=argJ PE=3 SV=1	0.644647	0.91486	0.669203	0.590878	0.834147	0.0539508	0.742904	0.492992	0.149424	0.399203
1::Q7VAW9_PROMA	2	2	64.47	0.363049	1.3121	Glucose	Beta-1,4-N-acetylglucosaminyltransferase-like protein OS=Prochlorococcus marinus (strain SARG / CCMP1375 / SS120) GN=Pro_1334 PE=4 SV=1	4.33181	3.08014	4.26173	3.39559	6.97689	4.94451	3.89123	5.10567	0.703293	1.79608
1::Q7VBN2_PROMA	3	3	112.99	0.364606	1.21229	Control	ABC-type Mn2+/Zn2+ transport system periplasmic component OS=Prochlorococcus marinus (strain SARG / CCMP1375 / SS120) GN=znuA PE=3 SV=1	1.72842	1.1948	1.46476	1.29743	0.831154	1.49099	1.46266	1.20653	0.266817	0.339183
1::Q7VDY3_PROMA	3	3	98.53	0.364757	1.25026	Glucose	Protein translocase subunit SecE OS=Prochlorococcus marinus (strain SARG / CCMP1375 / SS120) GN=secE PE=3 SV=1	3.64305	2.64932	3.39811	2.93951	3.82449	5.35158	3.23016	4.03853	0.517717	1.2202
1::CH10_PROMA	8	8	652.57	0.364952	1.11712	Glucose	10 kDa chaperonin OS=Prochlorococcus marinus (strain SARG / CCMP1375 / SS120) GN=groS PE=3 SV=1	645.462	595.053	650.5	841.393	613.231	657.865	630.338	704.163	30.6616	120.922
1::Q7VCE1_PROMA	6	6	264.11	0.365767	1.09148	Glucose	Uncharacterized protein OS=Prochlorococcus marinus (strain SARG / CCMP1375 / SS120) GN=Pro_0799 PE=4 SV=1	7.35419	8.69651	7.67166	7.58787	8.74454	9.56003	7.90745	8.63081	0.701538	0.990989
1::Q7VD48_PROMA	5	5	380.56	0.366061	1.65169	Glucose	Short-chain dehydrogenase/reductase family enzyme OS=Prochlorococcus marinus (strain SARG / CCMP1375 / SS120) GN=fabG PE=3 SV=1	2.65286	3.79989	8.52327	6.97648	4.07254	13.6866	4.99201	8.24522	3.11148	4.93103
1::Q7VDH9_PROMA	3	3	116.43	0.368116	1.20328	Glucose	Ribosome-associated protein Y OS=Prochlorococcus marinus (strain SARG / CCMP1375 / SS120) GN=Pro_0397 PE=4 SV=1	5.25566	3.7936	5.37496	5.39452	4.62674	7.33515	4.80807	5.78547	0.880583	1.39589
1::Q7VAM4_PROMA	9	9	579.8	0.370245	1.22904	Glucose	D-3-phosphoglycerate dehydrogenase OS=Prochlorococcus marinus (strain SARG / CCMP1375 / SS120) GN=serA PE=3 SV=1	4.3229	4.06112	8.91397	8.16915	6.28187	6.8089	5.766	7.08664	2.72937	0.973814
1::FABH_PROMA	2	2	133.34	0.371372	1.15295	Glucose	3-oxoacyl-[acyl-carrier-protein] synthase 3 OS=Prochlorococcus marinus (strain SARG / CCMP1375 / SS120) GN=fabH PE=3 SV=1	2.05182	2.47924	2.6196	2.57675	2.3054	3.36223	2.38355	2.74813	0.295737	0.548864
1::YCF3_PROMA	3	3	104.6	0.374109	1.87312	Control	Photosystem I assembly protein Ycf3 OS=Prochlorococcus marinus (strain SARG / CCMP1375 / SS120) GN=ycf3 PE=3 SV=1	4.70921	2.39346	0.991855	2.4237	0.805515	1.0922	2.69817	1.44047	1.87732	0.863485
1::Q7VDW0_PROMA	2	2	167.01	0.374402	1.21733	Glucose	Phosphopantothenoylcysteine synthetase/decarboxylase OS=Prochlorococcus marinus (strain SARG / CCMP1375 / SS120) GN=dfp PE=4 SV=1	3.40326	2.59885	3.80015	3.78703	3.04721	5.09837	3.26742	3.97754	0.612063	1.03877
1::MTAP_PROMA	3	3	122.67	0.374598	2.51572	Control	S-methyl-5'-thioadenosine phosphorylase OS=Prochlorococcus marinus (strain SARG / CCMP1375 / SS120) GN=mtnP PE=3 SV=1	0.260698	0.300293	1.47312	0.41438	0.294463	0.099717	0.678038	0.26952	0.688847	0.158807
1::Q7VE98_PROMA	4	4	246.98	0.378159	1.24511	Control	Inositol monophosphatase family protein OS=Prochlorococcus marinus (strain SARG / CCMP1375 / SS120) GN=Pro_0115 PE=4 SV=1	8.45971	9.80918	5.54247	7.94637	5.42423	5.75333	7.93712	6.37464	2.18083	1.37106
1::Q7VEE6_PROMA	2	2	63.42	0.380446	2.16432	Glucose	Uncharacterized protein OS=Prochlorococcus marinus (strain SARG / CCMP1375 / SS120) GN=Pro_0067 PE=4 SV=1	1.31953	0.979433	1.45851	5.32041	0.802473	2.00952	1.25249	2.7108	0.246475	2.33918
1::Q7VBT8_PROMA	2	2	54.87	0.382372	1.14031	Glucose	Uncharacterized protein OS=Prochlorococcus marinus (strain SARG / CCMP1375 / SS120) GN=Pro_1004 PE=4 SV=1	3.45797	4.19382	3.6239	3.39425	4.84676	4.61679	3.75856	4.28593	0.385965	0.780732
1::Q7VBJ8_PROMA	2	2	45.48	0.383189	1.13304	Control	ATP-dependent RNA helicase DeaD OS=Prochlorococcus marinus (strain SARG / CCMP1375 / SS120) GN=srmB PE=3 SV=1	1.82195	1.95498	1.46091	1.51314	1.30167	1.80802	1.74595	1.54094	0.255657	0.254317
1::Q7VA71_PROMA	3	3	161.15	0.386428	1.16517	Glucose	Membrane associated SBC domains OS=Prochlorococcus marinus (strain SARG / CCMP1375 / SS120) GN=tlyC PE=4 SV=1	2.44209	1.84339	2.39431	2.95112	2.0037	2.82826	2.2266	2.59436	0.332728	0.515201
1::Q7VCL5_PROMA	3	3	181.57	0.386451	1.15533	Glucose	Uncharacterized protein OS=Prochlorococcus marinus (strain SARG / CCMP1375 / SS120) GN=Pro_0725 PE=4 SV=1	90.7284	67.241	85.2159	112.336	76.3	92.3236	81.0618	93.6531	12.2824	18.0546
1::SECF_PROMA	5	5	243.07	0.388994	1.27978	Glucose	Protein translocase subunit SecF OS=Prochlorococcus marinus (strain SARG / CCMP1375 / SS120) GN=secF PE=3 SV=1	7.28366	6.77053	7.9614	8.60994	6.42466	13.1406	7.33853	9.39173	0.597327	3.42554
1::Q7VBQ0_PROMA	3	3	123.75	0.391411	1.23206	Glucose	Geranylgeranyl pyrophosphate synthase OS=Prochlorococcus marinus (strain SARG / CCMP1375 / SS120) GN=crtE PE=3 SV=1	1.82926	1.2875	1.69572	1.85848	1.4567	2.6141	1.60416	1.97642	0.282248	0.587645
1::Q7V9S5_PROMA	6	6	281.19	0.391436	1.27921	Glucose	Isocitrate dehydrogenase [NADP] OS=Prochlorococcus marinus (strain SARG / CCMP1375 / SS120) GN=icd PE=3 SV=1	3.594	3.33068	4.47572	3.97858	3.65454	6.95041	3.80013	4.86118	0.599706	1.81657
1::Q7VBV3_PROMA	8	8	409.07	0.392662	1.36632	Glucose	3-polyprenyl-4-hydroxybenzoate decarboxylase OS=Prochlorococcus marinus (strain SARG / CCMP1375 / SS120) GN=ubiX PE=4 SV=1	2.8094	2.28696	3.68827	4.33139	2.30926	5.36197	2.92821	4.00087	0.708165	1.55297
1::Q7VDQ8_PROMA	13	13	558.15	0.394205	1.16937	Glucose	Phosphomannomutase OS=Prochlorococcus marinus (strain SARG / CCMP1375 / SS120) GN=manB PE=3 SV=1	7.04611	5.41541	6.50224	7.29846	5.77763	9.09955	6.32125	7.39188	0.830277	1.66293
1::Q7VCR1_PROMA	2	2	66.13	0.396832	1.41846	Glucose	Nucleotide-diphosphate-sugar epimerase, membrane associated OS=Prochlorococcus marinus (strain SARG / CCMP1375 / SS120) GN=Pro_0679 PE=4 SV=1	1.14913	1.1066	1.46221	1.16428	1.29717	2.8123	1.23931	1.75792	0.194204	0.915534
1::THF1_PROMA	3	3	98.25	0.397668	1.30606	Glucose	Protein Thf1 OS=Prochlorococcus marinus (strain SARG / CCMP1375 / SS120) GN=thf1 PE=3 SV=1	3.14407	2.31688	2.56776	2.97135	2.4292	5.08548	2.67624	3.49534	0.42413	1.40352
1::Q7VEB7_PROMA	5	5	221.95	0.397805	1.15038	Glucose	NADH dehydrogenase, FAD-containing subunit OS=Prochlorococcus marinus (strain SARG / CCMP1375 / SS120) GN=ndh PE=4 SV=1	2.58892	1.9513	2.51547	3.32813	2.32744	2.46114	2.35189	2.70557	0.348866	0.543281
1::FABZ_PROMA	4	4	159.34	0.399313	1.26458	Control	3-hydroxyacyl-[acyl-carrier-protein] dehydratase FabZ OS=Prochlorococcus marinus (strain SARG / CCMP1375 / SS120) GN=fabZ PE=3 SV=1	19.6861	37.6123	27.8164	18.9069	19.2234	29.1767	28.3716	22.4357	8.97598	5.84008
1::Q7VAH5_PROMA	8	8	345	0.399728	1.21171	Glucose	Uncharacterized conserved protein OS=Prochlorococcus marinus (strain SARG / CCMP1375 / SS120) GN=Pro_1487 PE=4 SV=1	12.253	10.7395	17.4643	16.8683	19.9719	12.1815	13.4856	16.3406	3.52781	3.92196
1::Q7VB24_PROMA	5	5	232.3	0.400089	1.95357	Glucose	Uncharacterized protein OS=Prochlorococcus marinus (strain SARG / CCMP1375 / SS120) GN=Pro_1276 PE=4 SV=1	10.1189	7.47513	5.11281	14.0768	4.76497	25.5178	7.56895	14.7865	2.50438	10.3946
1::Q7VD31_PROMA	7	7	390.78	0.40009	1.10023	Glucose	Carboxysome shell polypeptide, CsoS2 OS=Prochlorococcus marinus (strain SARG / CCMP1375 / SS120) GN=csoS2 PE=4 SV=1	9.01629	8.93076	8.5639	10.1369	8.0709	10.9603	8.83699	9.7227	0.240334	1.48857
1::Q7VDQ1_PROMA	5	5	184.15	0.401172	1.26268	Control	NUDIX/MutT family pyrophosphohydrolase OS=Prochlorococcus marinus (strain SARG / CCMP1375 / SS120) GN=Pro_0317 PE=3 SV=1	7.60055	7.62962	4.71266	7.20046	5.23927	3.35438	6.64761	5.2647	1.67578	1.92317
1::Q7VBG4_PROMA	2	2	57.18	0.401285	1.36473	Glucose	Predicted membrane-associated HD superfamily hydrolase OS=Prochlorococcus marinus (strain SARG / CCMP1375 / SS120) GN=Pro_1131 PE=4 SV=1	0.44194	0.434879	0.694924	0.643007	0.44195	1.06004	0.523915	0.715	0.148141	0.315274
1::Q7V9Z5_PROMA	2	2	76.04	0.402252	1.35062	Glucose	Glycosyltransferase OS=Prochlorococcus marinus (strain SARG / CCMP1375 / SS120) GN=wcaA PE=4 SV=1	1.91848	1.54846	2.50625	1.82346	2.20526	4.03877	1.99106	2.68917	0.483001	1.18428
1::Q7VB05_PROMA	14	13	877.38	0.403279	1.25744	Control	Periplasmic serine protease (ClpP class) OS=Prochlorococcus marinus (strain SARG / CCMP1375 / SS120) GN=sppA PE=4 SV=1	36.6337	37.1168	59.6472	34.7076	23.4988	47.8806	44.4659	35.3623	13.1496	12.2041
1::Q7VEC7_PROMA	3	3	167.97	0.4063	1.43336	Glucose	ABC-type transport system involved in Fe-S cluster assembly permease component OS=Prochlorococcus marinus (strain SARG / CCMP1375 / SS120) GN=sufB PE=4 SV=1	2.15463	1.49096	2.12457	2.21985	1.65829	4.39256	1.92339	2.7569	0.374792	1.44408
1::Q7VDX1_PROMA	6	5	278.68	0.414231	1.25503	Control	Lactoylglutathione lyase/catechol 2,3-dioxygenase related enzyme OS=Prochlorococcus marinus (strain SARG / CCMP1375 / SS120) GN=Pro_0244 PE=4 SV=1	7.59019	9.68539	4.89842	6.74729	5.85063	5.07024	7.39134	5.88939	2.39967	0.839197
1::RL33_PROMA	3	3	130.27	0.417346	1.17929	Glucose	50S ribosomal protein L33 OS=Prochlorococcus marinus (strain SARG / CCMP1375 / SS120) GN=rpmG PE=3 SV=1	11.5857	10.1744	9.3862	15.9367	9.64029	11.1534	10.3821	12.2435	1.11435	3.28667
1::Q7VE47_PROMA	20	20	902.51	0.417675	1.40697	Glucose	Phytoene dehydrogenase, phytoene desaturase OS=Prochlorococcus marinus (strain SARG / CCMP1375 / SS120) GN=pds PE=4 SV=1	16.4641	22.9311	24.4602	17.1274	45.4476	27.2678	21.2851	29.9476	4.24454	14.349
1::Q7VDM2_PROMA	23	23	1723.93	0.418631	1.4536	Glucose	Photosystem II CP47 reaction center protein OS=Prochlorococcus marinus (strain SARG / CCMP1375 / SS120) GN=psbB PE=3 SV=1	435.25	258.711	613.07	506.033	380.202	1013.66	435.677	633.299	177.18	335.359
1::Q7VAY2_PROMA	4	4	322.23	0.42006	1.14893	Control	Phosphoheptose isomerase OS=Prochlorococcus marinus (strain SARG / CCMP1375 / SS120) GN=gmhA PE=4 SV=1	18.8248	19.2567	19.5442	22.0906	11.2684	16.7968	19.2086	16.7186	0.362109	5.41153
1::Q7VD68_PROMA	2	2	66.13	0.420658	1.26268	Glucose	Phosphoglycerate mutase OS=Prochlorococcus marinus (strain SARG / CCMP1375 / SS120) GN=gpmB PE=4 SV=1	2.89097	4.62448	2.59337	2.83285	5.23886	4.69251	3.36961	4.25474	1.09689	1.26133
1::Q7V9N1_PROMA	6	6	268.68	0.421444	1.24518	Glucose	Cyanobacteria-specific GntR-like HTH domain containing transcriptional regulator OS=Prochlorococcus marinus (strain SARG / CCMP1375 / SS120) GN=Pro_1799 PE=4 SV=1	4.68389	6.45399	6.36538	5.0936	6.87437	9.82676	5.83442	7.26491	0.997372	2.39063
1::SYS_PROMA	3	3	134.24	0.421716	1.12083	Control	Serine--tRNA ligase OS=Prochlorococcus marinus (strain SARG / CCMP1375 / SS120) GN=serS PE=3 SV=1	3.39406	3.05369	4.39295	3.33172	2.94856	3.39171	3.61357	3.224	0.69609	0.240411
1::Q7VE89_PROMA	3	3	173.33	0.423779	1.29889	Glucose	Uncharacterized protein OS=Prochlorococcus marinus (strain SARG / CCMP1375 / SS120) GN=Pro_0124 PE=4 SV=1	6.23946	3.65137	5.73632	7.04235	4.28738	8.96825	5.20905	6.76599	1.37225	2.35264
1::Q7V9V2_PROMA	5	5	276.02	0.425718	1.25061	Glucose	Predicted membrane protein OS=Prochlorococcus marinus (strain SARG / CCMP1375 / SS120) GN=Pro_1722 PE=4 SV=1	61.8962	38.1916	35.4077	76.8135	41.6443	50.9938	45.1652	56.4838	14.5562	18.2161
1::QUEA_PROMA	2	2	74.69	0.425891	1.22667	Glucose	S-adenosylmethionine:tRNA ribosyltransferase-isomerase OS=Prochlorococcus marinus (strain SARG / CCMP1375 / SS120) GN=queA PE=3 SV=1	0.369054	0.659744	0.844875	0.627072	0.751978	0.919324	0.624558	0.766125	0.239854	0.146639
1::Q7VB01_PROMA	3	3	134.03	0.427552	1.07186	Glucose	Uncharacterized membrane protein OS=Prochlorococcus marinus (strain SARG / CCMP1375 / SS120) GN=Pro_1301 PE=4 SV=1	7.45042	7.12129	7.25122	8.45695	6.72345	8.21082	7.27431	7.79707	0.165777	0.937896
1::Q7VCV4_PROMA	3	3	114.84	0.428253	1.03665	Glucose	Uncharacterized conserved protein OS=Prochlorococcus marinus (strain SARG / CCMP1375 / SS120) GN=Pro_0636 PE=4 SV=1	10.4565	9.2532	9.41031	10.3892	10.0267	9.77145	9.70668	10.0624	0.654128	0.310429
1::Q7VE21_PROMA	4	4	126.48	0.429524	1.40936	Glucose	Magnesium-protoporphyrin IX methyltransferase OS=Prochlorococcus marinus (strain SARG / CCMP1375 / SS120) GN=chlM PE=4 SV=1	3.14898	2.62468	3.51296	3.2523	2.78185	7.05408	3.09554	4.36274	0.446543	2.34261
1::Q7VC19_PROMA	13	13	596.08	0.433175	1.27219	Glucose	Pyruvate kinase OS=Prochlorococcus marinus (strain SARG / CCMP1375 / SS120) GN=pykF PE=3 SV=1	5.72962	4.04404	6.52173	6.25256	4.79037	9.68795	5.4318	6.91029	1.26541	2.51417
1::Q7VCI5_PROMA	5	5	453.21	0.433684	1.13741	Glucose	Uncharacterized protein OS=Prochlorococcus marinus (strain SARG / CCMP1375 / SS120) GN=Pro_0755 PE=4 SV=1	16.2873	22.7305	24.526	22.4335	21.2267	28.6154	21.1813	24.0919	4.33232	3.96372
1::ARGD_PROMA	8	8	329.55	0.433706	1.18672	Glucose	Acetylornithine aminotransferase OS=Prochlorococcus marinus (strain SARG / CCMP1375 / SS120) GN=argD PE=3 SV=2	13.6472	9.52021	9.27336	10.1161	11.8596	16.5224	10.8136	12.8327	2.45707	3.31214
1::Q7VAY8_PROMA	7	7	537.37	0.433974	1.1001	Glucose	NAD dependent epimerase/dehydratase OS=Prochlorococcus marinus (strain SARG / CCMP1375 / SS120) GN=wcaG PE=4 SV=1	20.0196	20.6943	28.9973	27.3806	23.9104	25.398	23.2371	25.563	4.99994	1.74099
1::Q7VBN5_PROMA	2	2	69.53	0.438145	1.37155	Glucose	Uncharacterized protein OS=Prochlorococcus marinus (strain SARG / CCMP1375 / SS120) GN=Pro_1057 PE=4 SV=1	1.96857	1.08434	2.19968	2.09436	1.48541	3.62444	1.75086	2.4014	0.58868	1.10207
1::G3XCS8_PROMA	16	15	1170.93	0.440131	1.3383	Glucose	Photosystem II CP43 reaction center protein OS=Prochlorococcus marinus (strain SARG / CCMP1375 / SS120) GN=psbC PE=3 SV=1	358.906	198.309	342.219	453.329	231.776	518.606	299.812	401.237	88.2986	150.343
1::Q7VAX8_PROMA	7	7	382.62	0.441177	1.2368	Glucose	Glycosyltransferase OS=Prochlorococcus marinus (strain SARG / CCMP1375 / SS120) GN=wcaA PE=4 SV=1	6.50856	5.95176	8.21561	7.06729	6.50271	12.0019	6.89197	8.52396	1.17962	3.02517
1::Q7VEF0_PROMA	3	3	106.6	0.443702	1.27994	Glucose	GDP-mannose 4,6-dehydratase OS=Prochlorococcus marinus (strain SARG / CCMP1375 / SS120) GN=gmd PE=3 SV=1	1.25026	1.01487	1.64204	1.36067	1.2136	2.42668	1.30239	1.66698	0.316816	0.662013
1::Q7VE39_PROMA	3	3	158.35	0.445123	1.43527	Glucose	Nucleoside-diphosphate-sugar transferase OS=Prochlorococcus marinus (strain SARG / CCMP1375 / SS120) GN=GCD1 PE=4 SV=1	3.37059	2.66305	3.66648	3.76542	2.62239	7.53453	3.23337	4.64078	0.515594	2.5704
1::G3XCS9_PROMA	11	10	886.71	0.4454	1.05509	Glucose	Phycoerythrin class III alpha chain CpeA OS=Prochlorococcus marinus (strain SARG / CCMP1375 / SS120) GN=cpeA PE=3 SV=1	161.139	182.083	166.365	192.384	182.852	162.426	169.863	179.221	10.9011	15.3053
1::RRF_PROMA	3	3	171.97	0.446335	1.26614	Glucose	Ribosome-recycling factor OS=Prochlorococcus marinus (strain SARG / CCMP1375 / SS120) GN=frr PE=3 SV=1	2.14775	2.56643	1.85672	3.40291	3.22706	1.68971	2.1903	2.77323	0.356767	0.942461
1::Q7VE63_PROMA	8	8	558.68	0.447302	1.1122	Control	Two-component response regulator OS=Prochlorococcus marinus (strain SARG / CCMP1375 / SS120) GN=ompR PE=4 SV=1	27.3746	26.469	28.2439	31.0886	24.335	18.3826	27.3625	24.6021	0.887506	6.35725
1::Q7VBB4_PROMA	2	2	184.09	0.450022	1.14631	Control	Uncharacterized conserved protein OS=Prochlorococcus marinus (strain SARG / CCMP1375 / SS120) GN=Pro_1183 PE=4 SV=1	5.22222	5.28396	3.57194	4.74818	3.97443	3.55859	4.69271	4.09373	0.971104	0.603701
1::Q7VEE7_PROMA	2	2	70.26	0.450382	1.18278	Glucose	Predicted membrane protein OS=Prochlorococcus marinus (strain SARG / CCMP1375 / SS120) GN=Pro_0066 PE=4 SV=1	12.0582	7.82709	9.15752	14.4904	8.6895	11.1712	9.68092	11.4504	2.16355	2.91049
1::Q7VBF7_PROMA	18	17	1290.53	0.452465	1.68589	Glucose	IMP dehydrogenase/GMP reductase OS=Prochlorococcus marinus (strain SARG / CCMP1375 / SS120) GN=guaB PE=4 SV=1	97.7157	11.4745	37.5879	118.996	103.541	24.9148	48.926	82.484	44.2244	50.4516
1::Q7VAX0_PROMA	7	7	420.62	0.456602	1.16098	Glucose	SAM-dependent methyltransferase OS=Prochlorococcus marinus (strain SARG / CCMP1375 / SS120) GN=smtA PE=4 SV=1	6.45474	5.65721	7.53419	8.13567	5.62741	9.04566	6.54871	7.60291	0.942012	1.77031
1::Q7VDW1_PROMA	7	7	429.82	0.456858	1.36376	Control	Photosystem II manganese-stabilizing protein PsbO OS=Prochlorococcus marinus (strain SARG / CCMP1375 / SS120) GN=psbO PE=4 SV=1	76.3091	29.3722	42.5711	41.091	30.7033	36.9139	49.4174	36.2361	24.2059	5.22687
1::RL4_PROMA	13	13	662.41	0.459871	1.11327	Glucose	50S ribosomal protein L4 OS=Prochlorococcus marinus (strain SARG / CCMP1375 / SS120) GN=rplD PE=3 SV=1	152.668	189.99	160.752	154.642	221.939	183.847	167.803	186.81	19.6344	33.7462
1::ISPD_PROMA	8	8	475.08	0.461087	1.3054	Control	2-C-methyl-D-erythritol 4-phosphate cytidylyltransferase OS=Prochlorococcus marinus (strain SARG / CCMP1375 / SS120) GN=ispD PE=3 SV=1	8.48844	11.2523	17.5173	15.4407	12.7617	0.33888	12.4193	9.51377	4.62617	8.0578
1::RPOC1_PROMA	18	17	813.03	0.461355	1.24404	Glucose	DNA-directed RNA polymerase subunit gamma OS=Prochlorococcus marinus (strain SARG / CCMP1375 / SS120) GN=rpoC1 PE=3 SV=2	12.2838	8.00597	9.86512	16.7475	8.30675	12.4596	10.0516	12.5046	2.145	4.22056
1::GRPE_PROMA	15	14	905.87	0.462528	1.18151	Control	Protein GrpE OS=Prochlorococcus marinus (strain SARG / CCMP1375 / SS120) GN=grpE PE=3 SV=1	60.1546	66.08	52.8914	93.335	35.224	23.0487	59.7087	50.5359	6.60562	37.5617
1::Q7VC98_PROMA	2	2	100.11	0.463106	1.36024	Glucose	6-phosphogluconolactonase OS=Prochlorococcus marinus (strain SARG / CCMP1375 / SS120) GN=nagB PE=4 SV=1	0.873472	0.426137	0.508045	1.17108	0.424698	0.863064	0.602551	0.819615	0.238171	0.375085
1::GATB_PROMA	9	9	411.59	0.46759	1.17714	Glucose	Aspartyl/glutamyl-tRNA(Asn/Gln) amidotransferase subunit B OS=Prochlorococcus marinus (strain SARG / CCMP1375 / SS120) GN=gatB PE=3 SV=1	4.78328	3.75038	3.25691	6.10955	3.76685	4.00272	3.93019	4.62637	0.778907	1.28987
1::Q7VC16_PROMA	2	2	50.3	0.469531	1.37775	Control	Segregation and condensation protein B OS=Prochlorococcus marinus (strain SARG / CCMP1375 / SS120) GN=Pro_0926 PE=4 SV=1	0.834712	0.554403	0.3613	0.708468	0.364754	0.197268	0.583472	0.423497	0.238041	0.260613
1::Q7VCG5_PROMA	2	2	88.63	0.470416	1.13117	Control	Uncharacterized protein OS=Prochlorococcus marinus (strain SARG / CCMP1375 / SS120) GN=Pro_0775 PE=4 SV=1	2.72826	3.73938	2.45182	2.91793	2.55226	2.41494	2.97315	2.62838	0.677811	0.259991
1::Q7VCB1_PROMA	10	10	467.33	0.470554	1.21889	Control	Ferredoxin-sulfite reductase OS=Prochlorococcus marinus (strain SARG / CCMP1375 / SS120) GN=sir PE=4 SV=1	11.3133	14.5293	14.6604	14.149	14.7108	4.3697	13.501	11.0765	1.89573	5.81503
1::Y144_PROMA	6	6	248.9	0.471262	1.11675	Glucose	UPF0367 protein Pro_0144 OS=Prochlorococcus marinus (strain SARG / CCMP1375 / SS120) GN=Pro_0144 PE=3 SV=1	28.6965	33.7071	27.1686	40.7327	31.2736	28.0238	29.8574	33.3434	3.42035	6.60243
1::Q7V9P5_PROMA	9	9	356.06	0.473253	1.12915	Control	Single-stranded DNA-binding protein OS=Prochlorococcus marinus (strain SARG / CCMP1375 / SS120) GN=ssb PE=3 SV=1	22.6828	21.6107	15.9734	18.1588	20.7913	14.4236	20.089	17.7912	3.60427	3.19976
1::RL11_PROMA	4	4	178.78	0.47441	1.18751	Control	50S ribosomal protein L11 OS=Prochlorococcus marinus (strain SARG / CCMP1375 / SS120) GN=rplK PE=3 SV=1	10.671	11.7413	11.0799	12.8781	11.1174	4.20813	11.1641	9.40121	0.540132	4.58269
1::Q7VAS3_PROMA	2	2	58.29	0.474864	1.27452	Glucose	Uncharacterized secreted or membrane protein OS=Prochlorococcus marinus (strain SARG / CCMP1375 / SS120) GN=Pro_1381 PE=4 SV=1	3.13075	2.70511	3.43931	2.89275	3.01063	5.91802	3.09172	3.94047	0.368649	1.71362
1::Q7V9P6_PROMA	10	9	506.45	0.474892	1.42532	Glucose	Actin-like ATPase OS=Prochlorococcus marinus (strain SARG / CCMP1375 / SS120) GN=mreB PE=4 SV=1	14.8443	10.7477	17.7855	17.559	11.1232	33.1447	14.4592	20.609	3.53471	11.3231
1::Q7VCJ4_PROMA	5	4	220.55	0.476411	1.0209	Glucose	Anti-sigma factor antagonist OS=Prochlorococcus marinus (strain SARG / CCMP1375 / SS120) GN=spoIIAA PE=3 SV=1	8.57669	8.80028	9.19456	8.85675	9.35062	8.91948	8.85718	9.04228	0.312837	0.268866
1::PSAA_PROMA	18	18	983.8	0.478111	1.35886	Glucose	Photosystem I P700 chlorophyll a apoprotein A1 OS=Prochlorococcus marinus (strain SARG / CCMP1375 / SS120) GN=psaA PE=2 SV=2	422.458	325.288	503.095	421.643	370.947	907.127	416.947	566.572	89.0315	296.016
1::Q7VEI6_PROMA	5	4	451.75	0.478972	1.33234	Glucose	Biotin carboxyl carrier protein OS=Prochlorococcus marinus (strain SARG / CCMP1375 / SS120) GN=accB PE=4 SV=1	49.9972	60.728	60.1632	118.752	48.7654	60.1648	56.9628	75.8939	6.03899	37.5509
1::PURL_PROMA	2	2	52.99	0.479004	1.08145	Glucose	Phosphoribosylformylglycinamidine synthase subunit PurL OS=Prochlorococcus marinus (strain SARG / CCMP1375 / SS120) GN=purL PE=3 SV=2	3.55458	3.29608	3.88721	3.47037	3.62362	4.51845	3.57929	3.87082	0.296339	0.566078
1::Q7V9T8_PROMA	5	5	246.45	0.479266	1.1878	Glucose	ATPase OS=Prochlorococcus marinus (strain SARG / CCMP1375 / SS120) GN=mrp PE=4 SV=1	21.7615	28.834	28.273	22.5643	30.2909	40.8247	26.2895	31.2266	3.93138	9.16611
1::Q7VC31_PROMA	6	6	370.21	0.479673	1.19076	Control	Uncharacterized protein OS=Prochlorococcus marinus (strain SARG / CCMP1375 / SS120) GN=Pro_0911 PE=4 SV=1	31.2325	39.7745	28.8218	32.8348	36.7292	14.2724	33.2763	27.9455	5.7553	12.0003
1::Q7VBC4_PROMA	2	2	46.63	0.480562	1.08423	Glucose	Uncharacterized protein OS=Prochlorococcus marinus (strain SARG / CCMP1375 / SS120) GN=Pro_1172 PE=4 SV=1	43.2855	44.822	60.5681	49.8904	52.8125	58.4958	49.5585	53.7329	9.56548	4.37594
1::Q7VCA5_PROMA	2	2	195.51	0.481185	1.24844	Control	Unclassified ABC-type transport system ATPase component OS=Prochlorococcus marinus (strain SARG / CCMP1375 / SS120) GN=Pro_0836 PE=4 SV=1	2.20791	1.75649	2.55384	3.06314	0.55237	1.6056	2.17275	1.74037	0.399839	1.2608
1::PCBA_PROMA	8	5	520.46	0.481209	1.21717	Control	Divinyl chlorophyll a/b light-harvesting protein PcbA OS=Prochlorococcus marinus (strain SARG / CCMP1375 / SS120) GN=pcbA PE=1 SV=1	134.798	119.504	220.649	163.925	105.525	120.76	158.317	130.07	54.5202	30.2924
1::PGK_PROMA	11	11	824.16	0.481478	1.13226	Control	Phosphoglycerate kinase OS=Prochlorococcus marinus (strain SARG / CCMP1375 / SS120) GN=pgk PE=3 SV=1	37.2712	29.2384	37.8036	41.8896	26.1613	24.0776	34.7711	30.7095	4.7988	9.73816
1::Q7VCE8_PROMA	2	2	154.26	0.485329	1.18032	Glucose	Small-conductance mechanosensitive channel OS=Prochlorococcus marinus (strain SARG / CCMP1375 / SS120) GN=mscS PE=4 SV=1	5.68773	2.82339	4.94077	5.04894	4.2461	6.58254	4.48396	5.29253	1.48581	1.18711
1::THIE_PROMA	3	3	102.52	0.486009	1.19491	Control	Thiamine-phosphate synthase OS=Prochlorococcus marinus (strain SARG / CCMP1375 / SS120) GN=thiE PE=3 SV=1	1.50224	2.66352	1.97332	2.17645	1.26259	1.69868	2.04636	1.71257	0.584079	0.457089
1::SYP_PROMA	7	6	223.77	0.486453	1.49578	Glucose	Proline--tRNA ligase OS=Prochlorococcus marinus (strain SARG / CCMP1375 / SS120) GN=proS PE=3 SV=1	3.3951	3.99168	4.36309	4.56725	10.0517	2.95632	3.91663	5.85842	0.488339	3.71974
1::IF2_PROMA;1::Q7VCI2_PROMA	7	6	333.48	0.488043	1.17343	Control	Translation initiation factor IF-2 OS=Prochlorococcus marinus (strain SARG / CCMP1375 / SS120) GN=infB PE=3 SV=1	7.14767	10.4437	8.9443	12.0667	4.8223	5.7247	8.84523	7.5379	1.65026	3.94792
1::ENO_PROMA	8	8	411.83	0.488887	1.33232	Control	Enolase OS=Prochlorococcus marinus (strain SARG / CCMP1375 / SS120) GN=eno PE=3 SV=1	11.6718	6.65412	4.83319	8.69406	2.86439	5.82411	7.71971	5.79418	3.54166	2.91495
1::Q7V9G8_PROMA	3	3	75.05	0.492602	1.29253	Control	Phospho-2-dehydro-3-deoxyheptonate aldolase OS=Prochlorococcus marinus (strain SARG / CCMP1375 / SS120) GN=aroG PE=3 SV=1	1.33749	0.713176	0.840456	1.25068	0.427266	0.558849	0.963708	0.745599	0.329903	0.442336
1::Q7VDH7_PROMA	14	14	625.11	0.494774	1.13336	Control	Long-chain acyl-CoA synthetase OS=Prochlorococcus marinus (strain SARG / CCMP1375 / SS120) GN=fAA1 PE=4 SV=1	11.65	9.1782	9.64556	12.2091	8.54477	6.13409	10.1579	8.96264	1.31314	3.05897
1::Q7VE42_PROMA	2	2	53.6	0.495157	1.12971	Glucose	NAD(P)H-quinone oxidoreductase chain 5 OS=Prochlorococcus marinus (strain SARG / CCMP1375 / SS120) GN=ndhF PE=4 SV=1	6.37683	5.52463	5.48905	6.54543	5.05923	8.04151	5.79684	6.54872	0.502602	1.49114
1::Q7VC21_PROMA	14	10	691.45	0.497025	1.36334	Glucose	ATP-dependent zinc metalloprotease FtsH OS=Prochlorococcus marinus (strain SARG / CCMP1375 / SS120) GN=ftsH PE=3 SV=1	8.52751	4.79816	9.1694	12.7796	5.19097	12.6978	7.49835	10.2228	2.36036	4.35787
1::Q7VAM9_PROMA	5	5	257.52	0.498065	1.20592	Glucose	Secreted pentapeptide repeats protein OS=Prochlorococcus marinus (strain SARG / CCMP1375 / SS120) GN=Pro_1431 PE=4 SV=1	13.0991	8.49548	8.27767	16.5237	8.95778	10.5421	9.95742	12.0079	2.72295	3.99028
1::RS16_PROMA	3	2	152.78	0.498571	1.17923	Control	30S ribosomal protein S16 OS=Prochlorococcus marinus (strain SARG / CCMP1375 / SS120) GN=rpsP PE=3 SV=1	2.53826	1.7254	3.03275	1.71912	1.84412	2.6242	2.43214	2.06248	0.660103	0.490464
1::Q7VAI4_PROMA	2	2	84.82	0.498732	1.25047	Control	Uncharacterized conserved protein OS=Prochlorococcus marinus (strain SARG / CCMP1375 / SS120) GN=Pro_1478 PE=4 SV=1	1.54917	2.97416	1.68875	2.24832	1.63923	1.08023	2.07069	1.65593	0.785532	0.584225
1::Q7VAV0_PROMA	5	5	295.7	0.499678	1.05345	Glucose	Uncharacterized secreted or membrane protein OS=Prochlorococcus marinus (strain SARG / CCMP1375 / SS120) GN=Pro_1353 PE=4 SV=1	15.081	19.2326	15.8741	18.1932	17.7726	16.9043	16.7292	17.6234	2.20393	0.657288
1::PLSX_PROMA	11	11	589.06	0.500876	1.14744	Control	Phosphate acyltransferase OS=Prochlorococcus marinus (strain SARG / CCMP1375 / SS120) GN=plsX PE=3 SV=1	14.1997	11.6309	14.4058	18.2818	7.07131	9.71317	13.4121	11.6888	1.54604	5.86053
1::Q7VB04_PROMA	3	3	310.69	0.502071	1.20353	Glucose	Chorismate mutase OS=Prochlorococcus marinus (strain SARG / CCMP1375 / SS120) GN=aroH PE=4 SV=1	47.1943	55.6536	42.3593	64.7165	71.8825	38.1616	48.4024	58.2535	6.72896	17.7652
1::Q7VCU4_PROMA	2	2	57.22	0.50282	1.26454	Glucose	Uncharacterized protein OS=Prochlorococcus marinus (strain SARG / CCMP1375 / SS120) GN=Pro_0646 PE=4 SV=1	4.83036	2.70303	5.58889	5.43626	3.52337	7.63399	4.37409	5.53121	1.49606	2.05695
1::Q7VDX9_PROMA	7	6	263.08	0.503926	1.18953	Glucose	Uncharacterized protein OS=Prochlorococcus marinus (strain SARG / CCMP1375 / SS120) GN=aarF PE=4 SV=1	3.40266	3.19381	2.50848	2.44577	3.83699	4.54787	3.03498	3.61021	0.467767	1.06924
1::Q7VD91_PROMA	10	10	406.96	0.504155	1.08975	Glucose	Zn-dependent carboxypeptidase OS=Prochlorococcus marinus (strain SARG / CCMP1375 / SS120) GN=Pro_0492 PE=4 SV=1	4.79956	5.85851	6.41639	6.34505	6.97566	5.2861	5.69149	6.20227	0.821255	0.853779
1::DHAS_PROMA	5	4	266.91	0.504571	1.3925	Glucose	Aspartate-semialdehyde dehydrogenase OS=Prochlorococcus marinus (strain SARG / CCMP1375 / SS120) GN=asd PE=3 SV=2	2.01901	2.80868	4.63331	2.06052	5.68988	5.42406	3.15366	4.39149	1.34086	2.02305
1::DXR_PROMA	13	13	539.6	0.504828	1.07534	Control	1-deoxy-D-xylulose 5-phosphate reductoisomerase OS=Prochlorococcus marinus (strain SARG / CCMP1375 / SS120) GN=dxr PE=3 SV=1	16.88	16.7151	15.0929	17.8969	15.0361	12.344	16.2294	15.0923	0.987626	2.77691
1::Q7VEG8_PROMA	11	11	695.19	0.507108	1.26086	Glucose	Diflavin flavoprotein OS=Prochlorococcus marinus (strain SARG / CCMP1375 / SS120) GN=dfa1 PE=4 SV=1	7.12886	13.1312	9.98766	7.58404	15.234	15.3203	10.0826	12.7128	3.0023	4.44181
1::CLPB_PROMA	5	4	176.67	0.50737	1.16879	Glucose	Chaperone protein ClpB OS=Prochlorococcus marinus (strain SARG / CCMP1375 / SS120) GN=clpB PE=3 SV=1	2.33861	2.36981	2.19006	2.24481	2.14278	3.6753	2.29949	2.68763	0.0960443	0.856872
1::AROC_PROMA	4	4	165.5	0.508481	1.18637	Glucose	Chorismate synthase OS=Prochlorococcus marinus (strain SARG / CCMP1375 / SS120) GN=aroC PE=3 SV=2	3.00655	4.3878	4.89549	3.42391	5.01615	6.14028	4.09661	4.86011	0.977558	1.36489
1::HIS4_PROMA	2	2	91.25	0.509656	1.29968	Glucose	1-(5-phosphoribosyl)-5-[(5-phosphoribosylamino)methylideneamino] imidazole-4-carboxamide isomerase OS=Prochlorococcus marinus (strain SARG / CCMP1375 / SS120) GN=hisA PE=3 SV=1	2.89708	1.7578	3.11451	3.84453	1.85542	4.39776	2.5898	3.36591	0.728689	1.33704
1::Q7V9Y0_PROMA	5	5	252.32	0.511284	1.06661	Control	Protein translocase subunit SecY OS=Prochlorococcus marinus (strain SARG / CCMP1375 / SS120) GN=secY PE=3 SV=1	10.3068	8.65735	9.98064	10.4838	8.20229	8.4509	9.64825	9.04568	0.873494	1.25167
1::ISPG_PROMA	10	10	415.81	0.512009	1.06818	Glucose	4-hydroxy-3-methylbut-2-en-1-yl diphosphate synthase (ferredoxin) OS=Prochlorococcus marinus (strain SARG / CCMP1375 / SS120) GN=ispG PE=3 SV=1	11.7972	14.7877	15.3666	13.4368	15.7504	15.6248	13.9838	14.9373	1.91568	1.30103
1::Q7V9T0_PROMA	3	3	260.82	0.513486	1.35628	Glucose	Uncharacterized protein OS=Prochlorococcus marinus (strain SARG / CCMP1375 / SS120) GN=Pro_1744 PE=4 SV=1	2.59093	2.17697	1.74362	4.74667	2.36568	1.71909	2.17051	2.94381	0.423692	1.59444
1::PSAF_PROMA	7	7	586.99	0.513495	1.27106	Glucose	Photosystem I reaction center subunit III OS=Prochlorococcus marinus (strain SARG / CCMP1375 / SS120) GN=psaF PE=1 SV=1	406.823	309.159	447.26	470.683	301.844	706.023	387.747	492.85	70.9992	202.999
1::Q7VDL3_PROMA	9	9	492.25	0.513687	1.21933	Glucose	Site-determining protein OS=Prochlorococcus marinus (strain SARG / CCMP1375 / SS120) GN=minD PE=3 SV=1	12.6261	9.14151	12.2466	11.5577	10.1129	19.8038	11.3381	13.8248	1.91171	5.2281
1::PLSY_PROMA	2	2	111.03	0.515838	1.11755	Glucose	Glycerol-3-phosphate acyltransferase OS=Prochlorococcus marinus (strain SARG / CCMP1375 / SS120) GN=plsY PE=3 SV=1	6.58992	5.56487	5.82128	8.33641	6.36777	5.38497	5.99202	6.69638	0.533428	1.50291
1::DCUP_PROMA	12	12	787.12	0.516665	1.17266	Glucose	Uroporphyrinogen decarboxylase OS=Prochlorococcus marinus (strain SARG / CCMP1375 / SS120) GN=hemE PE=3 SV=1	56.2763	71.8754	69.2619	55.4042	101.214	74.8802	65.8045	77.1662	8.3545	22.9903
1::Q7VDX4_PROMA	2	2	55.69	0.52066	1.18906	Control	Predicted permease OS=Prochlorococcus marinus (strain SARG / CCMP1375 / SS120) GN=Pro_0241 PE=4 SV=1	4.5825	2.69367	3.58128	4.26339	1.79477	3.07297	3.61915	3.04371	0.944985	1.23457
1::Q7V9L8_PROMA	20	19	904.09	0.521101	1.12212	Glucose	Ribonuclease J OS=Prochlorococcus marinus (strain SARG / CCMP1375 / SS120) GN=rnj PE=3 SV=1	15.5318	12.953	19.7919	19.5724	14.2062	20.3937	16.0922	18.0574	3.45368	3.36047
1::PCBE_PROMA	11	10	799.42	0.521923	1.36896	Glucose	Divinyl chlorophyll a/b light-harvesting protein PcbE OS=Prochlorococcus marinus (strain SARG / CCMP1375 / SS120) GN=pcbE PE=1 SV=1	230.48	156.832	298.696	247.996	181.535	509.584	228.669	313.038	70.9493	173.427
1::PSAC_PROMA	7	7	543.97	0.523133	1.33991	Glucose	Photosystem I iron-sulfur center OS=Prochlorococcus marinus (strain SARG / CCMP1375 / SS120) GN=psaC PE=3 SV=3	446.458	365.267	629.982	488.31	403.983	1039.47	480.569	643.921	135.614	345.14
1::Q7VCU1_PROMA	7	7	463.84	0.523511	1.13149	Control	Uncharacterized protein OS=Prochlorococcus marinus (strain SARG / CCMP1375 / SS120) GN=Pro_0649 PE=4 SV=1	42.6071	48.366	37.4604	59.7045	28.6422	25.162	42.8112	37.8362	5.45562	19.0182
1::RS9_PROMA	3	3	114.01	0.524015	1.18425	Glucose	30S ribosomal protein S9 OS=Prochlorococcus marinus (strain SARG / CCMP1375 / SS120) GN=rpsI PE=3 SV=2	6.84172	7.14037	9.50155	7.73991	7.22343	12.8471	7.82788	9.27013	1.45711	3.10845
1::Q7VBK5_PROMA	5	5	239.8	0.525001	1.1118	Control	Uncharacterized membrane protein OS=Prochlorococcus marinus (strain SARG / CCMP1375 / SS120) GN=Pro_1087 PE=4 SV=1	15.8812	14.5696	16.3841	18.9679	13.9107	9.2468	15.6117	14.0418	0.936808	4.86188
1::Q7VEB8_PROMA	4	4	163.18	0.525112	1.10721	Glucose	Phosphoadenylyl-sulfate reductase (thioredoxin) OS=Prochlorococcus marinus (strain SARG / CCMP1375 / SS120) GN=cysH PE=4 SV=1	6.5968	7.69126	8.3647	6.65894	9.89044	8.53205	7.55092	8.36048	0.892269	1.62257
1::THIG_PROMA	4	4	225.19	0.525527	1.10187	Glucose	Thiazole synthase OS=Prochlorococcus marinus (strain SARG / CCMP1375 / SS120) GN=thiG PE=3 SV=1	3.89711	6.29736	5.8178	6.52516	5.94062	5.17768	5.33742	5.88115	1.27019	0.675705
1::ACP_PROMA	2	2	59.93	0.526475	1.12503	Control	Acyl carrier protein OS=Prochlorococcus marinus (strain SARG / CCMP1375 / SS120) GN=acpP PE=3 SV=1	334.327	252.001	211.225	220.474	217.739	270.707	265.851	236.307	62.7089	29.823
1::Q7VBF6_PROMA	9	9	557.91	0.527753	1.06882	Glucose	Thioredoxin OS=Prochlorococcus marinus (strain SARG / CCMP1375 / SS120) GN=trxA PE=3 SV=1	262.59	330.171	291.863	283.487	357.993	304.026	294.875	315.169	33.8907	38.4824
1::SECD_PROMA	11	11	639.7	0.529835	1.13225	Control	Protein translocase subunit SecD OS=Prochlorococcus marinus (strain SARG / CCMP1375 / SS120) GN=secD PE=3 SV=1	14.4559	11.7285	15.6365	14.7106	7.65312	14.5723	13.9403	12.312	2.00433	4.03529
1::RL35_PROMA	3	3	64.63	0.530165	1.15265	Glucose	50S ribosomal protein L35 OS=Prochlorococcus marinus (strain SARG / CCMP1375 / SS120) GN=rpmI PE=3 SV=1	3.44162	3.78475	4.08297	3.18443	4.20669	5.64455	3.76978	4.34522	0.320936	1.23589
1::KAIB_PROMA	5	5	157.11	0.530735	1.12151	Glucose	Circadian clock protein KaiB OS=Prochlorococcus marinus (strain SARG / CCMP1375 / SS120) GN=kaiB PE=3 SV=1	5.80724	5.93062	8.09574	5.76503	7.7643	8.71423	6.6112	7.41452	1.28713	1.50539
1::MINE_PROMA	2	2	81.96	0.530758	1.04628	Control	Cell division topological specificity factor OS=Prochlorococcus marinus (strain SARG / CCMP1375 / SS120) GN=minE PE=3 SV=1	4.7561	5.07012	5.45673	4.52103	4.67249	5.4134	5.09432	4.86898	0.350945	0.47753
1::Q7VCJ7_PROMA	4	4	164.41	0.531508	1.32261	Glucose	Uncharacterized protein OS=Prochlorococcus marinus (strain SARG / CCMP1375 / SS120) GN=Pro_0743 PE=4 SV=1	7.16337	6.27855	5.28698	13.3129	5.9994	5.45876	6.24297	8.25703	0.938703	4.38688
1::Q7VB03_PROMA	6	6	191.88	0.532467	1.09116	Glucose	Uncharacterized protein OS=Prochlorococcus marinus (strain SARG / CCMP1375 / SS120) GN=Pro_1298 PE=4 SV=1	32.1172	28.8211	24.8755	37.3278	27.0972	29.2112	28.6046	31.2121	3.6257	5.40083
1::LEU3_PROMA	23	23	1416.23	0.533716	1.07715	Glucose	3-isopropylmalate dehydrogenase OS=Prochlorococcus marinus (strain SARG / CCMP1375 / SS120) GN=leuB PE=3 SV=1	45.6653	62.9825	51.4074	60.2769	62.1094	50.0171	53.3517	57.4678	8.8208	6.51722
1::PROA_PROMA	16	16	909.09	0.534083	1.09344	Glucose	Gamma-glutamyl phosphate reductase OS=Prochlorococcus marinus (strain SARG / CCMP1375 / SS120) GN=proA PE=3 SV=1	18.3699	14.9642	12.8902	19.9203	15.5267	15.0964	15.4081	16.8478	2.76671	2.66954
1::Q7VDA6_PROMA	9	9	468.6	0.535039	1.22506	Glucose	BioD-like N-terminal domain of phosphotransacetylase OS=Prochlorococcus marinus (strain SARG / CCMP1375 / SS120) GN=pta PE=4 SV=1	5.8877	5.70501	7.7446	5.10133	7.56333	11.0248	6.44577	7.89647	1.12852	2.97574
1::SYFB_PROMA	5	5	187.83	0.536197	1.10706	Glucose	Phenylalanine--tRNA ligase beta subunit OS=Prochlorococcus marinus (strain SARG / CCMP1375 / SS120) GN=pheT PE=3 SV=1	4.1572	3.27105	3.54333	3.68023	3.43396	5.03197	3.65719	4.04872	0.453913	0.86038
1::Q7VCD6_PROMA	4	4	245.73	0.538338	1.13299	Glucose	Sulfate permease OS=Prochlorococcus marinus (strain SARG / CCMP1375 / SS120) GN=SUL1 PE=4 SV=1	14.7333	9.95517	13.7706	14.541	11.2176	17.8151	12.8197	14.5245	2.52702	3.29881
1::Q7VBP8_PROMA	9	9	374.45	0.538524	1.09579	Control	N-acetylmuramoyl-L-alanine amidase OS=Prochlorococcus marinus (strain SARG / CCMP1375 / SS120) GN=amiC PE=4 SV=1	9.27086	7.91967	8.5674	9.68167	5.54875	8.27593	8.58598	7.83545	0.675785	2.10138
1::Q7V9K7_PROMA	13	13	819.72	0.539102	1.152	Glucose	NAD dependent epimerase/dehydratase OS=Prochlorococcus marinus (strain SARG / CCMP1375 / SS120) GN=wcaG PE=4 SV=1	19.7975	20.1486	25.1349	24.6984	18.2082	32.067	21.6937	24.9912	2.98539	6.93401
1::Q7VDA5_PROMA	3	3	239.78	0.540439	1.56701	Control	Cyanobacteria-specific protein OS=Prochlorococcus marinus (strain SARG / CCMP1375 / SS120) GN=Pro_0478 PE=4 SV=1	16.4157	23.3614	5.38108	9.45435	13.1707	6.1929	15.0527	9.60599	9.0673	3.49138
1::Q7VDI3_PROMA	3	3	163.15	0.542017	1.05727	Control	Pyrroline-5-carboxylate reductase OS=Prochlorococcus marinus (strain SARG / CCMP1375 / SS120) GN=proC PE=3 SV=1	4.60648	3.63653	4.39251	3.76864	4.03434	4.14811	4.21184	3.9837	0.509593	0.194738
1::Q7V9U1_PROMA	14	14	1018.71	0.54427	1.29441	Glucose	Photosystem I reaction center subunit II PsaD OS=Prochlorococcus marinus (strain SARG / CCMP1375 / SS120) GN=psaD PE=4 SV=1	547.04	437.33	682.926	544.255	478.13	1135.78	555.765	719.388	123.03	362.117
1::TAL_PROMA	9	8	414.32	0.545514	1.41188	Glucose	Transaldolase OS=Prochlorococcus marinus (strain SARG / CCMP1375 / SS120) GN=tal PE=3 SV=1	12.1608	8.0371	9.8836	24.0647	10.8293	7.57743	10.0272	14.1572	2.06562	8.73289
1::Q7VAF9_PROMA	2	2	49.33	0.546474	1.2371	Control	ABC-type metal ion transport system periplasmic component OS=Prochlorococcus marinus (strain SARG / CCMP1375 / SS120) GN=lraI PE=4 SV=1	4.76685	9.17536	4.47911	6.42108	4.55716	3.9125	6.14044	4.96358	2.63225	1.30274
1::Q7VAY5_PROMA	2	2	85.33	0.547253	1.10129	Control	Phosphatase, HAD superfamily OS=Prochlorococcus marinus (strain SARG / CCMP1375 / SS120) GN=hisB PE=4 SV=1	4.30896	5.69192	4.22611	3.35417	4.71155	4.85274	4.74233	4.30615	0.823409	0.827459
1::ARGB_PROMA	4	4	192.56	0.548917	1.21198	Glucose	Acetylglutamate kinase OS=Prochlorococcus marinus (strain SARG / CCMP1375 / SS120) GN=argB PE=3 SV=1	5.21158	4.79728	5.33707	5.9024	4.02814	8.66847	5.11531	6.19967	0.282475	2.3344
1::Q7VE83_PROMA	5	5	183.85	0.550143	1.14174	Control	Glutathione S-transferase zeta class OS=Prochlorococcus marinus (strain SARG / CCMP1375 / SS120) GN=gst PE=4 SV=1	6.2583	4.56962	4.44186	6.67218	4.06525	2.63674	5.08993	4.45806	1.01386	2.0462
1::Q7VBY4_PROMA	9	9	627.93	0.552838	1.09938	Glucose	Branched-chain amino acid aminotransferase OS=Prochlorococcus marinus (strain SARG / CCMP1375 / SS120) GN=ilvE PE=3 SV=1	46.7121	45.3961	59.4116	63.721	44.2179	58.6391	50.5066	55.526	7.74	10.1173
1::Q7VAP2_PROMA	4	4	110.17	0.555338	1.14137	Glucose	Lipid A disaccharide synthetase OS=Prochlorococcus marinus (strain SARG / CCMP1375 / SS120) GN=lpxB PE=4 SV=1	1.29574	1.14918	1.1703	1.32858	0.995325	1.8024	1.20507	1.37544	0.0792243	0.405574
1::Q7VB52_PROMA	2	2	126.31	0.555807	1.09679	Glucose	Translation initiation factor 1 (IF-1) OS=Prochlorococcus marinus (strain SARG / CCMP1375 / SS120) GN=infA PE=4 SV=1	11.8023	11.9199	11.8077	10.0889	13.8176	15.0622	11.8433	12.9896	0.0664214	2.588
1::Q7VBU7_PROMA	2	2	78.54	0.556857	1.19737	Control	Predicted Zn-dependent protease OS=Prochlorococcus marinus (strain SARG / CCMP1375 / SS120) GN=tldD PE=4 SV=1	0.792174	0.867991	0.576831	1.01384	0.488948	0.365478	0.745665	0.622754	0.151049	0.344268
1::RL28_PROMA	8	8	394.08	0.5587	1.04045	Glucose	50S ribosomal protein L28 OS=Prochlorococcus marinus (strain SARG / CCMP1375 / SS120) GN=rpmB PE=3 SV=2	18.2189	15.2996	17.8748	16.974	17.4699	19.0281	17.1311	17.824	1.59542	1.07186
1::Q7VC67_PROMA	4	3	204.69	0.559011	1.09872	Glucose	Protein containing glutaredoxin domain and PD1-like DNA-binding domain OS=Prochlorococcus marinus (strain SARG / CCMP1375 / SS120) GN=Pro_0875 PE=4 SV=1	1.85802	2.30239	2.18739	1.96569	2.12641	2.88236	2.11593	2.32482	0.23064	0.489486
1::Q7VBQ5_PROMA	4	4	232.84	0.559334	1.33192	Glucose	Aminotransferase, class V OS=Prochlorococcus marinus (strain SARG / CCMP1375 / SS120) GN=Pro_1037 PE=3 SV=1	9.45756	5.43355	7.1823	9.49308	5.089	14.8179	7.35781	9.80001	2.01774	4.87173
1::CYB6_PROMA	4	4	246.66	0.56102	1.20398	Control	Cytochrome b6 OS=Prochlorococcus marinus (strain SARG / CCMP1375 / SS120) GN=petB PE=3 SV=1	39.2884	21.0718	40.3411	39.0707	25.3007	19.2688	33.5671	27.8801	10.8341	10.1499
1::Q7VB36_PROMA	2	2	145.02	0.561373	1.16782	Glucose	Uncharacterized conserved membrane protein OS=Prochlorococcus marinus (strain SARG / CCMP1375 / SS120) GN=Pro_1264 PE=4 SV=1	17.249	13.3721	21.8629	19.9947	14.4848	26.8125	17.4947	20.4307	4.25074	6.17542
1::Q7V9M8_PROMA	2	2	55.7	0.561959	1.14958	Glucose	Acetyltransferase OS=Prochlorococcus marinus (strain SARG / CCMP1375 / SS120) GN=wecD PE=4 SV=1	3.03125	2.52545	3.9107	3.78255	2.59017	4.51082	3.1558	3.62785	0.700972	0.969626
1::RL10_PROMA	5	5	173.88	0.563045	1.09852	Glucose	50S ribosomal protein L10 OS=Prochlorococcus marinus (strain SARG / CCMP1375 / SS120) GN=rplJ PE=3 SV=1	6.82975	7.15955	10.0461	8.74376	7.31417	10.3456	8.0118	8.80116	1.76945	1.5165
1::PCBB_PROMA	8	5	542.35	0.567444	1.35581	Glucose	Divinyl chlorophyll a/b light-harvesting protein PcbB OS=Prochlorococcus marinus (strain SARG / CCMP1375 / SS120) GN=pcbB PE=1 SV=1	127.153	85.309	175.604	131.912	100.607	293.623	129.355	175.381	45.1877	103.59
1::Q7TV90_PROMA	5	4	284.05	0.567592	1.13701	Control	3-oxoacyl-[acyl-carrier-protein] synthase 2 OS=Prochlorococcus marinus (strain SARG / CCMP1375 / SS120) GN=fabB PE=3 SV=1	11.2213	9.61898	15.5435	11.209	7.69748	13.0929	12.1279	10.6664	3.06453	2.73831
1::LEU1_PROMA	3	3	167.39	0.569135	1.27177	Glucose	2-isopropylmalate synthase OS=Prochlorococcus marinus (strain SARG / CCMP1375 / SS120) GN=leuA PE=3 SV=1	1.17413	0.398321	0.708953	1.23775	0.501829	1.16183	0.760468	0.967138	0.390461	0.404753
1::Q7VBZ3_PROMA	11	11	559.64	0.570479	1.15207	Glucose	Cysteine sulfinate desulfinase/cysteine desulfurase OS=Prochlorococcus marinus (strain SARG / CCMP1375 / SS120) GN=nifS PE=4 SV=1	8.79624	8.55239	8.48121	12.5767	10.3448	6.83627	8.60995	9.91924	0.165215	2.89375
1::Q7VCK6_PROMA	2	2	107.7	0.570923	1.11508	Control	Uncharacterized protein OS=Prochlorococcus marinus (strain SARG / CCMP1375 / SS120) GN=Pro_0734 PE=4 SV=1	25.5831	31.2797	28.8899	25.5127	12.4192	38.9709	28.5842	25.6343	2.8606	13.2763
1::Q7VCA2_PROMA	7	7	363.04	0.571146	1.08687	Control	Ribulose-phosphate 3-epimerase OS=Prochlorococcus marinus (strain SARG / CCMP1375 / SS120) GN=rpe PE=3 SV=1	186.689	253.507	227.122	252.64	183.678	177.661	222.439	204.66	33.6542	41.6612
1::Y479_PROMA	5	4	243.08	0.57176	1.11294	Glucose	UPF0234 protein Pro_0479 OS=Prochlorococcus marinus (strain SARG / CCMP1375 / SS120) GN=Pro_0479 PE=3 SV=1	15.3478	12.0704	6.21592	13.5314	12.8381	11.0633	11.2114	12.4776	4.62613	1.27293
1::Q7VBP5_PROMA	5	5	267.46	0.571918	1.11106	Control	3-polyprenyl-4-hydroxybenzoate decarboxylase elated enzyme OS=Prochlorococcus marinus (strain SARG / CCMP1375 / SS120) GN=ubiD PE=4 SV=1	5.71959	5.51262	5.66374	7.71264	5.04131	2.45309	5.63198	5.06901	0.107078	2.62988
1::ATPX_PROMA	6	5	234.72	0.572283	1.14507	Glucose	ATP synthase subunit b' OS=Prochlorococcus marinus (strain SARG / CCMP1375 / SS120) GN=atpG PE=3 SV=1	8.65372	7.33592	10.4982	11.2807	7.07412	11.9758	8.82928	10.1102	1.58843	2.65218
1::GLYA_PROMA	6	6	202.4	0.572458	1.21897	Glucose	Serine hydroxymethyltransferase OS=Prochlorococcus marinus (strain SARG / CCMP1375 / SS120) GN=glyA PE=3 SV=1	3.65062	3.69626	5.79895	3.68282	4.4686	7.873	4.38194	5.34147	1.22737	2.22729
1::Q7VCJ8_PROMA	7	5	227.15	0.57266	1.11959	Control	ABC-type multidrug transport system ATPase and permease components OS=Prochlorococcus marinus (strain SARG / CCMP1375 / SS120) GN=mdlB PE=4 SV=1	2.80969	2.62005	3.26452	2.35552	1.43747	3.97258	2.89809	2.58852	0.331207	1.28351
1::Q7VAA1_PROMA	3	3	139.7	0.572848	1.12999	Control	Adhesin-like protein OS=Prochlorococcus marinus (strain SARG / CCMP1375 / SS120) GN=Pro_1563 PE=4 SV=1	3.30812	2.10081	3.02797	4.81929	1.44409	1.20295	2.8123	2.48878	0.631889	2.02189
1::RL14_PROMA	12	12	620.16	0.573497	1.04407	Glucose	50S ribosomal protein L14 OS=Prochlorococcus marinus (strain SARG / CCMP1375 / SS120) GN=rplN PE=3 SV=1	64.4225	57.1268	63.2839	71.7018	60.079	61.198	61.6111	64.3263	3.92502	6.41187
1::RL22_PROMA	11	11	583.18	0.576416	1.09476	Control	50S ribosomal protein L22 OS=Prochlorococcus marinus (strain SARG / CCMP1375 / SS120) GN=rplV PE=3 SV=1	97.4453	87.6938	72.7104	88.5859	89.8388	57.1068	85.9498	78.5105	12.4593	18.5467
1::Q7VA01_PROMA	12	12	541	0.576423	1.16479	Glucose	Ferredoxin-dependent glutamate synthase OS=Prochlorococcus marinus (strain SARG / CCMP1375 / SS120) GN=glsF PE=4 SV=1	6.1609	5.19072	9.03931	6.57302	6.26333	10.9147	6.79698	7.91702	2.00159	2.60069
1::CYF_PROMA	12	12	1060.37	0.577392	1.25741	Glucose	Cytochrome f OS=Prochlorococcus marinus (strain SARG / CCMP1375 / SS120) GN=petA PE=3 SV=1	75.9823	42.8838	72.3678	85.5703	45.0704	109.819	63.7446	80.1532	18.1562	32.7124
1::Q7VE05_PROMA	4	4	190.62	0.579129	1.08456	Glucose	Inactivated Zn-dependent hydrolase of the beta-lactamase fold OS=Prochlorococcus marinus (strain SARG / CCMP1375 / SS120) GN=Pro_0210 PE=4 SV=1	5.1849	8.53133	7.86992	6.90731	8.43432	8.06991	7.19539	7.80385	1.77226	0.797516
1::METK_PROMA	13	13	823.37	0.579912	1.12708	Glucose	S-adenosylmethionine synthase OS=Prochlorococcus marinus (strain SARG / CCMP1375 / SS120) GN=metK PE=3 SV=1	57.6714	83.0839	76.5238	98.5472	86.1393	60.2039	72.4264	81.6302	13.1924	19.5653
1::GCSH_PROMA	6	6	273.82	0.580768	1.13851	Control	Glycine cleavage system H protein OS=Prochlorococcus marinus (strain SARG / CCMP1375 / SS120) GN=gcvH PE=3 SV=1	52.2041	79.3417	71.6692	65.183	84.5566	28.7524	67.7383	59.4973	13.9893	28.3332
1::Q7VEF3_PROMA	10	10	371.35	0.580799	1.17284	Glucose	Glycosyltransferase OS=Prochlorococcus marinus (strain SARG / CCMP1375 / SS120) GN=wcaA PE=4 SV=1	10.071	8.98075	11.8514	13.3286	7.85958	15.0563	10.301	12.0815	1.44906	3.75693
1::Q7VAT2_PROMA	21	21	1186.09	0.581049	1.26895	Glucose	Dihydrolipoyl dehydrogenase OS=Prochlorococcus marinus (strain SARG / CCMP1375 / SS120) GN=lpd PE=4 SV=1	107.246	44.8994	79.9538	138.468	102.362	53.6913	77.3664	98.1738	31.2538	42.5435
1::Q7VDL6_PROMA	3	3	92.93	0.583681	1.15982	Glucose	Putative translation factor (SUA5) OS=Prochlorococcus marinus (strain SARG / CCMP1375 / SS120) GN=SUA5 PE=4 SV=1	2.85955	1.56774	1.7839	2.27474	1.74306	3.18609	2.0704	2.4013	0.69192	0.729793
1::Q7V9Z7_PROMA	2	2	103.73	0.584026	1.27806	Glucose	Beta-lactamase superfamily protein OS=Prochlorococcus marinus (strain SARG / CCMP1375 / SS120) GN=Pro_1674 PE=4 SV=1	0.937662	1.34724	2.644	1.57039	1.37421	3.35485	1.64297	2.09982	0.890777	1.09131
1::Q7VAX3_PROMA	23	23	1208.66	0.584893	1.08133	Glucose	Uncharacterized protein OS=Prochlorococcus marinus (strain SARG / CCMP1375 / SS120) GN=gumC PE=4 SV=1	15.9289	17.2068	21.2279	19.4813	16.4083	22.8955	18.1212	19.595	2.76532	3.24506
1::Q7VEH0_PROMA	4	4	356.25	0.585227	1.03895	Glucose	Predicted flavoprotein OS=Prochlorococcus marinus (strain SARG / CCMP1375 / SS120) GN=Pro_0043 PE=4 SV=1	78.5619	86.9254	90.6515	84.3125	97.2976	84.5048	85.3796	88.705	6.19124	7.44205
1::Q7VE48_PROMA	3	3	110.62	0.586476	1.11249	Glucose	Phytoene synthase, CrtB OS=Prochlorococcus marinus (strain SARG / CCMP1375 / SS120) GN=crtB PE=4 SV=1	1.09197	1.52719	2.49326	1.64686	1.93912	2.10156	1.70414	1.89584	0.717205	0.230416
1::Q7VDY4_PROMA	4	4	403.84	0.58752	1.11571	Glucose	Transcription termination/antitermination protein NusG OS=Prochlorococcus marinus (strain SARG / CCMP1375 / SS120) GN=nusG PE=3 SV=1	50.3729	54.6852	47.5558	71.1424	56.3506	42.7804	50.8713	56.7578	3.59073	14.1854
1::AMPA_PROMA	30	28	1534.4	0.588338	1.0619	Glucose	Probable cytosol aminopeptidase OS=Prochlorococcus marinus (strain SARG / CCMP1375 / SS120) GN=pepA PE=3 SV=1	128.712	188.842	160.651	159.4	164.162	184.243	159.401	169.268	30.0846	13.1853
1::Q7VD18_PROMA	9	9	445.52	0.588357	1.10447	Glucose	Dihydroorotase OS=Prochlorococcus marinus (strain SARG / CCMP1375 / SS120) GN=pyrC PE=3 SV=1	8.43149	13.4137	11.5684	9.81112	14.4953	12.5978	11.1378	12.3014	2.51884	2.35613
1::Q7VA48_PROMA	5	4	226.96	0.588388	1.22548	Glucose	Adenylosuccinate lyase OS=Prochlorococcus marinus (strain SARG / CCMP1375 / SS120) GN=purB PE=3 SV=1	5.68931	4.33734	9.44779	6.85884	5.17339	11.8333	6.49148	7.95518	2.64798	3.46268
1::HEM3_PROMA	16	16	938.58	0.59043	1.19185	Glucose	Porphobilinogen deaminase OS=Prochlorococcus marinus (strain SARG / CCMP1375 / SS120) GN=hemC PE=3 SV=1	40.4152	34.1407	32.0752	58.3287	41.3524	27.4069	35.5437	42.3627	4.34344	15.4856
1::PSAE_PROMA	5	5	267.9	0.590711	1.28146	Glucose	Photosystem I reaction center subunit IV OS=Prochlorococcus marinus (strain SARG / CCMP1375 / SS120) GN=psaE PE=3 SV=1	200.476	149.553	273.207	230.236	154.521	413.893	207.745	266.217	62.1468	133.377
1::Q7VAA3_PROMA	12	12	988.61	0.591786	1.26661	Control	Uncharacterized protein OS=Prochlorococcus marinus (strain SARG / CCMP1375 / SS120) GN=Pro_1561 PE=4 SV=1	1412.58	755.213	557.101	937.521	473.218	740.591	908.298	717.11	447.813	233.041
1::PSAB_PROMA	13	13	897.03	0.592669	1.29233	Glucose	Photosystem I P700 chlorophyll a apoprotein A2 OS=Prochlorococcus marinus (strain SARG / CCMP1375 / SS120) GN=psaB PE=3 SV=1	559.809	424.725	812.518	685.874	431.155	1205.36	599.017	774.129	196.847	394.574
1::Q7VEG9_PROMA	12	12	420.78	0.592867	1.1768	Glucose	Diflavin flavoprotein OS=Prochlorococcus marinus (strain SARG / CCMP1375 / SS120) GN=dfa3 PE=4 SV=1	4.07346	6.57032	6.5222	4.32912	8.14849	7.72337	5.72199	6.73366	1.42787	2.09321
1::Q7VEJ8_PROMA	6	6	379.28	0.595352	1.30574	Glucose	Conserved domain OS=Prochlorococcus marinus (strain SARG / CCMP1375 / SS120) GN=Pro_0015 PE=4 SV=1	19.3887	27.3275	31.2052	49.2805	35.3043	17.1605	25.9738	33.9151	6.02345	16.105
1::Q7VC93_PROMA	4	4	203.46	0.595366	1.22582	Glucose	Uracil phosphoribosyltransferase OS=Prochlorococcus marinus (strain SARG / CCMP1375 / SS120) GN=upp PE=4 SV=1	5.27011	3.5073	3.85428	7.52375	3.18536	4.77513	4.21056	5.16141	0.933851	2.19484
1::Q7VDK7_PROMA	7	5	197.1	0.595586	1.04473	Control	Putative neutral/alkaline invertase protein OS=Prochlorococcus marinus (strain SARG / CCMP1375 / SS120) GN=Pro_0369 PE=4 SV=1	3.16794	3.29797	3.80517	3.49189	2.9629	3.37657	3.42369	3.27712	0.336709	0.278161
1::LPXD_PROMA	3	3	171.59	0.59593	1.11826	Control	UDP-3-O-acylglucosamine N-acyltransferase OS=Prochlorococcus marinus (strain SARG / CCMP1375 / SS120) GN=lpxD PE=3 SV=1	4.09771	4.51301	3.26022	5.69405	3.63264	1.28886	3.95698	3.53852	0.638141	2.2041
1::Q7VD72_PROMA	3	3	156.87	0.597075	1.10872	Control	Arsenate reductase related protein OS=Prochlorococcus marinus (strain SARG / CCMP1375 / SS120) GN=arsC PE=4 SV=1	5.17402	4.32095	3.2643	4.4412	3.14979	3.91709	4.25309	3.83603	0.956666	0.649508
1::IF3_PROMA	4	3	182.8	0.597925	1.18508	Control	Translation initiation factor IF-3 OS=Prochlorococcus marinus (strain SARG / CCMP1375 / SS120) GN=infC PE=3 SV=1	1.46837	0.687001	0.826933	0.935692	0.765339	0.815523	0.994102	0.838851	0.416647	0.0875394
1::Q7VDW5_PROMA	5	5	197.91	0.598855	1.11297	Glucose	Predicted glutathione S-transferase OS=Prochlorococcus marinus (strain SARG / CCMP1375 / SS120) GN=ECM4 PE=3 SV=1	3.36783	4.14555	5.14498	3.89019	4.19782	6.00031	4.21945	4.69611	0.890877	1.1399
1::Q7VAM3_PROMA	2	2	87.9	0.600002	1.19422	Glucose	Uncharacterized conserved membrane protein OS=Prochlorococcus marinus (strain SARG / CCMP1375 / SS120) GN=Pro_1437 PE=4 SV=1	3.7983	2.16056	2.60335	4.11232	2.05347	4.05934	2.85407	3.40837	0.847166	1.17368
1::Q7VB15_PROMA	6	5	289.36	0.600322	1.15788	Glucose	SAM-dependent methyltransferase OS=Prochlorococcus marinus (strain SARG / CCMP1375 / SS120) GN=smtA PE=4 SV=1	4.0792	3.04575	5.45001	3.89942	3.9343	6.72656	4.19166	4.85343	1.20607	1.62227
1::Q7VAN7_PROMA	19	19	984.05	0.602046	1.0654	Control	Phosphoribosylamine--glycine ligase OS=Prochlorococcus marinus (strain SARG / CCMP1375 / SS120) GN=purD PE=3 SV=1	16.8753	20.6418	19.2492	18.5515	20.6397	14.0904	18.9221	17.7605	1.90446	3.3455
1::Q7VE45_PROMA	2	2	53.21	0.602599	1.07674	Glucose	Uncharacterized protein OS=Prochlorococcus marinus (strain SARG / CCMP1375 / SS120) GN=Pro_0169 PE=4 SV=1	1.78213	1.65118	1.87545	2.0751	1.50697	2.13406	1.76958	1.90538	0.112658	0.346287
1::RL15_PROMA	9	9	593.58	0.612206	1.15571	Glucose	50S ribosomal protein L15 OS=Prochlorococcus marinus (strain SARG / CCMP1375 / SS120) GN=rplO PE=3 SV=1	31.0251	42.9755	38.561	28.6779	54.2808	47.1293	37.5205	43.3627	6.04276	13.2105
1::Q7V9E8_PROMA	6	6	265.07	0.613592	1.04264	Glucose	Threonine synthase OS=Prochlorococcus marinus (strain SARG / CCMP1375 / SS120) GN=thrC PE=3 SV=1	14.7524	14.0633	18.6039	15.9709	16.2536	17.217	15.8065	16.4805	2.44699	0.653317
1::Q7VDU5_PROMA	15	14	834.56	0.614073	1.09787	Control	Predicted alternative thymidylate synthase OS=Prochlorococcus marinus (strain SARG / CCMP1375 / SS120) GN=THY1 PE=4 SV=1	75.1273	84.4193	59.3361	87.1256	66.673	45.5721	72.9609	66.4569	12.6812	20.7776
1::CH601_PROMA	23	21	1187.15	0.615229	1.12546	Glucose	60 kDa chaperonin 1 OS=Prochlorococcus marinus (strain SARG / CCMP1375 / SS120) GN=groL1 PE=3 SV=1	56.3605	45.7941	45.2505	72.0442	52.845	41.0097	49.135	55.2996	6.26332	15.6622
1::Q7VBV4_PROMA	6	4	169.93	0.616165	1.12382	Glucose	Exoribonuclease R OS=Prochlorococcus marinus (strain SARG / CCMP1375 / SS120) GN=vacB PE=4 SV=1	3.51016	2.57592	3.30501	2.91353	2.94061	4.69977	3.13036	3.51797	0.490998	1.02356
1::Q7VD69_PROMA	5	5	228.77	0.616311	1.06041	Glucose	Dihydroorotase OS=Prochlorococcus marinus (strain SARG / CCMP1375 / SS120) GN=pyrC PE=4 SV=1	2.8586	2.98106	4.06783	3.23507	3.38213	3.88878	3.3025	3.50199	0.66562	0.342942
1::RL3_PROMA;1::Q7VBW2_PROMA	17	17	1027.74	0.617501	1.05769	Glucose	50S ribosomal protein L3 OS=Prochlorococcus marinus (strain SARG / CCMP1375 / SS120) GN=rplC PE=3 SV=1	93.1946	68.8279	75.7958	94.7151	76.103	80.7193	79.2728	83.8458	12.5499	9.69195
1::Q7VAX1_PROMA	4	4	199.6	0.619106	1.05511	Glucose	ABC-type multidrug transport system ATPase and permease components OS=Prochlorococcus marinus (strain SARG / CCMP1375 / SS120) GN=mdlB PE=3 SV=1	1.48573	1.8193	2.20438	2.03796	1.83658	1.93846	1.83647	1.93767	0.359633	0.100693
1::Q7V9J6_PROMA	5	5	272.66	0.619304	1.09631	Control	Predicted chorismate lyase OS=Prochlorococcus marinus (strain SARG / CCMP1375 / SS120) GN=ubiC PE=4 SV=1	3.94784	5.30977	3.82501	5.36573	2.87089	3.69669	4.36087	3.97777	0.824065	1.27095
1::Q7VCA0_PROMA	10	10	461.02	0.619409	1.051	Glucose	Glucose-1-phosphate adenylyltransferase OS=Prochlorococcus marinus (strain SARG / CCMP1375 / SS120) GN=glgC PE=3 SV=1	30.8284	32.6872	33.1201	32.9778	29.6799	38.9062	32.2119	33.8546	1.21755	4.67521
1::Q7VED9_PROMA	9	9	511.46	0.619618	1.11611	Glucose	Biotin carboxylase OS=Prochlorococcus marinus (strain SARG / CCMP1375 / SS120) GN=accC PE=4 SV=1	8.8988	5.21116	16.9716	14.1637	8.41199	12.1147	10.3605	11.5635	6.01492	2.91522
1::Q7V9S7_PROMA	4	4	172.61	0.619722	1.07065	Glucose	Heme oxygenase OS=Prochlorococcus marinus (strain SARG / CCMP1375 / SS120) GN=ho1 PE=4 SV=1	2.84571	2.34547	2.64746	2.73217	2.34322	3.31704	2.61288	2.79747	0.251907	0.490183
1::Q7V9Z4_PROMA	4	3	145.35	0.620471	1.13558	Glucose	Uncharacterized protein OS=Prochlorococcus marinus (strain SARG / CCMP1375 / SS120) GN=Pro_1677 PE=4 SV=1	3.72322	2.76306	4.33821	3.85514	3.01585	5.42104	3.60817	4.09734	0.793854	1.22075
1::Q7VCE0_PROMA	29	29	1968.25	0.620966	1.28614	Control	O-acetylhomoserine sulfhydrylase OS=Prochlorococcus marinus (strain SARG / CCMP1375 / SS120) GN=MET17 PE=3 SV=1	678.592	1736.25	1997.29	930.044	1825.06	675.422	1470.71	1143.51	698.298	603.815
1::Q7VDQ0_PROMA	5	5	218.06	0.624454	1.04805	Control	7, 8-dihydro-6-hydroxymethylpterin-pyrophosphokinase OS=Prochlorococcus marinus (strain SARG / CCMP1375 / SS120) GN=folK PE=4 SV=1	11.2584	13.3241	12.6941	11.543	13.7181	10.3064	12.4255	11.8558	1.05873	1.72723
1::Q7VAD1_PROMA	15	14	975.52	0.625547	1.17275	Glucose	Phosphate-binding protein OS=Prochlorococcus marinus (strain SARG / CCMP1375 / SS120) GN=pstS PE=3 SV=1	55.5275	51.0629	59.7824	44.9698	57.3306	92.8126	55.4576	65.0377	4.36018	24.8351
1::Q7VA86_PROMA	3	3	176.77	0.626385	1.2385	Glucose	GTP cyclohydrolase I OS=Prochlorococcus marinus (strain SARG / CCMP1375 / SS120) GN=folE PE=4 SV=1	4.58994	2.59597	3.94839	4.74424	2.52279	6.52283	3.71143	4.59662	1.01789	2.0041
1::Q7VE37_PROMA	4	4	272.77	0.626466	1.11205	Control	Transcriptional regulator, contains HTH motif OS=Prochlorococcus marinus (strain SARG / CCMP1375 / SS120) GN=csgD PE=4 SV=1	10.94	17.8807	13.0464	10.5795	16.251	10.818	13.9557	12.5495	3.5586	3.20781
1::Q7V9I8_PROMA	4	4	220.29	0.628068	1.12285	Control	Uncharacterized protein OS=Prochlorococcus marinus (strain SARG / CCMP1375 / SS120) GN=Pro_1845 PE=4 SV=1	7.80832	7.39957	4.53256	9.63112	4.56945	3.38003	6.58015	5.8602	1.785	3.31942
1::RPOA_PROMA	9	9	599.05	0.62915	1.13118	Glucose	DNA-directed RNA polymerase subunit alpha OS=Prochlorococcus marinus (strain SARG / CCMP1375 / SS120) GN=rpoA PE=3 SV=1	69.1045	71.1313	60.8503	91.845	83.7879	51.8314	67.0287	75.8214	5.44576	21.1629
1::Q7VDH5_PROMA	19	19	1038.62	0.63122	1.15065	Glucose	Dihydrolipoamide S-acetyltransferase OS=Prochlorococcus marinus (strain SARG / CCMP1375 / SS120) GN=aceF PE=3 SV=1	152.653	177.887	150.952	206.151	227.645	120.234	160.497	184.676	15.0836	56.8346
1::Q7V9U2_PROMA	2	2	98.29	0.632747	1.18575	Glucose	Anthranilate/para-aminobenzoate synthase component I OS=Prochlorococcus marinus (strain SARG / CCMP1375 / SS120) GN=trpE PE=4 SV=1	3.57809	4.49171	6.70089	4.99954	3.96253	8.55229	4.92357	5.83812	1.60556	2.40705
1::PNP_PROMA	44	43	2740.34	0.635519	1.22254	Glucose	Polyribonucleotide nucleotidyltransferase OS=Prochlorococcus marinus (strain SARG / CCMP1375 / SS120) GN=pnp PE=3 SV=1	244.203	208.09	118.232	361.462	181.026	155.003	190.175	232.497	64.8681	112.442
1::Q7VA84_PROMA	3	3	116.17	0.637784	1.08474	Glucose	Uncharacterized conserved protein OS=Prochlorococcus marinus (strain SARG / CCMP1375 / SS120) GN=Pro_1581 PE=4 SV=1	3.24082	3.35094	2.82405	2.89622	3.0265	4.29101	3.1386	3.40458	0.277916	0.770434
1::Q7VAX6_PROMA	2	2	79.9	0.642223	1.46989	Glucose	Glycosyltransferase OS=Prochlorococcus marinus (strain SARG / CCMP1375 / SS120) GN=rfaG PE=4 SV=1	0.918987	0.727512	0.453852	0.279103	0.839245	1.96894	0.700117	1.02909	0.233774	0.860765
1::Q7VA00_PROMA	3	3	154.79	0.642299	1.3643	Glucose	Uncharacterized YCII family conserved protein OS=Prochlorococcus marinus (strain SARG / CCMP1375 / SS120) GN=Pro_1669 PE=4 SV=1	3.70985	3.44934	3.19561	6.13481	6.10099	1.89124	3.4516	4.70901	0.257125	2.44032
1::Q7VCW5_PROMA	4	4	125.26	0.642556	1.08058	Glucose	Uncharacterized protein OS=Prochlorococcus marinus (strain SARG / CCMP1375 / SS120) GN=Pro_0625 PE=4 SV=1	2.15585	2.0912	2.52083	2.15553	2.10536	3.05231	2.25596	2.43773	0.231653	0.532829
1::Q7VCX5_PROMA	5	3	307.74	0.644616	1.13982	Glucose	AbrB family trancriptional regulator fused to LRR containing domain OS=Prochlorococcus marinus (strain SARG / CCMP1375 / SS120) GN=Pro_0615 PE=4 SV=1	4.54777	3.13105	4.24992	5.33362	2.98617	5.27682	3.97625	4.5322	0.746957	1.3392
1::SYK_PROMA	4	4	159.63	0.646774	1.05591	Control	Lysine--tRNA ligase OS=Prochlorococcus marinus (strain SARG / CCMP1375 / SS120) GN=lysS PE=3 SV=1	1.87351	1.71226	1.96552	1.60077	1.45134	2.20525	1.85043	1.75246	0.1282	0.399188
1::Q7VCQ7_PROMA;1::Q7VCW9_PROMA	4	4	314.1	0.646826	1.21336	Control	Uncharacterized protein OS=Prochlorococcus marinus (strain SARG / CCMP1375 / SS120) GN=Pro_0683 PE=4 SV=1	10.1057	9.22028	4.34526	5.71003	5.83326	7.96554	7.89041	6.50295	3.10195	1.26814
1::Q7VC46_PROMA	6	5	232.74	0.650024	1.18486	Glucose	Uncharacterized membrane protein OS=Prochlorococcus marinus (strain SARG / CCMP1375 / SS120) GN=Pro_0896 PE=4 SV=1	5.75004	2.73293	3.87097	6.65834	2.89346	5.08592	4.11798	4.87924	1.52365	1.89093
1::Q7V9S3_PROMA	11	9	539.37	0.652929	1.14467	Glucose	L-lactate dehydrogenase (FMN-dependent) related enzyme OS=Prochlorococcus marinus (strain SARG / CCMP1375 / SS120) GN=lldD PE=4 SV=1	6.68402	6.86742	10.7882	6.82012	8.00411	13.0367	8.11322	9.28699	2.31844	3.30089
1::Q7VAY0_PROMA	7	6	287.13	0.653054	1.21019	Glucose	NAD dependent epimerase/dehydratase OS=Prochlorococcus marinus (strain SARG / CCMP1375 / SS120) GN=wcaG PE=4 SV=1	15.716	9.04864	14.7588	17.6153	8.866	21.3495	13.1745	15.9436	3.60498	6.40746
1::ARGC_PROMA	9	9	364.16	0.654033	1.11174	Glucose	N-acetyl-gamma-glutamyl-phosphate reductase OS=Prochlorococcus marinus (strain SARG / CCMP1375 / SS120) GN=argC PE=3 SV=1	3.01073	4.10944	10.0907	4.779	5.31553	9.03955	5.73695	6.37803	3.81026	2.3205
1::Q7VDM5_PROMA	10	10	504.56	0.654057	1.20273	Glucose	Ribosomal protein S1 OS=Prochlorococcus marinus (strain SARG / CCMP1375 / SS120) GN=rpsA PE=4 SV=1	14.1413	10.1641	6.36585	19.1089	8.68143	9.09895	10.2237	12.2964	3.88808	5.90349
1::RL20_PROMA	11	10	560.59	0.655648	1.25679	Glucose	50S ribosomal protein L20 OS=Prochlorococcus marinus (strain SARG / CCMP1375 / SS120) GN=rplT PE=3 SV=1	38.8002	47.9481	41.4977	27.451	75.4913	58.2364	42.7486	53.7262	4.70051	24.3357
1::TPIS_PROMA	5	5	277.19	0.655726	1.08594	Glucose	Triosephosphate isomerase OS=Prochlorococcus marinus (strain SARG / CCMP1375 / SS120) GN=tpiA PE=3 SV=1	5.43858	4.50229	7.75101	6.3563	5.15761	7.69837	5.89729	6.40409	1.67223	1.27106
1::Q7VAQ0_PROMA;1::Q7VCI9_PROMA	6	5	240.53	0.656349	1.08283	Glucose	Uncharacterized protein OS=Prochlorococcus marinus (strain SARG / CCMP1375 / SS120) GN=Pro_1407 PE=4 SV=1	4.28157	2.51736	3.07796	4.16219	3.66971	2.8631	3.29229	3.565	0.901422	0.655844
1::UCRI_PROMA	4	4	199.67	0.658322	1.17422	Glucose	Cytochrome b6-f complex iron-sulfur subunit OS=Prochlorococcus marinus (strain SARG / CCMP1375 / SS120) GN=petC PE=3 SV=1	54.7505	34.7856	50.624	45.72	38.2075	80.652	46.72	54.8598	10.5395	22.6503
1::Q7V9Q9_PROMA	8	7	427.39	0.658996	1.09701	Glucose	Transketolase OS=Prochlorococcus marinus (strain SARG / CCMP1375 / SS120) GN=tktA PE=3 SV=1	13.1675	12.0523	15.6163	15.7618	11.0474	17.9884	13.612	14.9325	1.82312	3.54399
1::Q7VBB6_PROMA	11	11	507.6	0.667997	1.01675	Glucose	Uncharacterized protein OS=Prochlorococcus marinus (strain SARG / CCMP1375 / SS120) GN=Pro_1181 PE=4 SV=1	33.1749	34.0083	32.876	33.5595	35.975	32.2003	33.353	33.9116	0.586786	1.91182
1::Q7VD20_PROMA	13	12	600.44	0.66871	1.11368	Control	Glutathione reductase OS=Prochlorococcus marinus (strain SARG / CCMP1375 / SS120) GN=gor PE=3 SV=1	7.51231	11.9631	7.18182	5.91884	10.3584	7.65898	8.88576	7.97874	2.67022	2.23699
1::TIG_PROMA	5	5	181.06	0.668871	1.08787	Glucose	Trigger factor OS=Prochlorococcus marinus (strain SARG / CCMP1375 / SS120) GN=tig PE=3 SV=1	5.5727	3.75455	2.66499	4.83595	3.35109	4.85893	3.99741	4.34866	1.46899	0.863994
1::Q7VC60_PROMA	12	12	771.59	0.670116	1.05251	Control	Ferritin OS=Prochlorococcus marinus (strain SARG / CCMP1375 / SS120) GN=ftn PE=3 SV=1	252.854	205.613	217.213	345.128	178.279	118.562	225.227	213.99	24.6187	117.429
1::Q7VAT7_PROMA	7	7	386.09	0.676505	1.04933	Glucose	Peptidyl-prolyl cis-trans isomerase OS=Prochlorococcus marinus (strain SARG / CCMP1375 / SS120) GN=fkpA PE=4 SV=1	125.694	163.373	134.751	141.524	170.425	132.779	141.273	148.243	19.6678	19.7015
1::RS12_PROMA	3	3	107.3	0.678538	1.26807	Control	30S ribosomal protein S12 OS=Prochlorococcus marinus (strain SARG / CCMP1375 / SS120) GN=rpsL PE=3 SV=1	4.73677	1.55656	2.26248	2.62334	1.43017	2.69359	2.85193	2.24903	1.67004	0.710026
1::CLPP2_PROMA	2	2	46.55	0.678841	1.08367	Glucose	ATP-dependent Clp protease proteolytic subunit 2 OS=Prochlorococcus marinus (strain SARG / CCMP1375 / SS120) GN=clpP2 PE=3 SV=1	8.00293	5.61374	8.18054	7.35314	6.41839	9.84955	7.26574	7.87369	1.43343	1.77382
1::Q7V9U3_PROMA	6	5	244.47	0.679823	1.31687	Glucose	Uncharacterized conserved protein OS=Prochlorococcus marinus (strain SARG / CCMP1375 / SS120) GN=Pro_1731 PE=4 SV=1	5.66446	7.94704	5.77101	14.7878	4.73716	5.99925	6.46084	8.50807	1.28819	5.47488
1::Q7VB19_PROMA	10	10	409.99	0.682609	1.05539	Control	1-deoxy-xylulose 5-phosphate synthase OS=Prochlorococcus marinus (strain SARG / CCMP1375 / SS120) GN=Pro_1281 PE=4 SV=1	14.8925	18.8565	19.1555	16.2248	20.0048	13.8985	17.6348	16.7094	2.37965	3.08187
1::Q7VB89_PROMA	4	4	203.25	0.684345	1.07826	Control	Uncharacterized protein OS=Prochlorococcus marinus (strain SARG / CCMP1375 / SS120) GN=Pro_1209 PE=4 SV=1	10.2676	7.17059	6.8541	7.21222	6.82195	8.49504	8.09745	7.50973	1.8861	0.875327
1::HIS7_PROMA	5	5	206.72	0.686167	1.10401	Control	Imidazoleglycerol-phosphate dehydratase OS=Prochlorococcus marinus (strain SARG / CCMP1375 / SS120) GN=hisB PE=3 SV=1	12.3815	15.2241	8.70069	13.0844	9.23145	10.57	12.1021	10.9619	3.27065	1.95616
1::Q7VBU1_PROMA	3	3	98.95	0.68625	1.06516	Glucose	Uncharacterized protein OS=Prochlorococcus marinus (strain SARG / CCMP1375 / SS120) GN=Pro_1001 PE=4 SV=1	6.79409	7.77478	6.22942	8.18289	8.12313	5.84756	6.93276	7.38453	0.781954	1.33138
1::Q7VCX8_PROMA	4	4	152.9	0.686525	1.09122	Glucose	Retron-type reverse transcriptase OS=Prochlorococcus marinus (strain SARG / CCMP1375 / SS120) GN=Pro_0612 PE=4 SV=1	6.14935	3.76351	3.53789	6.25765	4.57419	3.84591	4.48358	4.89258	1.447	1.23699
1::QUEF_PROMA	3	3	127.19	0.686534	1.07887	Glucose	NADPH-dependent 7-cyano-7-deazaguanine reductase OS=Prochlorococcus marinus (strain SARG / CCMP1375 / SS120) GN=queF PE=3 SV=1	0.787652	1.53175	1.06806	1.33092	1.32606	0.997667	1.12915	1.21821	0.375794	0.191015
1::Q7VBQ4_PROMA	27	27	2511.82	0.688345	1.07954	Glucose	Glutamine synthetase OS=Prochlorococcus marinus (strain SARG / CCMP1375 / SS120) GN=glnA PE=3 SV=1	1122.09	1269.55	973.154	1518.96	1139.47	973.989	1121.6	1210.81	148.198	279.403
1::PUR9_PROMA	4	4	229.41	0.68865	1.07242	Control	Bifunctional purine biosynthesis protein PurH OS=Prochlorococcus marinus (strain SARG / CCMP1375 / SS120) GN=purH PE=3 SV=1	6.34332	4.52103	4.49699	7.14414	3.75218	3.42766	5.12045	4.77466	1.05911	2.05844
1::ARLY_PROMA	5	5	181.75	0.688824	1.12343	Glucose	Argininosuccinate lyase OS=Prochlorococcus marinus (strain SARG / CCMP1375 / SS120) GN=argH PE=3 SV=1	1.43301	1.81885	1.09653	1.32985	1.27778	2.27747	1.44946	1.62837	0.36144	0.562739
1::Q7VAK6_PROMA	11	11	422.02	0.689214	1.05072	Control	DegT/DnrJ/EryC1/StrS aminotransferase family enzyme OS=Prochlorococcus marinus (strain SARG / CCMP1375 / SS120) GN=wecE PE=3 SV=1	21.6378	20.0534	17.9074	24.2138	18.2073	14.3006	19.8662	18.9073	1.87219	4.99351
1::PSAJ_PROMA	2	2	63.54	0.691621	1.19926	Glucose	Photosystem I reaction center subunit IX OS=Prochlorococcus marinus (strain SARG / CCMP1375 / SS120) GN=psaJ PE=3 SV=1	110.621	69.2682	113.513	111.085	67.7054	173.076	97.8006	117.289	24.7521	52.9583
1::Q7VC73_PROMA	2	2	75.1	0.69197	1.09918	Control	Uncharacterized conserved protein with a signal peptide OS=Prochlorococcus marinus (strain SARG / CCMP1375 / SS120) GN=Pro_0869 PE=4 SV=1	0.908958	0.627895	0.789148	0.5418	0.511752	1.06257	0.775334	0.705374	0.14104	0.309705
1::RS2_PROMA	17	17	742.24	0.692787	1.07378	Control	30S ribosomal protein S2 OS=Prochlorococcus marinus (strain SARG / CCMP1375 / SS120) GN=rpsB PE=3 SV=1	15.7457	10.857	12.7183	13.8634	7.94575	14.8102	13.107	12.2065	2.46739	3.72012
1::ATPA_PROMA	17	17	1279.92	0.693808	1.10036	Glucose	ATP synthase subunit alpha OS=Prochlorococcus marinus (strain SARG / CCMP1375 / SS120) GN=atpA PE=3 SV=1	86.6894	76.5702	106.396	88.9365	76.7651	131.018	89.8851	98.9064	15.1674	28.4673
1::PYRE_PROMA	2	2	90.46	0.69387	1.11251	Glucose	Orotate phosphoribosyltransferase OS=Prochlorococcus marinus (strain SARG / CCMP1375 / SS120) GN=pyrE PE=3 SV=1	1.05771	1.34351	2.18366	1.24972	1.57837	2.27265	1.52829	1.70025	0.585279	0.522237
1::Q7VE73_PROMA	10	10	408.9	0.693925	1.14249	Glucose	Predicted nucleoside-diphosphate sugar epimerase OS=Prochlorococcus marinus (strain SARG / CCMP1375 / SS120) GN=Pro_0140 PE=4 SV=1	3.61755	3.16175	4.65474	3.3855	3.35802	6.31974	3.81135	4.35442	0.765125	1.70207
1::OTC_PROMA	13	13	713.33	0.695364	1.08336	Glucose	Ornithine carbamoyltransferase OS=Prochlorococcus marinus (strain SARG / CCMP1375 / SS120) GN=argF PE=3 SV=1	26.8201	30.4161	23.1967	34.7371	30.6341	21.7667	26.811	29.0459	3.6097	6.62944
1::Q7VEA7_PROMA	2	2	71.66	0.697524	1.11371	Glucose	Periplasmic trypsin-like serine protease OS=Prochlorococcus marinus (strain SARG / CCMP1375 / SS120) GN=degQ PE=4 SV=1	0.760727	1.07215	1.47543	0.928291	1.09235	1.66387	1.10277	1.22817	0.358335	0.386141
1::NDK_PROMA	6	6	419.86	0.699036	1.06634	Control	Nucleoside diphosphate kinase OS=Prochlorococcus marinus (strain SARG / CCMP1375 / SS120) GN=ndk PE=3 SV=2	111.721	159.36	138.868	132.078	176.178	76.19	136.65	128.149	23.8969	50.1097
1::Q7VC36_PROMA	3	3	113.95	0.699376	1.17189	Glucose	2-polyprenyl-6-methoxyphenol hydroxylase related enzyme OS=Prochlorococcus marinus (strain SARG / CCMP1375 / SS120) GN=ubiH PE=4 SV=1	0.755254	0.358319	0.656259	0.552657	0.44972	1.07167	0.589944	0.691348	0.20661	0.333363
1::ILVD_PROMA	19	19	982.02	0.702358	1.02827	Glucose	Dihydroxy-acid dehydratase OS=Prochlorococcus marinus (strain SARG / CCMP1375 / SS120) GN=ilvD PE=3 SV=1	34.7071	45.2651	35.8204	39.2974	40.7828	38.986	38.5975	39.6887	5.80105	0.960197
1::CH602_PROMA	23	22	1360.15	0.703388	1.06403	Glucose	60 kDa chaperonin 2 OS=Prochlorococcus marinus (strain SARG / CCMP1375 / SS120) GN=groL2 PE=3 SV=1	61.2279	56.1243	47.2224	70.6777	48.1452	56.2891	54.8582	58.3707	7.0881	11.4096
1::Q7VEJ9_PROMA	3	3	208.73	0.70436	1.21701	Control	RNA-binding protein, RRM domain OS=Prochlorococcus marinus (strain SARG / CCMP1375 / SS120) GN=Pro_0013 PE=4 SV=1	143.409	118.922	48.9945	130.364	74.8714	50.5755	103.775	85.2703	48.9956	40.898
1::RL24_PROMA	8	8	477.11	0.708492	1.04646	Glucose	50S ribosomal protein L24 OS=Prochlorococcus marinus (strain SARG / CCMP1375 / SS120) GN=rplX PE=3 SV=1	12.1289	48.3938	42.2028	30.7649	46.4877	30.2454	34.2418	35.8327	19.3989	9.23117
1::Q7VC99_PROMA	14	14	705.16	0.709399	1.13551	Glucose	6-phosphogluconate dehydrogenase, decarboxylating OS=Prochlorococcus marinus (strain SARG / CCMP1375 / SS120) GN=gnd PE=3 SV=1	6.58989	8.45424	10.0622	6.31736	9.0464	13.1446	8.36876	9.50278	1.73771	3.43641
1::Q7VDT2_PROMA	10	10	435.96	0.709685	1.03127	Control	Repeats containing protein OS=Prochlorococcus marinus (strain SARG / CCMP1375 / SS120) GN=Pro_0286 PE=4 SV=1	10.6304	11.4874	12.2456	10.0528	12.9	10.3685	11.4545	11.1071	0.808113	1.56071
1::Q7VE64_PROMA	9	9	554.56	0.710085	1.04583	Control	Membrane protease subunit, stomatin/prohibitin family OS=Prochlorococcus marinus (strain SARG / CCMP1375 / SS120) GN=Pro_0149 PE=4 SV=1	47.1268	40.8293	47.9465	56.4829	42.2102	31.2537	45.3008	43.3156	3.89413	12.6509
1::SYDND_PROMA	13	12	547.93	0.710309	1.09164	Glucose	Aspartate--tRNA(Asp/Asn) ligase OS=Prochlorococcus marinus (strain SARG / CCMP1375 / SS120) GN=aspS PE=3 SV=1	9.5319	10.2887	12.1761	14.9851	11.2189	8.7249	10.6655	11.6429	1.36177	3.15155
1::PSBL_PROMA	3	3	152.2	0.710668	1.98998	Control	Photosystem II reaction center protein L OS=Prochlorococcus marinus (strain SARG / CCMP1375 / SS120) GN=psbL PE=3 SV=1	60.5114	8.10601	9.11532	16.5567	8.75597	13.7494	25.9109	13.0207	29.9692	3.9511
1::Q7VE13_PROMA	2	2	62.7	0.713475	1.16939	Control	1,4-dihydroxy-2-naphthoate phytyltransferase OS=Prochlorococcus marinus (strain SARG / CCMP1375 / SS120) GN=menA PE=3 SV=1	0.747413	0.355944	0.292743	0.551006	0.333641	0.30922	0.465367	0.397956	0.246295	0.133106
1::Q7VB37_PROMA	4	3	118.45	0.713908	1.05208	Control	Uncharacterized protein OS=Prochlorococcus marinus (strain SARG / CCMP1375 / SS120) GN=Pro_1263 PE=4 SV=1	3.6325	5.04182	3.93162	3.73273	4.39716	3.85206	4.20198	3.99398	0.742541	0.354219
1::Q7VAV7_PROMA	2	2	134.29	0.715227	1.08844	Glucose	Uncharacterized membrane protein OS=Prochlorococcus marinus (strain SARG / CCMP1375 / SS120) GN=Pro_1346 PE=4 SV=1	12.3201	10.7959	11.6526	9.03653	13.8695	14.9375	11.5895	12.6145	0.764032	3.14432
1::EFP_PROMA	7	7	353.68	0.716802	1.04335	Glucose	Elongation factor P OS=Prochlorococcus marinus (strain SARG / CCMP1375 / SS120) GN=efp PE=3 SV=1	25.5357	47.569	39.4366	37.3433	42.1936	37.8832	37.5137	39.14	11.1418	2.65819
1::SYV_PROMA	11	10	444.48	0.717282	1.12083	Glucose	Valine--tRNA ligase OS=Prochlorococcus marinus (strain SARG / CCMP1375 / SS120) GN=valS PE=3 SV=1	4.20965	4.51226	6.36495	5.14209	3.95573	7.81193	5.02895	5.63658	1.16686	1.97509
1::Q7VCE7_PROMA	5	5	237.58	0.717404	1.06345	Glucose	Isochorismatase family hydrolase OS=Prochlorococcus marinus (strain SARG / CCMP1375 / SS120) GN=pncA PE=4 SV=1	9.36803	9.22614	13.7117	10.2459	10.0055	14.1043	10.7686	11.4519	2.54978	2.30017
1::Q7VB48_PROMA	3	3	136.76	0.718165	1.1549	Control	Alpha/beta superfamily hydrolase OS=Prochlorococcus marinus (strain SARG / CCMP1375 / SS120) GN=mhpC PE=4 SV=1	2.41754	1.89929	4.23014	2.78481	2.16706	2.44876	2.84899	2.46687	1.22386	0.309275
1::Q7VDK2_PROMA	3	2	110.72	0.718808	1.19948	Glucose	Aldehyde dehydrogenase OS=Prochlorococcus marinus (strain SARG / CCMP1375 / SS120) GN=Pro_0374 PE=3 SV=1	0.808679	0.822784	1.11746	0.733968	0.740443	1.82286	0.916307	1.09909	0.174345	0.626809
1::Q7V9R5_PROMA	2	2	107.18	0.72057	1.06975	Control	Uncharacterized protein OS=Prochlorococcus marinus (strain SARG / CCMP1375 / SS120) GN=Pro_1763 PE=4 SV=1	3.11217	4.75649	4.31688	2.03249	5.01736	4.34112	4.06185	3.79699	0.85131	1.56506
1::GSA_PROMA	14	14	824.84	0.721379	1.10795	Glucose	Glutamate-1-semialdehyde 2,1-aminomutase OS=Prochlorococcus marinus (strain SARG / CCMP1375 / SS120) GN=hemL PE=3 SV=1	20.0972	21.4825	28.9152	21.0165	21.0001	36.0884	23.4983	26.035	4.74203	8.70652
1::Q7V9R2_PROMA	7	7	277.44	0.722304	1.13398	Glucose	Glutamine--fructose-6-phosphate aminotransferase [isomerizing] OS=Prochlorococcus marinus (strain SARG / CCMP1375 / SS120) GN=glmS PE=3 SV=1	3.78183	3.3611	4.56216	3.58491	3.26204	6.42636	3.9017	4.42444	0.609434	1.74122
1::PURT_PROMA	2	2	90.54	0.723496	1.08468	Glucose	Phosphoribosylglycinamide formyltransferase 2 OS=Prochlorococcus marinus (strain SARG / CCMP1375 / SS120) GN=purT PE=3 SV=1	3.7195	2.84317	3.22366	4.52218	3.43226	2.6606	3.26211	3.53835	0.439427	0.935316
1::SYI_PROMA	4	3	131.91	0.725321	1.04917	Control	Isoleucine--tRNA ligase OS=Prochlorococcus marinus (strain SARG / CCMP1375 / SS120) GN=ileS PE=3 SV=1	6.10914	4.88961	8.05948	3.64072	4.3507	10.1736	6.35274	6.05502	1.59891	3.58446
1::Q7VCL9_PROMA	2	2	93.63	0.725783	1.01399	Control	Uncharacterized conserved protein OS=Prochlorococcus marinus (strain SARG / CCMP1375 / SS120) GN=Pro_0721 PE=4 SV=1	4.95309	3.53829	4.10519	7.48052	2.27702	2.66521	4.19886	4.14091	0.712036	2.89869
1::Q7VCC7_PROMA	2	2	103.97	0.726182	1.17587	Glucose	Uncharacterized protein OS=Prochlorococcus marinus (strain SARG / CCMP1375 / SS120) GN=Pro_0813 PE=4 SV=1	289.884	185.072	314.299	263.518	192.278	472.265	263.085	309.353	68.6552	145.512
1::Q7VAP0_PROMA	2	2	81.02	0.727733	1.09229	Glucose	UDP-3-O-[3-hydroxymyristoyl] N-acetylglucosamine deacetylase OS=Prochlorococcus marinus (strain SARG / CCMP1375 / SS120) GN=lpxC PE=4 SV=1	1.4529	0.676405	1.20791	1.19588	0.904001	1.54533	1.11241	1.21507	0.396962	0.321096
1::Q7VDV4_PROMA	2	2	99	0.728098	1.08857	Glucose	Predicted amidase OS=Prochlorococcus marinus (strain SARG / CCMP1375 / SS120) GN=Pro_0264 PE=4 SV=1	1.41768	1.35383	2.1299	1.32735	1.69136	2.3168	1.6338	1.7785	0.430817	0.500448
1::Q7VDE6_PROMA	3	2	115.98	0.729166	1.0525	Control	DNA topoisomerase 1 OS=Prochlorococcus marinus (strain SARG / CCMP1375 / SS120) GN=topA PE=3 SV=1	2.89698	2.66424	2.11349	2.83726	2.51568	1.93897	2.55824	2.43064	0.402356	0.455144
1::KPRS_PROMA	2	2	74.77	0.730495	1.06176	Control	Ribose-phosphate pyrophosphokinase OS=Prochlorococcus marinus (strain SARG / CCMP1375 / SS120) GN=prs PE=3 SV=1	2.24147	0.735834	1.06302	3.13501	0.169733	0.500557	1.34677	1.26843	0.791909	1.62495
1::DAPB_PROMA	5	5	248.55	0.73113	1.11304	Glucose	4-hydroxy-tetrahydrodipicolinate reductase OS=Prochlorococcus marinus (strain SARG / CCMP1375 / SS120) GN=dapB PE=3 SV=1	12.9304	6.93372	8.24423	14.7327	7.50787	9.04512	9.36946	10.4285	3.15274	3.80589
1::AROQ_PROMA	4	4	192.12	0.731285	1.21874	Control	3-dehydroquinate dehydratase OS=Prochlorococcus marinus (strain SARG / CCMP1375 / SS120) GN=aroQ PE=3 SV=1	8.80033	13.4119	4.16598	5.36371	11.0425	5.23759	8.79273	7.21461	4.62296	3.31567
1::Q7VC69_PROMA	9	9	467.8	0.733008	1.0175	Control	NAD dependent epimerase/dehydratase OS=Prochlorococcus marinus (strain SARG / CCMP1375 / SS120) GN=wcaG PE=4 SV=1	19.54	20.5502	19.857	21.7357	18.4407	18.74	19.9824	19.6388	0.516622	1.82212
1::Q7VCG7_PROMA	14	14	561.95	0.73361	1.07923	Glucose	Uncharacterized protein OS=Prochlorococcus marinus (strain SARG / CCMP1375 / SS120) GN=Pro_0773 PE=4 SV=1	17.1425	25.6753	17.1229	27.2362	21.1754	16.278	19.9802	21.5632	4.93211	5.48935
1::Q7VBH0_PROMA	4	3	227.69	0.738527	1.04167	Control	Glucose-6-phosphate 1-dehydrogenase OS=Prochlorococcus marinus (strain SARG / CCMP1375 / SS120) GN=zwf PE=3 SV=1	4.13209	3.27345	4.25525	3.5901	3.3273	4.27688	3.88693	3.73143	0.534847	0.490309
1::Q7VDP8_PROMA	8	8	574.72	0.744992	1.11746	Control	ABC-type transport system involved in resistance to organic solvents periplasmic component OS=Prochlorococcus marinus (strain SARG / CCMP1375 / SS120) GN=ttg2C PE=4 SV=1	29.5945	31.492	61.1272	49.9405	40.0549	19.3721	40.7379	36.4558	17.6831	15.5988
1::Q7VCR4_PROMA;1::Q7VBT4_PROMA	16	13	942.12	0.745464	1.06622	Control	ABC-type amino acid transport/signal transduction systems, periplasmic component/domain OS=Prochlorococcus marinus (strain SARG / CCMP1375 / SS120) GN=Pro_0676 PE=4 SV=1	20.9923	13.6035	21.2764	21.8853	9.8986	20.6184	18.6241	17.4674	4.35029	6.58535
1::Q7VBW4_PROMA	21	21	1547.41	0.746189	1.04038	Glucose	Peroxiredoxin, AhpC/TSA family OS=Prochlorococcus marinus (strain SARG / CCMP1375 / SS120) GN=ahpC PE=4 SV=1	1822.28	2579.38	1788.44	2401.99	2179.17	1858.92	2063.37	2146.69	447.201	272.991
1::PCBD_PROMA	7	7	430.06	0.748073	1.18135	Glucose	Divinyl chlorophyll a/b light-harvesting protein PcbD OS=Prochlorococcus marinus (strain SARG / CCMP1375 / SS120) GN=pcbD PE=1 SV=1	124.061	70.4372	188.215	152.317	74.8237	224.978	127.571	150.706	58.9675	75.09
1::Q7VC20_PROMA	5	5	166.67	0.749267	1.05944	Control	ABC-type antimicrobial peptide transport system permease component OS=Prochlorococcus marinus (strain SARG / CCMP1375 / SS120) GN=salY PE=4 SV=1	2.51724	1.70641	2.30078	2.21926	1.13327	2.80584	2.17481	2.05279	0.419836	0.84862
1::Q7VDU1_PROMA	4	4	183.95	0.750484	1.0904	Glucose	Global nitrogen regulator OS=Prochlorococcus marinus (strain SARG / CCMP1375 / SS120) GN=ntcA PE=4 SV=1	2.18638	1.13966	1.38152	1.80629	1.15749	2.16937	1.56919	1.71105	0.548011	0.512617
1::EFTU_PROMA	23	22	1397.5	0.751023	1.04128	Glucose	Elongation factor Tu OS=Prochlorococcus marinus (strain SARG / CCMP1375 / SS120) GN=tuf PE=3 SV=1	94.3864	68.4191	75.7109	96.8758	76.408	75.0791	79.5055	82.7876	13.3931	12.2188
1::Q7VA09_PROMA	2	2	106.84	0.751501	1.03768	Control	Prephenate dehydratase OS=Prochlorococcus marinus (strain SARG / CCMP1375 / SS120) GN=pheA PE=4 SV=1	4.17314	4.24259	3.58662	4.35189	4.45828	2.75634	4.00078	3.8555	0.36035	0.953387
1::PCYA_PROMA	5	5	320.36	0.751946	1.02001	Control	Phycocyanobilin:ferredoxin oxidoreductase OS=Prochlorococcus marinus (strain SARG / CCMP1375 / SS120) GN=pcyA PE=3 SV=1	7.77345	9.28948	9.15849	10.6353	11.2196	3.85221	8.74047	8.56903	0.840025	4.09532
1::RS4_PROMA	6	6	301.67	0.752561	1.09979	Glucose	30S ribosomal protein S4 OS=Prochlorococcus marinus (strain SARG / CCMP1375 / SS120) GN=rpsD PE=3 SV=1	9.24687	9.96269	11.9687	8.87846	9.56975	15.8412	10.3927	11.4298	1.41094	3.83601
1::PCBF_PROMA	8	8	380.23	0.756047	1.16344	Glucose	Divinyl chlorophyll a/b light-harvesting protein PcbF OS=Prochlorococcus marinus (strain SARG / CCMP1375 / SS120) GN=pcbF PE=2 SV=1	24.691	21.4227	36.7909	25.8041	20.5628	50.0873	27.6349	32.1514	8.09596	15.7524
1::Q7VBF0_PROMA	2	2	74.05	0.756718	1.06972	Glucose	Beta-lactamase class A OS=Prochlorococcus marinus (strain SARG / CCMP1375 / SS120) GN=penP PE=4 SV=1	0.590098	0.584901	0.544833	0.828242	0.492635	0.518864	0.573277	0.613247	0.0247698	0.186652
1::Q7VD73_PROMA	6	6	404.19	0.756847	1.06408	Control	Inorganic pyrophosphatase OS=Prochlorococcus marinus (strain SARG / CCMP1375 / SS120) GN=ppa PE=3 SV=1	27.6745	40.9922	27.7452	33.151	31.5331	25.9218	32.1373	30.2019	7.66868	3.79395
1::NDHH_PROMA	3	3	108.95	0.758675	1.07053	Glucose	NAD(P)H-quinone oxidoreductase subunit H OS=Prochlorococcus marinus (strain SARG / CCMP1375 / SS120) GN=ndhH PE=3 SV=1	1.51402	1.6954	2.19984	1.82804	1.49189	2.47082	1.80309	1.93025	0.355366	0.497408
1::SYGA_PROMA	6	5	260.16	0.759173	1.10635	Glucose	Glycine--tRNA ligase alpha subunit OS=Prochlorococcus marinus (strain SARG / CCMP1375 / SS120) GN=glyQ PE=3 SV=1	1.89685	2.405	3.16896	1.79929	2.77684	3.68918	2.49027	2.7551	0.640329	0.945132
1::Q7V9Q6_PROMA	5	5	240.68	0.761907	1.083	Glucose	Probable N-acyl-L-amino acid amidohydrolase OS=Prochlorococcus marinus (strain SARG / CCMP1375 / SS120) GN=Pro_1773 PE=4 SV=1	4.42773	3.50899	5.79714	4.42208	3.7967	6.65501	4.57795	4.95793	1.15145	1.50261
1::GCSP_PROMA	18	18	947.99	0.76217	1.05064	Glucose	Glycine dehydrogenase (decarboxylating) OS=Prochlorococcus marinus (strain SARG / CCMP1375 / SS120) GN=gcvP PE=3 SV=1	14.5381	18.9163	19.8677	16.7505	16.4283	22.8438	17.774	18.6742	2.84251	3.61457
1::SYW_PROMA	3	3	81.95	0.768814	1.04954	Glucose	Tryptophan--tRNA ligase OS=Prochlorococcus marinus (strain SARG / CCMP1375 / SS120) GN=trpS PE=3 SV=1	2.9121	1.63027	2.37852	2.73706	1.94406	2.58262	2.30697	2.42124	0.643908	0.420408
1::Q7VBS4_PROMA	7	7	489.48	0.771935	1.07888	Glucose	Aspartate aminotransferase family enzyme OS=Prochlorococcus marinus (strain SARG / CCMP1375 / SS120) GN=Pro_1018 PE=3 SV=1	11.6186	12.0354	8.57376	8.64763	10.9618	15.1607	10.7426	11.59	1.88981	3.30168
1::G3XCS7_PROMA	6	6	472.28	0.774175	1.08871	Glucose	Cell division protein FtsZ OS=Prochlorococcus marinus (strain SARG / CCMP1375 / SS120) GN=ftsZ PE=3 SV=1	16.7663	21.5443	20.6029	14.6737	22.6061	26.8596	19.6378	21.3798	2.53099	6.18479
1::Q7VD54_PROMA	2	2	98.46	0.774582	1.06831	Glucose	Uncharacterized protein OS=Prochlorococcus marinus (strain SARG / CCMP1375 / SS120) GN=Pro_0529 PE=4 SV=1	6.27587	5.77347	8.50791	5.86815	6.5415	9.55197	6.85242	7.32054	1.45554	1.96158
1::SURE_PROMA	7	7	410.91	0.775373	1.03884	Control	5'-nucleotidase SurE OS=Prochlorococcus marinus (strain SARG / CCMP1375 / SS120) GN=surE PE=3 SV=1	14.4464	16.7931	12.4466	16.7242	13.8497	11.4788	14.562	14.0176	2.17553	2.62675
1::PSBA_PROMA	9	9	693.89	0.778294	1.1212	Glucose	Photosystem II protein D1 OS=Prochlorococcus marinus (strain SARG / CCMP1375 / SS120) GN=psbA PE=2 SV=2	298.214	137.68	300.064	274.701	159.923	390.529	245.319	275.051	93.2228	115.304
1::Q7VBM4_PROMA	7	7	352.57	0.778438	1.05556	Glucose	Zn-dependent oligopeptidase OS=Prochlorococcus marinus (strain SARG / CCMP1375 / SS120) GN=dcp PE=3 SV=1	5.2617	5.83437	8.60671	7.02507	8.42377	5.3487	6.56759	6.93252	1.78899	1.53962
1::Q7VBI8_PROMA	2	2	57.38	0.778953	1.10964	Glucose	Uncharacterized conserved membrane protein OS=Prochlorococcus marinus (strain SARG / CCMP1375 / SS120) GN=Pro_1104 PE=4 SV=1	0.307209	0.640047	0.870225	0.983327	0.499793	0.533625	0.605827	0.672248	0.283064	0.269932
1::RS18_PROMA	3	3	108.74	0.780867	1.08303	Control	30S ribosomal protein S18 OS=Prochlorococcus marinus (strain SARG / CCMP1375 / SS120) GN=rpsR PE=3 SV=1	9.4373	6.23095	4.44644	9.56206	4.44593	4.5647	6.7049	6.19089	2.52896	2.92012
1::Q7VCR3_PROMA	6	6	446.98	0.781402	1.11406	Glucose	Uncharacterized protein OS=Prochlorococcus marinus (strain SARG / CCMP1375 / SS120) GN=Pro_0677 PE=4 SV=1	5.96135	3.30326	5.76785	4.36551	4.08247	8.29905	5.01082	5.58234	1.48196	2.35699
1::Q7VDX6_PROMA	10	10	622.59	0.781417	1.02261	Glucose	Thioredoxin reductase OS=Prochlorococcus marinus (strain SARG / CCMP1375 / SS120) GN=trxB PE=4 SV=1	45.0277	60.3341	55.6177	51.2549	58.5948	54.7698	53.6598	54.8731	7.8388	3.67104
1::Q7VED4_PROMA	3	3	129.22	0.783863	1.07541	Glucose	ABC-type uncharacterized transport system permease and ATPase component OS=Prochlorococcus marinus (strain SARG / CCMP1375 / SS120) GN=Pro_0079 PE=3 SV=1	1.04127	0.891615	1.47115	1.19012	0.869014	1.60159	1.13468	1.22024	0.300846	0.367214
1::Q7VDA8_PROMA	12	12	600.44	0.78394	1.14407	Control	Methionine aminopeptidase OS=Prochlorococcus marinus (strain SARG / CCMP1375 / SS120) GN=map PE=3 SV=1	20.83	26.5138	9.08356	10.3523	26.4257	12.5438	18.8091	16.4406	8.8891	8.71647
1::Q7V9I7_PROMA	4	4	453.4	0.785415	1.14514	Glucose	Uncharacterized protein OS=Prochlorococcus marinus (strain SARG / CCMP1375 / SS120) GN=Pro_1846 PE=4 SV=1	134.23	139.437	110.905	224.623	100.337	115.427	128.19	146.796	15.1944	67.8212
1::Q7VEC0_PROMA	3	3	122.98	0.785582	1.09054	Glucose	Peroxiredoxin OS=Prochlorococcus marinus (strain SARG / CCMP1375 / SS120) GN=ccp PE=4 SV=1	2.31797	3.54863	2.6222	1.99842	3.80713	3.45178	2.8296	3.08578	0.64101	0.958292
1::PANB_PROMA	7	7	525.96	0.785807	1.04528	Control	3-methyl-2-oxobutanoate hydroxymethyltransferase OS=Prochlorococcus marinus (strain SARG / CCMP1375 / SS120) GN=panB PE=3 SV=1	24.7906	35.9741	31.3356	31.2074	31.2901	25.6132	30.7001	29.3703	5.61877	3.25393
1::YC48L_PROMA	6	6	360.68	0.789609	1.13967	Glucose	Ycf48-like protein OS=Prochlorococcus marinus (strain SARG / CCMP1375 / SS120) GN=Pro_0327 PE=3 SV=1	3.86135	2.14929	5.56611	3.40728	2.71046	7.07598	3.85891	4.3979	1.70841	2.3453
1::RL1_PROMA	9	9	517.23	0.790373	1.09349	Glucose	50S ribosomal protein L1 OS=Prochlorococcus marinus (strain SARG / CCMP1375 / SS120) GN=rplA PE=3 SV=1	47.8457	30.3026	29.0142	54.2604	26.7508	36.1701	35.7208	39.0605	10.5202	13.9807
1::PSBE_PROMA	2	2	76.47	0.792676	1.32362	Control	Cytochrome b559 subunit alpha OS=Prochlorococcus marinus (strain SARG / CCMP1375 / SS120) GN=psbE PE=3 SV=1	84.9799	17.6963	39.5507	45.2351	20.1388	42.0791	47.409	35.8177	34.3232	13.6697
1::RL21_PROMA	7	7	424.41	0.795446	1.01704	Control	50S ribosomal protein L21 OS=Prochlorococcus marinus (strain SARG / CCMP1375 / SS120) GN=rplU PE=3 SV=1	80.4945	81.356	71.1627	82.894	74.7456	71.4699	77.671	76.3698	5.65283	5.88272
1::RL27_PROMA	3	3	249.88	0.795788	1.03179	Glucose	50S ribosomal protein L27 OS=Prochlorococcus marinus (strain SARG / CCMP1375 / SS120) GN=rpmA PE=3 SV=1	27.497	19.7412	26.109	28.8292	24.7518	22.0978	24.4491	25.2263	4.13578	3.39065
1::Q7VAQ2_PROMA	3	3	297.62	0.799487	1.01595	Glucose	ABC-type transport system involved in resistance to organic solvents permease component OS=Prochlorococcus marinus (strain SARG / CCMP1375 / SS120) GN=ttg2B PE=4 SV=1	9.06293	9.01645	10.7115	10.3702	9.64764	9.23217	9.59697	9.75001	0.965518	0.5759
1::Q7VBN9_PROMA	2	2	87.1	0.802447	1.18682	Glucose	1,4-dihydroxy-2-naphthoyl-CoA synthase OS=Prochlorococcus marinus (strain SARG / CCMP1375 / SS120) GN=menB PE=3 SV=1	1.64356	1.62375	2.47173	1.28888	1.71079	3.81154	1.91302	2.2704	0.483961	1.35123
1::Q7VBI7_PROMA	8	8	425.51	0.803276	1.11316	Glucose	Diaminopimelate decarboxylase OS=Prochlorococcus marinus (strain SARG / CCMP1375 / SS120) GN=lysA PE=3 SV=1	3.81291	4.06179	6.05607	4.31752	3.51501	7.67466	4.64359	5.16906	1.22955	2.2067
1::SFSA_PROMA	2	2	78.79	0.804107	1.35502	Glucose	Sugar fermentation stimulation protein homolog OS=Prochlorococcus marinus (strain SARG / CCMP1375 / SS120) GN=sfsA PE=3 SV=1	1.48243	1.24938	1.29823	1.38065	0.572433	3.50771	1.34335	1.82027	0.1229	1.51622
1::Q7VBY0_PROMA	6	6	358.1	0.804249	1.02844	Glucose	Uncharacterized protein OS=Prochlorococcus marinus (strain SARG / CCMP1375 / SS120) GN=Pro_0962 PE=4 SV=1	41.5852	49.0659	41.1229	51.6104	39.5539	44.3568	43.9247	45.1737	4.45845	6.0696
1::Q7VD52_PROMA	6	6	274.81	0.805172	1.02408	Glucose	Creatinine amidohydrolase related enzyme OS=Prochlorococcus marinus (strain SARG / CCMP1375 / SS120) GN=Pro_0531 PE=4 SV=1	27.7029	33.599	26.7642	33.5647	29.5958	27.026	29.3553	30.0622	3.70493	3.2942
1::RS20_PROMA	5	5	240.49	0.806538	1.03091	Glucose	30S ribosomal protein S20 OS=Prochlorococcus marinus (strain SARG / CCMP1375 / SS120) GN=rpsT PE=3 SV=1	10.2154	12.0611	9.09614	12.038	11.18	9.12429	10.4576	10.7808	1.49724	1.49731
1::Q7VA08_PROMA	3	2	132.11	0.807759	1.07778	Glucose	UbiE/COQ5 family methyltransferase OS=Prochlorococcus marinus (strain SARG / CCMP1375 / SS120) GN=Pro_1661 PE=4 SV=1	1.11072	1.2604	2.16117	1.57627	1.08294	2.22563	1.51076	1.62828	0.568219	0.573119
1::PCBG_PROMA	11	11	576.07	0.813045	1.04777	Control	Divinyl chlorophyll a/b light-harvesting protein PcbG OS=Prochlorococcus marinus (strain SARG / CCMP1375 / SS120) GN=pcbG PE=1 SV=1	675.684	467.647	737.77	697.536	410.837	686.967	627.033	598.447	141.481	162.561
1::Q7VEI0_PROMA	4	4	261.45	0.814096	1.06373	Glucose	Predicted membrane protein OS=Prochlorococcus marinus (strain SARG / CCMP1375 / SS120) GN=Pro_0033 PE=4 SV=1	182.891	173.09	132.92	211.896	183.711	124.451	162.967	173.353	26.4792	44.6335
1::RS10_PROMA	6	6	334.12	0.816453	1.02391	Control	30S ribosomal protein S10 OS=Prochlorococcus marinus (strain SARG / CCMP1375 / SS120) GN=rpsJ PE=3 SV=1	12.0202	5.11547	9.54955	15.7193	4.78382	5.55893	8.89506	8.68734	3.49856	6.10215
1::Q7VAL1_PROMA	2	2	136.78	0.817154	1.47504	Control	Uncharacterized protein OS=Prochlorococcus marinus (strain SARG / CCMP1375 / SS120) GN=Pro_1449 PE=4 SV=1	109.473	15.7687	36.3245	48.7787	19.7068	41.0476	53.8553	36.511	49.2505	15.0575
1::Q7VCD9_PROMA	5	5	253.73	0.817264	1.07398	Glucose	Homoserine trans-succinylase OS=Prochlorococcus marinus (strain SARG / CCMP1375 / SS120) GN=metA PE=4 SV=1	3.8127	2.83675	4.37671	3.86349	2.76267	5.21573	3.67539	3.9473	0.779112	1.22868
1::Q7VBP7_PROMA	5	5	211.56	0.819891	1.03421	Glucose	Nitrilase-like protein OS=Prochlorococcus marinus (strain SARG / CCMP1375 / SS120) GN=Pro_1045 PE=4 SV=1	7.18721	8.02244	7.66613	9.47534	7.25756	6.92537	7.62526	7.88609	0.419116	1.38632
1::Q7VDA0_PROMA	4	4	187.09	0.821925	1.02735	Glucose	Exonuclease III OS=Prochlorococcus marinus (strain SARG / CCMP1375 / SS120) GN=xthA PE=4 SV=1	3.26195	4.41495	3.15368	3.19565	4.21124	3.71991	3.61019	3.70893	0.699038	0.507886
1::Q7VCB7_PROMA	5	3	239.74	0.822737	1.04853	Glucose	Glycosyltransferase OS=Prochlorococcus marinus (strain SARG / CCMP1375 / SS120) GN=wcaA PE=4 SV=1	8.01691	7.22239	9.78996	8.18859	7.04201	11.0132	8.34309	8.74795	1.3145	2.04385
1::ILVC_PROMA	25	25	1556.44	0.824095	1.05258	Glucose	Ketol-acid reductoisomerase OS=Prochlorococcus marinus (strain SARG / CCMP1375 / SS120) GN=ilvC PE=3 SV=1	141.09	131.581	80.6149	164.159	107.691	100.012	117.762	123.954	32.5199	35.0297
1::Q7VB31_PROMA	30	26	2367.24	0.82526	1.03205	Glucose	Porin homolog OS=Prochlorococcus marinus (strain SARG / CCMP1375 / SS120) GN=Pro_1269 PE=4 SV=1	4108.6	5146.78	4728.98	5741.93	4288.35	4402.23	4661.46	4810.84	522.374	808.357
1::PURA_PROMA	8	8	397.01	0.827244	1.02166	Control	Adenylosuccinate synthetase OS=Prochlorococcus marinus (strain SARG / CCMP1375 / SS120) GN=purA PE=3 SV=1	13.5358	11.5476	14.3432	11.4945	11.2816	15.8145	13.1422	12.8635	1.43879	2.55785
1::ACSF_PROMA	5	5	149.44	0.831229	1.00562	Control	Magnesium-protoporphyrin IX monomethyl ester [oxidative] cyclase OS=Prochlorococcus marinus (strain SARG / CCMP1375 / SS120) GN=acsF PE=3 SV=1	4.18656	4.05604	5.06868	4.57241	2.51614	6.14831	4.43709	4.41228	0.550849	1.82137
1::Q7VDR2_PROMA	2	2	97.09	0.834095	1.02088	Control	Conserved membrane protein containing two CBS domains OS=Prochlorococcus marinus (strain SARG / CCMP1375 / SS120) GN=tlyC PE=4 SV=1	0.993348	1.12294	1.29235	1.77601	1.04263	0.520282	1.13621	1.11297	0.149944	0.630813
1::Q7VAU3_PROMA	20	20	1009.02	0.834306	1.06047	Glucose	Cell division protein Ftn2 OS=Prochlorococcus marinus (strain SARG / CCMP1375 / SS120) GN=Pro_1361 PE=4 SV=1	25.1906	23.0017	26.5307	22.1254	22.0456	35.0705	24.9077	26.4138	1.78142	7.49702
1::Q7VDC3_PROMA	3	3	71.33	0.839153	1.04004	Control	Precorrin-4 methylase OS=Prochlorococcus marinus (strain SARG / CCMP1375 / SS120) GN=cobM PE=3 SV=1	0.680571	0.566037	0.890476	0.62634	0.594379	0.834088	0.712361	0.684936	0.16454	0.130155
1::Q7VEJ0_PROMA	25	25	1579.96	0.839952	1.18261	Glucose	Glyceraldehyde-3-phosphate dehydrogenase OS=Prochlorococcus marinus (strain SARG / CCMP1375 / SS120) GN=gap2 PE=3 SV=1	61.5749	48.0471	59.9562	55.9167	36.1711	108.458	56.526	66.8485	7.38746	37.3626
1::ISPH_PROMA	2	2	49.38	0.842241	1.0751	Glucose	4-hydroxy-3-methylbut-2-enyl diphosphate reductase OS=Prochlorococcus marinus (strain SARG / CCMP1375 / SS120) GN=ispH PE=3 SV=1	1.66075	1.71969	1.64973	1.15432	1.94333	2.31027	1.67672	1.80264	0.0376131	0.590676
1::COMB_PROMA	7	7	288.41	0.844048	1.02048	Glucose	Probable 2-phosphosulfolactate phosphatase OS=Prochlorococcus marinus (strain SARG / CCMP1375 / SS120) GN=comB PE=3 SV=1	25.5246	25.268	22.9171	38.3184	22.8894	14.0114	24.5699	25.0731	1.43712	12.2997
1::Q7VC47_PROMA	2	2	69.89	0.844246	1.0725	Glucose	Ribosomal silencing factor RsfS OS=Prochlorococcus marinus (strain SARG / CCMP1375 / SS120) GN=rsfS PE=3 SV=1	3.27998	3.94839	3.75225	3.02178	5.43706	3.31785	3.66021	3.92556	0.343582	1.31734
1::Q7VB53_PROMA	13	13	714.5	0.845379	1.33531	Glucose	Thioredoxin reductase OS=Prochlorococcus marinus (strain SARG / CCMP1375 / SS120) GN=trxB PE=3 SV=1	35.5512	63.0904	104.76	23.2155	106.477	141.91	67.8006	90.5344	34.844	60.9324
1::Q7VAS0_PROMA	4	4	219.69	0.845413	1.01162	Control	ATP-dependent Clp protease proteolytic subunit OS=Prochlorococcus marinus (strain SARG / CCMP1375 / SS120) GN=clpP PE=3 SV=1	6.97467	5.99685	7.14365	7.39276	4.431	8.06042	6.70505	6.62806	0.619118	1.93177
1::Q7VAA2_PROMA	2	2	61.92	0.846265	1.01733	Glucose	Predicted membrane protein OS=Prochlorococcus marinus (strain SARG / CCMP1375 / SS120) GN=Pro_1562 PE=4 SV=1	4.86502	5.10912	4.05838	5.25972	4.6942	4.32184	4.67751	4.75859	0.549896	0.472241
1::Q7VE49_PROMA	3	3	133.16	0.846736	1.02882	Control	RNA-binding protein, RRM domain OS=Prochlorococcus marinus (strain SARG / CCMP1375 / SS120) GN=Pro_0165 PE=4 SV=1	5.03212	4.21865	3.61619	3.73662	4.69948	4.0704	4.28898	4.16883	0.710583	0.488922
1::GATA_PROMA	7	7	269.52	0.847477	1.09079	Glucose	Glutamyl-tRNA(Gln) amidotransferase subunit A OS=Prochlorococcus marinus (strain SARG / CCMP1375 / SS120) GN=gatA PE=3 SV=1	5.14047	2.98054	4.5195	5.36709	2.67127	5.74977	4.2135	4.59604	1.11201	1.67785
1::Q7VC64_PROMA	2	2	109.24	0.847903	1.05919	Glucose	Uncharacterized protein OS=Prochlorococcus marinus (strain SARG / CCMP1375 / SS120) GN=Pro_0878 PE=4 SV=1	28.4618	28.0738	22.1397	31.5416	19.4012	32.3897	26.2251	27.7775	3.54337	7.2665
1::Q7VAT6_PROMA	8	8	486.72	0.848359	1.03073	Control	Nickel-containing superoxide dismutase OS=Prochlorococcus marinus (strain SARG / CCMP1375 / SS120) GN=Pro_1368 PE=4 SV=1	201.675	140.93	176.749	201.339	149.862	152.668	173.118	167.956	30.5349	28.9445
1::CCMK_PROMA	8	8	962.67	0.84927	1.01669	Glucose	Carbon dioxide-concentrating mechanism protein CcmK OS=Prochlorococcus marinus (strain SARG / CCMP1375 / SS120) GN=ccmK PE=3 SV=1	746.549	995.477	780.427	842.134	945.47	776.959	840.818	854.854	135.006	84.9728
1::Q7VAQ1_PROMA	4	4	128.4	0.850509	1.00474	Control	Uncharacterized membrane protein OS=Prochlorococcus marinus (strain SARG / CCMP1375 / SS120) GN=Pro_1406 PE=4 SV=1	5.92456	6.39138	12.0021	11.5568	9.6017	3.04487	8.10602	8.06778	3.38219	4.45845
1::Q7VCD5_PROMA	2	2	90.56	0.851322	1.03439	Glucose	FAD/FMN-containing dehydrogenase OS=Prochlorococcus marinus (strain SARG / CCMP1375 / SS120) GN=glcD PE=4 SV=1	3.75974	3.31238	2.01297	3.78528	3.25634	2.35588	3.02836	3.1325	0.907361	0.722702
1::Q7V9J3_PROMA	6	5	193.82	0.853445	1.02211	Control	Predicted membrane protein OS=Prochlorococcus marinus (strain SARG / CCMP1375 / SS120) GN=Pro_1840 PE=4 SV=1	30.4077	23.2491	32.5789	31.441	19.3967	33.5324	28.7453	28.1234	4.88205	7.62948
1::Q7VAI8_PROMA	2	2	53.19	0.854112	1.01794	Glucose	Uncharacterized protein OS=Prochlorococcus marinus (strain SARG / CCMP1375 / SS120) GN=Pro_1474 PE=4 SV=1	7.43618	8.08444	7.89352	7.00186	8.82056	8.01172	7.80471	7.94471	0.333127	0.911203
1::Q7VE97_PROMA	13	13	692.08	0.855045	1.01562	Control	Outer membrane efflux protein OS=Prochlorococcus marinus (strain SARG / CCMP1375 / SS120) GN=tolC PE=4 SV=1	11.0475	13.0133	10.8428	10.9955	10.9832	12.3879	11.6345	11.4555	1.1984	0.807468
1::Q7VE78_PROMA	6	6	413.54	0.858206	1.02404	Glucose	Oligoketide cyclase/lipid transport-like protein OS=Prochlorococcus marinus (strain SARG / CCMP1375 / SS120) GN=Pro_0135 PE=4 SV=1	50.8766	54.7307	43.7944	44.9257	59.7562	48.3118	49.8006	50.9979	5.54703	7.77157
1::Q7VAU0_PROMA	4	3	130.96	0.858216	1.04221	Control	Predicted sugar kinase fused to uncharacterized domain OS=Prochlorococcus marinus (strain SARG / CCMP1375 / SS120) GN=Pro_1364 PE=3 SV=1	1.49687	1.51021	2.6076	1.4349	1.26934	2.68304	1.87156	1.79576	0.637463	0.772856
1::Q7VCL6_PROMA	9	9	489.36	0.861287	1.04966	Control	Uncharacterized protein OS=Prochlorococcus marinus (strain SARG / CCMP1375 / SS120) GN=Pro_0724 PE=4 SV=1	79.9219	132.94	99.0201	108.798	94.5494	93.7788	103.961	99.0419	26.8519	8.45739
1::Q7VD27_PROMA	4	4	272.43	0.86245	1.01883	Glucose	Carboxysome shell peptide, CsoS1 OS=Prochlorococcus marinus (strain SARG / CCMP1375 / SS120) GN=ccmK PE=4 SV=1	28.4077	35.7414	25.1278	29.5536	34.6779	26.7262	29.759	30.3192	5.43432	4.03078
1::TRPA_PROMA	4	4	190.31	0.862774	1.05947	Glucose	Tryptophan synthase alpha chain OS=Prochlorococcus marinus (strain SARG / CCMP1375 / SS120) GN=trpA PE=3 SV=1	2.6196	2.60701	2.66101	3.69952	2.05124	2.60595	2.62921	2.78557	0.0282511	0.838694
1::Q7VB08_PROMA	2	2	96.28	0.863033	1.01646	Glucose	Glycosyltransferase of PMT family OS=Prochlorococcus marinus (strain SARG / CCMP1375 / SS120) GN=arnT PE=4 SV=1	8.30925	7.72654	10.7935	8.10997	8.95035	10.2107	8.94311	9.09034	1.62878	1.05734
1::PHS_PROMA	4	3	233.2	0.865602	1.00459	Control	Putative pterin-4-alpha-carbinolamine dehydratase OS=Prochlorococcus marinus (strain SARG / CCMP1375 / SS120) GN=Pro_0490 PE=3 SV=1	41.6831	48.2279	44.8242	33.9346	59.4862	40.6994	44.9117	44.7067	3.27329	13.2388
1::ATPG_PROMA	19	19	1101.54	0.866098	1.00271	Control	ATP synthase gamma chain OS=Prochlorococcus marinus (strain SARG / CCMP1375 / SS120) GN=atpG PE=3 SV=1	34.8462	21.6711	33.017	46.1077	18.8059	24.3791	29.8448	29.7642	7.13744	14.4256
1::Q7VD01_PROMA	6	6	217.51	0.868716	1.0593	Glucose	Uncharacterized protein OS=Prochlorococcus marinus (strain SARG / CCMP1375 / SS120) GN=Pro_0588 PE=4 SV=1	54.4369	45.4461	53.8268	42.7809	46.5093	73.5349	51.2366	54.275	5.02398	16.7834
1::SPEA_PROMA	5	4	182.85	0.87089	1.05355	Glucose	Biosynthetic arginine decarboxylase OS=Prochlorococcus marinus (strain SARG / CCMP1375 / SS120) GN=speA PE=3 SV=1	1.64721	2.66417	3.32921	2.14113	2.0807	3.82791	2.54687	2.68325	0.847114	0.991766
1::SYL_PROMA	6	6	262.8	0.871187	1.08518	Glucose	Leucine--tRNA ligase OS=Prochlorococcus marinus (strain SARG / CCMP1375 / SS120) GN=leuS PE=3 SV=1	2.19001	1.5376	2.43974	2.20007	1.33699	3.1556	2.05578	2.23089	0.465808	0.909696
1::Q7VD98_PROMA	5	5	195.84	0.873703	1.31054	Glucose	Uncharacterized protein OS=Prochlorococcus marinus (strain SARG / CCMP1375 / SS120) GN=Pro_0485 PE=4 SV=1	2.92924	7.58582	8.69568	3.16277	4.83142	17.1822	6.40358	8.39212	3.05961	7.658
1::Q7VCV9_PROMA	8	8	399.83	0.87404	1.06649	Glucose	Possible outer membrane protein OS=Prochlorococcus marinus (strain SARG / CCMP1375 / SS120) GN=Pro_0631 PE=4 SV=1	6.69426	3.09677	4.86754	5.24308	3.13243	7.25765	4.88619	5.21105	1.79882	2.06279
1::Q7VB20_PROMA	10	10	404.1	0.874113	1.07053	Control	Transketolase OS=Prochlorococcus marinus (strain SARG / CCMP1375 / SS120) GN=Pro_1280 PE=4 SV=1	9.14292	18.5597	17.5277	9.85409	15.4018	16.9945	15.0768	14.0835	5.16471	3.74834
1::Q7VBN0_PROMA	8	8	433.68	0.878795	1.10683	Glucose	Uncharacterized protein OS=Prochlorococcus marinus (strain SARG / CCMP1375 / SS120) GN=Pro_1062 PE=4 SV=1	35.842	34.9397	34.8114	58.95	31.4485	26.4752	35.1977	38.9579	0.561652	17.4913
1::Q7VC18_PROMA	4	4	259.3	0.880007	1.01179	Glucose	Predicted MazG family pyrophosphatase OS=Prochlorococcus marinus (strain SARG / CCMP1375 / SS120) GN=mazG PE=4 SV=1	17.1643	26.2565	21.3253	19.0594	23.051	23.3987	21.582	21.8364	4.55151	2.41119
1::Q7VE54_PROMA	4	4	157.75	0.880851	1.01106	Glucose	Malonyl CoA-acyl carrier protein transacylase OS=Prochlorococcus marinus (strain SARG / CCMP1375 / SS120) GN=fabD PE=3 SV=1	3.26483	3.45189	2.59176	3.406	2.90473	3.10074	3.10283	3.13716	0.452374	0.252613
1::RS14_PROMA	4	4	113.26	0.880897	1.0104	Control	30S ribosomal protein S14 OS=Prochlorococcus marinus (strain SARG / CCMP1375 / SS120) GN=rpsN PE=3 SV=1	2.31888	2.14316	2.56093	1.78021	2.34165	2.82882	2.34099	2.31689	0.20976	0.52474
1::Q7VCL1_PROMA	3	2	87.74	0.881684	1.13464	Glucose	Predicted hydrolase, HAD superfamily OS=Prochlorococcus marinus (strain SARG / CCMP1375 / SS120) GN=Pro_0729 PE=4 SV=1	4.57399	3.70781	4.38137	6.21127	5.80411	2.3528	4.22106	4.78939	0.454799	2.11995
1::Q7VDQ2_PROMA	7	6	451.92	0.883875	1.00176	Control	DegT/DnrJ/EryC1/StrS aminotransferase family enzyme OS=Prochlorococcus marinus (strain SARG / CCMP1375 / SS120) GN=wecE PE=3 SV=1	6.28192	4.62129	5.59279	7.31643	5.62005	3.5305	5.49867	5.48899	0.834308	1.89636
1::HEM1_PROMA	9	9	374.4	0.884377	1.00368	Control	Glutamyl-tRNA reductase OS=Prochlorococcus marinus (strain SARG / CCMP1375 / SS120) GN=hemA PE=3 SV=1	6.34137	5.02442	7.26354	7.22737	3.72716	7.60648	6.20978	6.18701	1.12535	2.1387
1::Q7VEC8_PROMA	2	2	47.74	0.885616	1.01864	Control	ABC-type transport system involved in Fe-S cluster assembly ATPase component OS=Prochlorococcus marinus (strain SARG / CCMP1375 / SS120) GN=sufC PE=3 SV=1	1.90268	1.38996	1.61952	1.96255	1.27686	1.58285	1.63739	1.60742	0.256826	0.343503
1::Q7VE86_PROMA	6	6	232.26	0.887038	1.02701	Glucose	6-pyruvoyl-tetrahydropterin synthase OS=Prochlorococcus marinus (strain SARG / CCMP1375 / SS120) GN=Pro_0127 PE=4 SV=1	26.2286	34.2145	33.4396	36.7848	34.2008	25.4328	31.2942	32.1395	4.40404	5.9501
1::Q7VA90_PROMA	5	4	309.32	0.888036	1.04042	Glucose	Phosphate-binding protein OS=Prochlorococcus marinus (strain SARG / CCMP1375 / SS120) GN=pstS PE=3 SV=1	2.27287	2.10897	2.4284	2.1166	1.90444	3.06447	2.27008	2.36184	0.159732	0.617678
1::Q7VC87_PROMA	16	16	1047.59	0.888407	1.05006	Glucose	Fructose-1,6-bisphosphate aldolase class II OS=Prochlorococcus marinus (strain SARG / CCMP1375 / SS120) GN=cbbA PE=4 SV=1	43.2154	37.5189	51.461	45.7546	33.2381	59.8199	44.0651	46.2709	7.00976	13.2984
1::Q7VCX6_PROMA	15	14	648.09	0.889885	1.02257	Control	Uncharacterized protein OS=Prochlorococcus marinus (strain SARG / CCMP1375 / SS120) GN=Pro_0614 PE=4 SV=1	12.8047	9.00282	11.5285	9.74546	9.87931	12.9755	11.112	10.8668	1.93485	1.82747
1::Q7VB22_PROMA	2	2	86.38	0.891026	1.03671	Glucose	Predicted hydrolase, HAD superfamily OS=Prochlorococcus marinus (strain SARG / CCMP1375 / SS120) GN=Pro_1278 PE=4 SV=1	0.969489	1.20411	1.0047	1.03024	1.4284	0.836314	1.05943	1.09832	0.126522	0.301859
1::Q7VEB0_PROMA	5	5	277.53	0.891808	1.03468	Glucose	Uncharacterized protein OS=Prochlorococcus marinus (strain SARG / CCMP1375 / SS120) GN=Pro_0103 PE=4 SV=1	16.0916	19.7962	15.3953	18.3818	21.2416	13.4381	17.0944	17.6872	2.36565	3.94787
1::Q7VB11_PROMA	3	3	141.5	0.892507	1.10697	Control	Uncharacterized protein OS=Prochlorococcus marinus (strain SARG / CCMP1375 / SS120) GN=Pro_1290 PE=4 SV=1	8.93195	1.9501	1.81945	8.07865	1.35089	2.04461	4.23384	3.82472	4.06921	3.7003
1::Q7VE66_PROMA	7	7	524.4	0.894116	1.10775	Glucose	Uncharacterized protein OS=Prochlorococcus marinus (strain SARG / CCMP1375 / SS120) GN=Pro_0147 PE=4 SV=1	59.2184	16.1418	34.7397	88.2981	17.6051	16.0603	36.6999	40.6545	21.6051	41.2678
1::Q7VA40_PROMA	3	3	152.6	0.895724	1.00651	Glucose	Uncharacterized protein OS=Prochlorococcus marinus (strain SARG / CCMP1375 / SS120) GN=Pro_1627 PE=4 SV=1	2.08671	2.02749	1.58147	2.58287	2.13465	1.01525	1.89856	1.91092	0.276197	0.807398
1::Q7TV99_PROMA	9	9	456.27	0.897592	1.008	Glucose	2-C-methyl-D-erythritol 2,4-cyclodiphosphate synthase OS=Prochlorococcus marinus (strain SARG / CCMP1375 / SS120) GN=ispF PE=3 SV=1	24.3401	33.3144	33.3316	27.5579	32.3947	31.7613	30.3287	30.5713	5.18632	2.62885
1::Q7V9R8_PROMA	2	2	69.51	0.898485	1.16712	Glucose	Alpha-1,4 glucan phosphorylase OS=Prochlorococcus marinus (strain SARG / CCMP1375 / SS120) GN=glgP PE=3 SV=1	1.67832	0.315303	1.1419	2.38258	0.328958	0.947998	1.04517	1.21985	0.686636	1.05346
1::Q7VE20_PROMA	8	8	537.52	0.899216	1.00208	Control	Two-component response regulator OS=Prochlorococcus marinus (strain SARG / CCMP1375 / SS120) GN=Pro_0194 PE=4 SV=1	48.6034	63.3915	52.6153	60.9574	66.2766	37.0352	54.87	54.7564	7.64756	15.5758
1::Q7VC97_PROMA	2	2	121.14	0.900978	1.03752	Glucose	NAD dependent epimerase/dehydratase OS=Prochlorococcus marinus (strain SARG / CCMP1375 / SS120) GN=Pro_0845 PE=4 SV=1	3.55093	3.0415	2.21712	3.60525	3.4301	2.10472	2.93652	3.04669	0.673074	0.820457
1::Q7VBT1_PROMA	2	2	51.74	0.907982	1.00763	Control	Uncharacterized membrane protein OS=Prochlorococcus marinus (strain SARG / CCMP1375 / SS120) GN=Pro_1011 PE=4 SV=1	3.60733	4.39907	4.75231	3.36727	3.91893	5.37585	4.2529	4.22068	0.586315	1.03773
1::Q7VAU8_PROMA	2	2	89.03	0.908109	1.00517	Control	Uncharacterized protein OS=Prochlorococcus marinus (strain SARG / CCMP1375 / SS120) GN=Pro_1356 PE=4 SV=1	18.4649	17.4356	15.2696	19.6268	18.1723	13.1077	17.0567	16.9689	1.63097	3.42207
1::Q7VE79_PROMA	3	3	134.33	0.908668	1.02839	Glucose	Uroporphyrin-III synthase OS=Prochlorococcus marinus (strain SARG / CCMP1375 / SS120) GN=hemD PE=4 SV=1	3.30114	3.59932	2.24683	3.68593	3.46559	2.25544	3.04909	3.13565	0.7106	0.770207
1::Q7VEL0_PROMA	2	2	115.67	0.90905	1.04958	Control	RNA metabolism-related protein OS=Prochlorococcus marinus (strain SARG / CCMP1375 / SS120) GN=Pro_0002 PE=4 SV=1	2.73938	1.29189	1.16815	2.61339	1.13204	1.20837	1.73314	1.65127	0.873624	0.834094
1::Q7VEI8_PROMA	4	3	120.7	0.910267	1.04561	Glucose	Peptidyl-prolyl cis-trans isomerase OS=Prochlorococcus marinus (strain SARG / CCMP1375 / SS120) GN=ppiB PE=4 SV=1	1.82553	0.85635	1.2851	1.45161	0.810975	1.88535	1.32233	1.38264	0.485663	0.540496
1::Q7VBY9_PROMA	6	6	383.78	0.910796	1.02134	Glucose	DIM6/NTAB family protein OS=Prochlorococcus marinus (strain SARG / CCMP1375 / SS120) GN=Pro_0953 PE=4 SV=1	125.951	182.739	137.243	98.9938	231.871	124.583	148.644	151.816	30.0615	70.5004
1::ATPB_PROMA	19	19	1353.06	0.911919	1.03896	Glucose	ATP synthase subunit beta OS=Prochlorococcus marinus (strain SARG / CCMP1375 / SS120) GN=atpD PE=3 SV=1	46.0176	34.4642	57.8158	47.2985	33.5062	62.8812	46.0992	47.8953	11.676	14.6966
1::Q7VCD7_PROMA	5	5	305.12	0.91226	1.05642	Glucose	Uncharacterized protein OS=Prochlorococcus marinus (strain SARG / CCMP1375 / SS120) GN=Pro_0803 PE=4 SV=1	24.5494	15.7777	25.9374	17.8877	12.3522	39.7635	22.0882	23.3345	5.5089	14.4947
1::Q7V9H5_PROMA	3	3	138.09	0.912689	1.00721	Control	Uroporphyrin-III c-methyltransferase OS=Prochlorococcus marinus (strain SARG / CCMP1375 / SS120) GN=cysG PE=3 SV=1	1.59293	2.05639	1.70031	2.28569	1.38381	1.64184	1.78321	1.77045	0.242595	0.464495
1::Q7VDS6_PROMA	2	2	199.57	0.914348	1.00528	Glucose	Uncharacterized protein OS=Prochlorococcus marinus (strain SARG / CCMP1375 / SS120) GN=Pro_0292 PE=4 SV=1	13.7897	12.5938	9.96969	15.543	13.2309	7.77132	12.1177	12.1818	1.954	3.99066
1::Q7VDU4_PROMA	3	3	92.79	0.915171	1.0078	Control	dCTP deaminase OS=Prochlorococcus marinus (strain SARG / CCMP1375 / SS120) GN=dcd PE=4 SV=1	5.81375	4.9467	4.29373	6.36069	4.44642	4.13058	5.01806	4.97923	0.762518	1.20676
1::Q7VDJ6_PROMA	2	2	58.13	0.915499	1.04578	Glucose	Glycosyltransferase OS=Prochlorococcus marinus (strain SARG / CCMP1375 / SS120) GN=wcaA PE=4 SV=1	1.33516	0.821424	1.37307	0.742523	1.32301	1.62572	1.17655	1.23042	0.308134	0.448819
1::PSBJ_PROMA	2	2	47.47	0.917183	1.04344	Glucose	Photosystem II reaction center protein J OS=Prochlorococcus marinus (strain SARG / CCMP1375 / SS120) GN=psbJ PE=3 SV=1	10.2689	3.6835	6.49497	7.88438	3.65522	9.796	6.81578	7.11187	3.30438	3.14243
1::Q7VEF7_PROMA	3	2	113.96	0.918245	1.03812	Glucose	ABC-type multidrug transport system ATPase and permease components OS=Prochlorococcus marinus (strain SARG / CCMP1375 / SS120) GN=mdlB PE=3 SV=1	2.06078	1.76676	2.70573	2.09416	1.64957	3.03859	2.17776	2.26077	0.480295	0.709339
1::Q7VEC9_PROMA	4	4	152.46	0.918587	1.04309	Glucose	ABC-type transport system involved in Fe-S cluster assembly permease component OS=Prochlorococcus marinus (strain SARG / CCMP1375 / SS120) GN=sufB PE=4 SV=1	1.93921	2.58321	2.70781	2.39688	3.35638	1.78855	2.41008	2.51394	0.412517	0.79044
1::Q7VD30_PROMA	8	8	327.36	0.921217	1.06699	Glucose	Carboxysome shell polypeptide, CsoS3 OS=Prochlorococcus marinus (strain SARG / CCMP1375 / SS120) GN=csoS3 PE=4 SV=1	2.71144	2.08077	2.37202	3.725	2.14888	1.77026	2.38808	2.54805	0.315639	1.0367
1::Q7VD83_PROMA	5	5	310.18	0.921609	1.00411	Control	Uncharacterized membrane protein OS=Prochlorococcus marinus (strain SARG / CCMP1375 / SS120) GN=Pro_0500 PE=4 SV=1	18.9403	13.2336	18.2051	18.8675	11.3002	20.005	16.793	16.7242	3.10439	4.73169
1::Q7VAQ3_PROMA	2	2	74.14	0.922593	1.01063	Glucose	Na+/galactoside symporter OS=Prochlorococcus marinus (strain SARG / CCMP1375 / SS120) GN=melB PE=4 SV=1	3.17233	3.45436	2.60995	3.36936	2.65914	3.30633	3.07888	3.11161	0.429895	0.393115
1::HISZ_PROMA	3	3	174.37	0.923522	1.00351	Control	ATP phosphoribosyltransferase regulatory subunit OS=Prochlorococcus marinus (strain SARG / CCMP1375 / SS120) GN=hisZ PE=3 SV=1	16.5884	19.0735	16.3996	17.7644	20.0641	14.0512	17.3538	17.2932	1.49225	3.034
1::Q7VAZ1_PROMA	6	6	300.05	0.923551	1.03197	Glucose	UDP-glucose 6-dehydrogenase OS=Prochlorococcus marinus (strain SARG / CCMP1375 / SS120) GN=ugd PE=3 SV=1	10.539	10.1351	13.879	11.0762	6.93366	17.6479	11.5177	11.8859	2.0549	5.4028
1::Q7VAS7_PROMA	7	7	378.21	0.923615	1.02962	Glucose	FAD/FMN-containing dehydrogenase OS=Prochlorococcus marinus (strain SARG / CCMP1375 / SS120) GN=glcD PE=4 SV=1	12.2031	14.0691	11.0557	15.7392	15.5888	7.10531	12.4426	12.8111	1.52095	4.94194
1::Q7VCS9_PROMA	7	6	298.39	0.924221	1.02847	Glucose	Uncharacterized protein OS=Prochlorococcus marinus (strain SARG / CCMP1375 / SS120) GN=Pro_0661 PE=4 SV=1	18.5477	23.2254	25.0828	21.0924	29.2647	18.4024	22.2853	22.9198	3.36747	5.65703
1::Q7VCP3_PROMA	2	2	75.36	0.930994	1.00359	Glucose	Uncharacterized protein OS=Prochlorococcus marinus (strain SARG / CCMP1375 / SS120) GN=Pro_0697 PE=4 SV=1	64.2321	64.2639	93.0714	61.4683	55.7145	105.181	73.8558	74.1212	16.6412	27.0518
1::RS7_PROMA	8	8	680.81	0.932064	1.06843	Glucose	30S ribosomal protein S7 OS=Prochlorococcus marinus (strain SARG / CCMP1375 / SS120) GN=rpsG PE=3 SV=1	49.8389	24.8911	20.8454	56.251	19.5232	26.3414	31.8584	34.0385	15.7023	19.5363
1::YIDC_PROMA	3	3	102.68	0.932754	1.04164	Glucose	Membrane protein insertase YidC OS=Prochlorococcus marinus (strain SARG / CCMP1375 / SS120) GN=yidC PE=3 SV=1	2.24592	1.42235	1.69387	1.96268	1.17988	2.44286	1.78738	1.86181	0.41967	0.637505
1::Q7VB14_PROMA	15	14	944.7	0.933328	1.00919	Glucose	UDP-galactopyranose mutase OS=Prochlorococcus marinus (strain SARG / CCMP1375 / SS120) GN=glf PE=4 SV=1	78.6068	103.563	89.3948	81.1921	104.796	88.0705	90.5214	91.3529	12.516	12.1395
1::RISB_PROMA	6	6	395.33	0.934821	1.03073	Control	6,7-dimethyl-8-ribityllumazine synthase OS=Prochlorococcus marinus (strain SARG / CCMP1375 / SS120) GN=ribH PE=3 SV=1	46.027	74.2384	49.256	64.0856	47.0971	53.2853	56.5072	54.8227	15.4404	8.59797
1::Q7VBE3_PROMA	11	11	483.57	0.94137	1.00821	Glucose	ABC-type oligopeptide transport system periplasmic component OS=Prochlorococcus marinus (strain SARG / CCMP1375 / SS120) GN=ddpA PE=4 SV=1	3.31746	2.64661	3.03271	2.37257	2.62244	4.07565	2.99893	3.02356	0.336702	0.919671
1::Q7VDE3_PROMA	5	5	167.12	0.943425	1.0245	Control	Periplasmic binding protein-like II superfamily OS=Prochlorococcus marinus (strain SARG / CCMP1375 / SS120) GN=Pro_0436 PE=4 SV=1	3.30142	3.21352	5.20258	3.30089	3.32914	4.80725	3.90584	3.81243	1.12387	0.86166
1::Q7VEC5_PROMA	14	14	818.3	0.950197	1.00022	Control	Uncharacterized conserved protein OS=Prochlorococcus marinus (strain SARG / CCMP1375 / SS120) GN=Pro_0088 PE=4 SV=1	158.876	136.694	92.659	177.71	123.122	87.314	129.41	129.382	33.7043	45.522
1::PSB28_PROMA	4	4	290.37	0.950767	1.02019	Control	Photosystem II reaction center Psb28 protein OS=Prochlorococcus marinus (strain SARG / CCMP1375 / SS120) GN=psb28 PE=3 SV=1	46.4134	51.1505	70.8	57.2409	46.4615	61.3299	56.1213	55.0108	12.9309	7.68094
1::RL16_PROMA	3	3	188.38	0.951522	1.0352	Control	50S ribosomal protein L16 OS=Prochlorococcus marinus (strain SARG / CCMP1375 / SS120) GN=rplP PE=3 SV=1	6.48151	6.17872	10.5341	8.20697	6.18003	8.01879	7.73146	7.4686	2.43191	1.11989
1::Q7VAZ9_PROMA	12	12	550.91	0.958558	1.00082	Glucose	ATPase of the AAA+ family OS=Prochlorococcus marinus (strain SARG / CCMP1375 / SS120) GN=spoVK PE=4 SV=1	19.705	18.4663	18.3633	16.251	19.2335	21.0963	18.8448	18.8603	0.74668	2.44411
1::Q7VB77_PROMA	3	3	188.72	0.959211	1.00125	Control	Glutathione peroxidase OS=Prochlorococcus marinus (strain SARG / CCMP1375 / SS120) GN=ctuE PE=3 SV=1	21.2539	19.6593	21.7649	23.2478	19.6024	19.7495	20.8927	20.8666	1.09828	2.06352
1::Q7TVA2_PROMA	3	3	163.14	0.960258	1.03269	Glucose	MIF/Phenylpyruvate tautomerase family protein OS=Prochlorococcus marinus (strain SARG / CCMP1375 / SS120) GN=Pro_1204 PE=4 SV=1	7.84013	9.28082	6.95705	11.2316	6.55109	7.0825	8.026	8.2884	1.17298	2.5627
1::HISX_PROMA	11	11	771.06	0.961054	1.00953	Glucose	Histidinol dehydrogenase OS=Prochlorococcus marinus (strain SARG / CCMP1375 / SS120) GN=hisD PE=3 SV=1	29.9088	52.6356	56.1152	50.9552	57.6439	31.3824	46.2198	46.6605	14.2326	13.6473
1::Q7VBU3_PROMA	6	5	212.75	0.9613	1.00452	Control	Uncharacterized protein OS=Prochlorococcus marinus (strain SARG / CCMP1375 / SS120) GN=Pro_0999 PE=4 SV=1	11.1499	13.8405	16.3603	10.5867	16.5253	14.0527	13.7835	13.7216	2.60568	2.98311
1::Q7VDH3_PROMA	13	13	679.66	0.962508	1.03137	Glucose	Cysteine synthase OS=Prochlorococcus marinus (strain SARG / CCMP1375 / SS120) GN=cysK PE=3 SV=1	52.3069	45.4123	58.6777	66.7811	56.6442	37.8769	52.1323	53.7674	6.6344	14.6653
1::RS8_PROMA	7	6	392.63	0.963267	1.00214	Control	30S ribosomal protein S8 OS=Prochlorococcus marinus (strain SARG / CCMP1375 / SS120) GN=rpsH PE=3 SV=1	33.3506	21.3336	17.1214	31.7436	20.1128	19.7958	23.9352	23.8841	8.42154	6.80839
1::Q7VDW3_PROMA	9	3	379.61	0.964666	1.03245	Glucose	ATP-dependent zinc metalloprotease FtsH OS=Prochlorococcus marinus (strain SARG / CCMP1375 / SS120) GN=ftsH PE=3 SV=1	4.83817	2.08845	3.41385	5.9735	1.98475	2.71778	3.44682	3.55868	1.37516	2.12317
1::RPOB_PROMA	30	30	1360.22	0.967247	1.00385	Control	DNA-directed RNA polymerase subunit beta OS=Prochlorococcus marinus (strain SARG / CCMP1375 / SS120) GN=rpoB PE=3 SV=1	19.7446	23.1342	20.8221	20.1026	21.4635	21.8902	21.2336	21.1521	1.73186	0.933596
1::DXS_PROMA	4	4	141.42	0.968296	1.01569	Glucose	1-deoxy-D-xylulose-5-phosphate synthase OS=Prochlorococcus marinus (strain SARG / CCMP1375 / SS120) GN=dxs PE=3 SV=1	2.94678	1.62587	2.2939	2.68394	1.51638	2.77395	2.28885	2.32476	0.66047	0.70152
1::Q7VE70_PROMA	15	14	999.13	0.970369	1.02195	Glucose	Cysteine synthase OS=Prochlorococcus marinus (strain SARG / CCMP1375 / SS120) GN=cysK PE=3 SV=1	53.1255	77.2316	58.3782	45.9221	81.0795	65.8771	62.9118	64.2929	12.6764	17.6322
1::Q7VBT5_PROMA	5	5	250.78	0.976335	1.00236	Control	Uncharacterized protein OS=Prochlorococcus marinus (strain SARG / CCMP1375 / SS120) GN=Pro_1007 PE=4 SV=1	18.6084	24.178	19.536	21.8023	23.1836	17.1899	20.7741	20.7253	2.98412	3.13868
1::Q7VDX5_PROMA	4	4	209.1	0.977205	1.00601	Glucose	Uncharacterized protein OS=Prochlorococcus marinus (strain SARG / CCMP1375 / SS120) GN=Pro_0240 PE=4 SV=1	19.5691	24.3105	20.184	20.2453	26.5933	17.6096	21.3545	21.4828	2.57835	4.61793
1::Q7VB18_PROMA	4	4	251.46	0.978348	1.00696	Glucose	NAD dependent epimerase/dehydratase OS=Prochlorococcus marinus (strain SARG / CCMP1375 / SS120) GN=wcaG PE=4 SV=1	8.82338	11.8164	10.3151	7.82625	10.7785	12.5655	10.3183	10.3901	1.4965	2.39337
1::PCBH_PROMA	8	8	505.56	0.986268	1.02521	Control	Divinyl chlorophyll a/b light-harvesting protein PcbH OS=Prochlorococcus marinus (strain SARG / CCMP1375 / SS120) GN=pcbH PE=2 SV=1	155.926	81.2739	183.363	161.148	95.3771	153.698	140.188	136.741	52.8331	36.0154
1::RL17_PROMA	8	8	361.52	0.986742	1.06401	Glucose	50S ribosomal protein L17 OS=Prochlorococcus marinus (strain SARG / CCMP1375 / SS120) GN=rplQ PE=3 SV=1	39.0522	45.6752	64.6404	86.5201	37.2685	35.1408	49.7893	52.9764	13.281	29.0691
1::Q7V9H1_PROMA	2	2	67.11	0.99021	1.00502	Glucose	Polyphosphate kinase OS=Prochlorococcus marinus (strain SARG / CCMP1375 / SS120) GN=ppk PE=3 SV=1	0.700005	0.71258	1.0753	0.672171	0.720668	1.10753	0.829294	0.833455	0.213136	0.238588
1::Q7V9M2_PROMA	5	4	159.49	0.991785	1.01408	Glucose	Aspartokinase OS=Prochlorococcus marinus (strain SARG / CCMP1375 / SS120) GN=lysC PE=3 SV=1	2.93527	2.41518	2.90081	2.11011	2.908	3.34937	2.75042	2.78916	0.290837	0.628119
1::HIS2_PROMA	3	3	90.09	0.995226	1.01566	Control	Histidine biosynthesis bifunctional protein HisIE OS=Prochlorococcus marinus (strain SARG / CCMP1375 / SS120) GN=hisI PE=3 SV=1	2.69897	3.74584	4.70563	4.27992	3.47263	3.22594	3.71681	3.65949	1.00365	0.551278
1::Q7VDB1_PROMA	4	4	201.65	0.996428	1.02993	Glucose	Uncharacterized protein OS=Prochlorococcus marinus (strain SARG / CCMP1375 / SS120) GN=Pro_0472 PE=4 SV=1	20.2552	21.8347	19.4223	22.1948	26.5447	14.6141	20.5041	21.1179	1.22528	6.03781
1::Q7TV88_PROMA	4	3	138.61	0.997221	1.00905	Control	SpoIID-like protein OS=Prochlorococcus marinus (strain SARG / CCMP1375 / SS120) GN=spoIID PE=4 SV=1	2.92754	4.30849	4.33095	3.34248	3.78569	4.33505	3.85566	3.82107	0.80385	0.497233
1::FBSB_PROMA	8	8	432.08	0.999716	1.00665	Glucose	D-fructose 1,6-bisphosphatase class 2/sedoheptulose 1,7-bisphosphatase OS=Prochlorococcus marinus (strain SARG / CCMP1375 / SS120) GN=Pro_0840 PE=3 SV=1	52.6791	49.3959	47.9641	55.3517	41.9857	53.6987	50.013	50.3454	2.41733	7.28672
1::Q7VBJ5_PROMA	4	4	175.11	0.999894	1.04899	Glucose	Photosystem II protein P PsbP OS=Prochlorococcus marinus (strain SARG / CCMP1375 / SS120) GN=psbP PE=4 SV=1	8.32545	5.56972	7.92979	7.45442	4.48981	10.9499	7.27499	7.63137	1.48999	3.23367
